# Supplementary material for: Proteomics Investigation of the Time Course Responses of RAW264.7 Macrophages to Infections With the Wild-Type and Twin-Arginine Translocation Mutant Strains of Brucella melitensis
Source: Front Cell Infect Microbiol. 2021 Jun 14;11:679571. doi: 10.3389/fcimb.2021.679571 (PMC8238042; doi:10.3389/fcimb.2021.679571)
Supplement: Supplementary file 2 [file DataSheet_2.xlsx]

## Sheet: Annotation_Combine
Protein accession	Protein description	Gene name	Mol. weight [kDa]	Sequence coverage [%]	MS/MS Counts	Peptides	Unique peptides	MS/MS Count KB_4h_1	MS/MS Count KB_4h_2	MS/MS Count KB_4h_3	MS/MS Count M28_4h_1	MS/MS Count M28_4h_2	MS/MS Count M28_4h_3	MS/MS Count Q_4h_1	MS/MS Count Q_4h_2	MS/MS Count Q_4h_3	MS/MS Count KB_24h_1	MS/MS Count KB_24h_2	MS/MS Count KB_24h_3	MS/MS Count M28_24h_1	MS/MS Count M28_24h_2	MS/MS Count M28_24h_3	MS/MS Count Q_24h_1	MS/MS Count Q_24h_2	MS/MS Count Q_24h_3	MS/MS Count KB_48h_1	MS/MS Count KB_48h_2	MS/MS Count KB_48h_3	MS/MS Count M28_48h_1	MS/MS Count M28_48h_2	MS/MS Count M28_48h_3	MS/MS Count Q_48h_1	MS/MS Count Q_48h_2	MS/MS Count Q_48h_3	Peptides KB_4h_1	Peptides KB_4h_2	Peptides KB_4h_3	Peptides M28_4h_1	Peptides M28_4h_2	Peptides M28_4h_3	Peptides Q_4h_1	Peptides Q_4h_2	Peptides Q_4h_3	Peptides KB_24h_1	Peptides KB_24h_2	Peptides KB_24h_3	Peptides M28_24h_1	Peptides M28_24h_2	Peptides M28_24h_3
Q5SUQ9	CST complex subunit CTC1 OS=Mus musculus OX=10090 GN=Ctc1 PE=1 SV=2	Ctc1	134.03	16	138	14	14	5	8	11	4	4	6	7	4	4	8	8	5	4	2	4	2	5	2	6	8	6	6	0	5	6	3	5	10	11	11	12	12	12	10	12	8	10	12	12	11	11	10
Q9JKB1	Ubiquitin carboxyl-terminal hydrolase isozyme L3 OS=Mus musculus OX=10090 GN=Uchl3 PE=1 SV=2	Uchl3	26.151	76.1	260	16	16	9	12	8	8	6	10	10	9	13	10	9	9	11	9	10	10	11	8	11	10	12	8	11	7	8	10	11	14	14	13	14	13	12	13	13	15	13	14	15	15	16	16
P49722	Proteasome subunit alpha type-2 OS=Mus musculus OX=10090 GN=Psma2 PE=1 SV=3	Psma2	25.926	69.7	367	12	12	9	13	14	13	14	15	13	13	14	13	14	13	17	14	14	15	14	14	14	13	12	13	14	14	13	13	15	11	11	12	12	12	11	11	10	11	11	12	11	12	12	12
Q5DU57	Spermatogenesis-associated protein 13 OS=Mus musculus OX=10090 GN=Spata13 PE=1 SV=2	Spata13	75.256	15.9	64	8	8	3	3	2	2	3	3	3	4	3	3	1	3	1	2	1	0	0	1	4	6	4	2	2	1	3	1	3	5	6	5	5	5	7	5	6	6	5	6	7	7	4	7
Q9R0T8	Inhibitor of nuclear factor kappa-B kinase subunit epsilon OS=Mus musculus OX=10090 GN=Ikbke PE=1 SV=2	Ikbke	80.952	11.2	54	6	6	0	0	0	3	3	3	2	3	2	1	2	1	3	2	3	5	2	2	0	2	2	2	2	3	1	3	2	3	0	3	4	4	5	5	4	5	4	4	4	5	6	5
P31266	Recombining binding protein suppressor of hairless OS=Mus musculus OX=10090 GN=Rbpj PE=1 SV=1	Rbpj	58.537	43	337	20	20	11	12	10	13	12	13	14	12	15	10	11	12	14	12	14	13	16	13	10	12	13	10	12	12	15	13	13	15	17	14	16	17	14	17	18	16	15	17	17	17	17	18
Q8K135	Dyslexia-associated protein KIAA0319-like protein OS=Mus musculus OX=10090 GN=Kiaa0319l PE=1 SV=1	Kiaa0319l	115.31	5	10	4	4	0	1	0	0	0	1	0	0	0	0	0	0	1	0	0	1	0	0	0	0	0	1	1	1	1	0	2	2	2	1	4	1	2	1	0	0	2	3	2	3	2	2
Q5U4C3	Splicing factor, arginine/serine-rich 19 OS=Mus musculus OX=10090 GN=Scaf1 PE=1 SV=1	Scaf1	133.84	3.7	50	3	3	2	2	2	3	1	2	2	2	3	3	2	0	2	2	2	2	1	2	2	2	2	2	1	1	2	1	2	3	2	3	3	2	3	3	2	3	3	2	2	2	3	2
P01101	Proto-oncogene c-Fos OS=Mus musculus OX=10090 GN=Fos PE=1 SV=1	Fos	40.838	20.8	20	6	6	1	0	0	2	1	2	3	3	3	0	0	0	1	0	0	0	0	1	0	0	0	1	0	0	0	1	1	3	2	2	6	4	4	4	4	5	3	2	2	2	3	1
Q8BK08	Transmembrane protein 11, mitochondrial OS=Mus musculus OX=10090 GN=Tmem11 PE=1 SV=1	Tmem11	21.311	21.1	60	3	3	2	2	2	1	1	3	2	3	2	2	2	1	3	2	1	3	3	4	2	3	1	3	2	2	2	3	3	3	2	2	2	2	2	2	3	2	2	2	2	2	2	2
Q921G6	Leucine-rich repeat and calponin homology domain-containing protein 4 OS=Mus musculus OX=10090 GN=Lrch4 PE=1 SV=1	Lrch4	73.162	53.8	227	20	20	5	3	8	7	7	9	8	9	5	9	7	12	7	9	9	9	7	7	11	12	13	10	5	11	12	9	7	11	11	14	14	12	13	14	14	10	15	16	15	14	15	13
Q99PV0	Pre-mRNA-processing-splicing factor 8 OS=Mus musculus OX=10090 GN=Prpf8 PE=1 SV=2	Prpf8	273.61	47.3	1536	99	98	63	55	62	56	68	67	68	62	63	58	60	57	54	49	56	56	52	57	55	51	50	51	45	49	58	58	56	83	76	89	82	89	85	85	89	82	85	87	83	77	74	77
P84084	ADP-ribosylation factor 5 OS=Mus musculus OX=10090 GN=Arf5 PE=1 SV=2	Arf5	20.529	64.4	124	11	5	5	4	5	7	6	5	4	5	5	5	3	4	5	5	4	5	4	6	3	4	4	3	3	5	6	6	3	10	10	10	10	10	9	11	10	10	10	9	11	9	9	9
Q8R3K3	Pentatricopeptide repeat-containing protein 2, mitochondrial OS=Mus musculus OX=10090 GN=Ptcd2 PE=1 SV=1	Ptcd2	43.843	12.6	42	5	5	2	2	1	2	2	4	1	1	2	2	4	1	4	2	1	3	0	1	1	0	2	0	1	1	0	2	0	4	4	4	4	5	4	5	4	4	5	5	4	4	4	4
Q922J9	Fatty acyl-CoA reductase 1 OS=Mus musculus OX=10090 GN=Far1 PE=1 SV=1	Far1	59.434	42.1	327	20	20	11	13	12	12	13	14	13	16	12	10	14	13	17	16	12	13	12	15	10	8	9	8	11	10	8	11	14	15	16	14	14	15	15	14	15	14	16	17	17	16	17	16
Q91UZ5	Inositol monophosphatase 2 OS=Mus musculus OX=10090 GN=Impa2 PE=1 SV=1	Impa2	31.716	37.9	65	8	8	2	3	5	2	0	2	3	4	2	3	4	2	2	2	2	2	2	3	2	1	5	2	1	2	2	2	3	6	5	7	5	6	6	7	8	4	7	5	6	4	4	3
Q5EBP3	Armadillo repeat-containing protein 5 OS=Mus musculus OX=10090 GN=Armc5 PE=2 SV=1	Armc5	96.727	3.5	5	2	2	0	1	1	1	0	0	0	0	0	0	0	1	0	0	1	0	0	0	0	0	0	0	0	0	0	0	0	1	2	2	2	0	1	1	0	1	2	0	2	1	2	1
P35585	AP-1 complex subunit mu-1 OS=Mus musculus OX=10090 GN=Ap1m1 PE=1 SV=3	Ap1m1	48.542	54.6	303	18	15	11	8	7	8	6	10	10	11	8	12	10	12	13	8	6	17	14	12	11	14	12	15	15	12	16	11	14	13	12	15	13	12	11	12	11	12	15	17	16	14	13	14
P17751	Triosephosphate isomerase OS=Mus musculus OX=10090 GN=Tpi1 PE=1 SV=4	Tpi1	32.191	66.9	715	15	15	27	25	28	23	27	24	27	26	23	27	28	25	26	29	26	24	25	24	34	26	31	29	30	29	23	25	24	13	12	13	14	13	14	13	13	13	14	13	13	14	13	13
Q9Z1M4	Ribosomal protein S6 kinase beta-2 OS=Mus musculus OX=10090 GN=Rps6kb2 PE=1 SV=1	Rps6kb2	53.538	9.9	16	4	3	0	0	0	0	0	0	0	0	0	1	1	0	0	0	0	1	1	2	0	0	2	2	1	1	2	1	1	2	1	1	2	2	2	2	1	3	2	3	2	4	1	2
Q9DCS9	NADH dehydrogenase [ubiquinone] 1 beta subcomplex subunit 10 OS=Mus musculus OX=10090 GN=Ndufb10 PE=1 SV=3	Ndufb10	21.024	53.4	194	8	8	8	7	7	7	7	7	9	9	11	6	7	7	7	9	9	7	5	10	5	6	7	7	6	6	6	7	5	7	7	8	6	7	8	8	8	8	7	8	8	7	8	8
Q8BHB4	WD repeat-containing protein 3 OS=Mus musculus OX=10090 GN=Wdr3 PE=1 SV=1	Wdr3	105.77	45.8	557	31	31	19	17	24	24	26	21	24	24	21	25	19	22	24	21	20	20	21	20	19	18	20	18	15	17	19	18	21	25	25	26	27	27	23	25	25	22	26	26	24	26	24	23
Q78IK4	MICOS complex subunit Mic27 OS=Mus musculus OX=10090 GN=Apool PE=1 SV=1	Apool	29.26	44.2	209	10	10	10	7	9	7	7	11	5	7	6	10	8	8	6	8	9	7	8	9	8	7	8	8	5	8	6	7	10	10	8	10	8	9	9	8	9	9	9	9	8	9	9	10
Q3UMB5	Guanine nucleotide exchange protein SMCR8 OS=Mus musculus OX=10090 GN=Smcr8 PE=1 SV=2	Smcr8	104.96	26.7	112	18	18	4	0	1	1	3	5	5	2	6	2	3	5	5	5	6	8	4	5	3	4	5	5	5	3	5	7	5	9	7	11	9	10	13	11	13	12	11	10	11	14	10	14
Q9CQN1	Heat shock protein 75 kDa, mitochondrial OS=Mus musculus OX=10090 GN=Trap1 PE=1 SV=1	Trap1	80.208	49.9	723	34	34	23	27	29	31	29	26	25	28	24	24	28	27	32	22	24	28	29	28	27	24	24	26	27	26	30	30	25	29	25	31	29	28	26	31	28	28	29	29	28	29	28	28
Q8BSS9	Liprin-alpha-2 OS=Mus musculus OX=10090 GN=Ppfia2 PE=1 SV=2	Ppfia2	143.23	4	43	5	3	0	1	1	3	1	1	2	2	0	2	2	2	2	2	3	0	3	2	2	3	2	1	0	1	1	1	3	3	2	3	3	4	3	3	3	3	4	4	4	4	4	3
A2ASZ8	Calcium-binding mitochondrial carrier protein SCaMC-2 OS=Mus musculus OX=10090 GN=Slc25a25 PE=1 SV=1	Slc25a25	52.62	4.7	15	1	1	0	0	1	1	1	0	1	1	1	1	0	0	1	1	0	1	0	0	0	0	0	0	1	1	1	1	1	0	0	1	1	1	1	1	1	1	1	0	0	1	1	1
Q9ESD6	CKLF-like MARVEL transmembrane domain-containing protein 7 OS=Mus musculus OX=10090 GN=Cmtm7 PE=1 SV=1	Cmtm7	18.105	24	26	3	3	0	0	0	1	1	0	2	2	1	1	1	0	1	1	1	1	1	2	0	2	2	1	2	1	1	0	1	2	2	2	2	2	2	2	2	1	3	2	1	3	3	2
Q9DB15	39S ribosomal protein L12, mitochondrial OS=Mus musculus OX=10090 GN=Mrpl12 PE=1 SV=2	Mrpl12	21.708	39.8	118	6	6	5	4	5	5	4	4	4	4	6	4	4	4	3	4	4	5	5	6	5	4	4	4	4	4	3	5	5	6	6	6	6	6	6	6	6	6	5	6	6	6	6	5
Q3TWL2	Type 1 phosphatidylinositol 4,5-bisphosphate 4-phosphatase OS=Mus musculus OX=10090 GN=Pip4p1 PE=1 SV=1	Pip4p1	30.047	19	34	4	3	1	2	1	1	1	0	1	1	0	1	3	1	2	2	1	1	1	1	2	0	1	3	0	1	2	2	2	3	3	4	3	3	4	3	3	2	4	4	4	3	4	4
Q6P3Z3	THAP domain-containing protein 4 OS=Mus musculus OX=10090 GN=Thap4 PE=1 SV=1	Thap4	62.57	5.6	6	2	2	0	0	0	0	0	0	0	0	0	0	0	0	0	0	0	0	0	0	1	1	0	1	0	1	1	1	0	0	0	0	0	0	1	0	1	0	0	0	1	0	1	0
Q01237	3-hydroxy-3-methylglutaryl-coenzyme A reductase OS=Mus musculus OX=10090 GN=Hmgcr PE=1 SV=3	Hmgcr	97.039	15.6	36	10	10	3	2	1	6	5	6	2	5	6	0	0	0	0	0	0	0	0	0	0	0	0	0	0	0	0	0	0	5	5	4	9	9	8	8	8	10	2	2	1	1	3	1
O88396	GrpE protein homolog 2, mitochondrial OS=Mus musculus OX=10090 GN=Grpel2 PE=2 SV=2	Grpel2	25.029	4.9	17	1	1	0	0	1	1	1	1	0	1	1	1	0	0	1	1	0	1	1	0	1	0	0	1	0	1	1	1	1	1	1	1	1	1	1	1	1	1	1	1	1	1	1	1
Q9D7A8	Armadillo repeat-containing protein 1 OS=Mus musculus OX=10090 GN=Armc1 PE=1 SV=1	Armc1	31.246	38.7	53	7	7	3	2	1	2	3	2	1	4	2	3	2	2	2	1	2	2	1	1	2	1	2	2	2	2	2	1	3	5	4	6	6	7	5	4	6	6	7	5	5	6	4	6
P68254	14-3-3 protein theta OS=Mus musculus OX=10090 GN=Ywhaq PE=1 SV=1	Ywhaq	27.778	60	404	16	13	16	16	16	13	10	14	15	16	18	15	14	15	17	13	14	15	12	12	16	20	17	14	18	15	14	16	13	16	15	15	15	13	16	15	16	16	16	16	15	16	15	15
P03921	NADH-ubiquinone oxidoreductase chain 5 OS=Mus musculus OX=10090 GN=Mtnd5 PE=1 SV=3	Mtnd5	68.474	2.8	21	1	1	1	0	2	0	0	1	2	1	1	1	2	2	0	0	1	1	2	1	1	1	0	1	0	0	0	0	0	1	1	1	1	1	1	1	1	1	1	1	1	1	1	1
Q921X6	DNA-directed RNA polymerase III subunit RPC6 OS=Mus musculus OX=10090 GN=Polr3f PE=1 SV=1	Polr3f	35.652	19	39	5	5	2	2	1	1	1	2	1	1	2	3	1	0	1	2	2	2	0	1	1	1	3	1	2	2	2	1	1	3	3	2	3	1	3	3	4	3	3	1	1	1	3	3
O54784	Death-associated protein kinase 3 OS=Mus musculus OX=10090 GN=Dapk3 PE=1 SV=1	Dapk3	51.421	18.1	41	6	6	3	2	2	2	3	2	4	1	1	2	2	1	2	1	2	2	1	1	0	2	2	1	0	0	0	0	2	4	4	4	4	4	4	5	4	5	4	3	5	5	5	4
Q62406	Interleukin-1 receptor-associated kinase 1 OS=Mus musculus OX=10090 GN=Irak1 PE=1 SV=3	Irak1	77.269	3.7	9	2	2	0	0	1	0	0	0	0	0	0	1	2	0	0	0	0	0	0	0	1	1	1	1	0	1	0	0	0	0	1	2	0	0	0	0	0	0	2	2	0	1	0	0
Q9D7N9	Adipocyte plasma membrane-associated protein OS=Mus musculus OX=10090 GN=Apmap PE=1 SV=1	Apmap	46.434	35.2	116	10	10	5	4	3	1	5	7	5	3	2	6	4	6	5	3	5	7	5	4	4	3	4	5	2	5	4	5	4	7	6	6	7	8	7	8	6	7	8	9	8	8	6	7
Q8BYH3	tRNA:m(4)X modification enzyme TRM13 homolog OS=Mus musculus OX=10090 GN=Trmt13 PE=2 SV=1	Trmt13	54.26	16.6	34	6	6	0	1	0	1	3	3	0	2	1	3	0	1	3	0	0	1	3	3	1	2	0	1	0	1	3	1	0	3	4	3	4	6	4	3	4	3	4	4	4	6	3	3
P47941	Crk-like protein OS=Mus musculus OX=10090 GN=Crkl PE=1 SV=2	Crkl	33.83	50.2	199	13	13	5	7	5	7	5	7	8	7	10	10	10	8	9	7	9	9	8	7	8	5	6	7	7	9	6	6	7	9	10	11	10	10	12	11	11	11	11	11	11	11	11	11
Q9R257	Heme-binding protein 1 OS=Mus musculus OX=10090 GN=Hebp1 PE=1 SV=2	Hebp1	21.067	30	76	3	3	4	3	4	2	3	1	3	1	3	4	4	4	2	2	3	2	3	2	4	3	3	1	2	3	3	3	4	3	2	3	2	2	2	2	2	2	3	3	3	3	3	2
Q8VDM1	Zinc finger CCCH-type with G patch domain-containing protein OS=Mus musculus OX=10090 GN=Zgpat PE=1 SV=1	Zgpat	56.41	11.2	14	3	3	0	0	0	0	2	1	1	1	0	1	0	2	1	0	1	1	0	0	1	1	0	0	0	0	0	1	0	1	1	1	1	2	1	1	2	1	2	1	3	1	0	2
Q3TSG4	RNA demethylase ALKBH5 OS=Mus musculus OX=10090 GN=Alkbh5 PE=1 SV=2	Alkbh5	44.41	40.8	81	11	11	1	3	1	3	2	1	1	1	1	5	3	6	6	2	2	2	1	1	5	4	6	3	3	5	8	3	2	8	8	8	6	9	8	7	8	9	8	8	7	8	6	6
Q99N69	Leupaxin OS=Mus musculus OX=10090 GN=Lpxn PE=1 SV=2	Lpxn	43.478	52.1	415	15	15	16	16	13	16	17	13	16	15	18	16	12	15	14	16	14	17	16	14	15	16	13	15	15	16	20	13	18	15	12	15	15	14	13	14	14	13	14	12	14	14	15	14
Q9D8U7	DTW domain-containing protein 1 OS=Mus musculus OX=10090 GN=Dtwd1 PE=2 SV=1	Dtwd1	34.734	4.6	11	1	1	0	0	1	0	0	1	0	1	0	1	0	1	1	0	0	1	1	0	1	0	1	0	0	0	1	0	0	0	1	1	1	0	1	0	1	0	1	0	1	1	0	1
O09117	Synaptophysin-like protein 1 OS=Mus musculus OX=10090 GN=Sypl1 PE=1 SV=2	Sypl1	28.899	13.8	31	3	3	1	1	1	0	1	1	1	1	1	1	1	0	2	2	1	2	0	0	1	2	1	2	3	2	2	0	1	2	2	2	3	2	2	2	2	1	1	2	2	2	2	1
Q6ZWZ2	Ubiquitin-conjugating enzyme E2 R2 OS=Mus musculus OX=10090 GN=Ube2r2 PE=1 SV=1	Ube2r2	27.166	19.3	19	4	4	1	1	0	0	1	1	2	0	1	0	2	1	1	0	0	1	0	1	0	2	1	0	1	0	0	2	0	2	3	3	2	3	3	4	2	2	2	3	2	4	3	2
Q7TNB8	Protein strawberry notch homolog 2 OS=Mus musculus OX=10090 GN=Sbno2 PE=1 SV=1	Sbno2	149.29	3.4	10	3	1	1	0	1	1	0	0	0	0	0	0	1	0	0	0	0	0	0	0	0	1	0	1	1	1	1	0	1	2	3	3	3	2	2	3	3	3	3	3	2	2	2	2
Q9WU40	Inner nuclear membrane protein Man1 OS=Mus musculus OX=10090 GN=Lemd3 PE=1 SV=2	Lemd3	100.31	25.5	217	14	14	7	3	6	7	9	7	4	7	5	6	9	10	9	8	8	8	13	9	9	8	11	10	5	9	11	9	10	10	8	10	12	13	10	10	10	10	12	12	12	10	12	11
Q9D0K2	Succinyl-CoA:3-ketoacid coenzyme A transferase 1, mitochondrial OS=Mus musculus OX=10090 GN=Oxct1 PE=1 SV=1	Oxct1	55.988	48.7	384	19	19	12	14	13	14	17	14	18	16	11	14	21	16	12	12	12	12	12	12	20	16	16	13	18	12	13	13	11	13	15	16	16	15	14	18	15	16	15	18	17	15	13	16
Q9DA08	SAGA-associated factor 29 OS=Mus musculus OX=10090 GN=Sgf29 PE=2 SV=1	Sgf29	33.298	8.9	11	2	2	0	0	2	0	1	1	0	0	0	0	1	0	0	0	0	0	0	0	1	1	0	0	1	0	1	0	2	2	0	2	2	1	1	1	1	0	1	1	1	2	1	0
Q8BKT8	HAUS augmin-like complex subunit 7 OS=Mus musculus OX=10090 GN=Haus7 PE=1 SV=2	Haus7	40.656	9.1	7	2	2	0	1	0	0	1	0	0	0	0	0	0	0	0	0	0	0	1	0	1	0	1	0	0	0	1	0	1	2	1	0	0	1	1	0	1	0	0	0	1	0	0	1
O54782	Epididymis-specific alpha-mannosidase OS=Mus musculus OX=10090 GN=Man2b2 PE=1 SV=2	Man2b2	115.61	21.7	157	16	16	4	3	4	4	6	3	3	6	4	6	6	8	5	5	5	5	3	6	9	8	10	8	3	8	9	9	7	12	10	8	10	7	9	8	11	7	10	12	12	8	10	7
Q8BWY7	Zinc transporter ZIP11 OS=Mus musculus OX=10090 GN=Slc39a11 PE=1 SV=1	Slc39a11	35.466	4.4	20	1	1	0	1	1	0	1	1	0	0	0	0	1	1	1	1	1	1	1	1	1	1	0	1	2	1	1	0	1	0	1	1	0	1	1	1	0	0	1	1	1	1	1	1
Q8CGA0	Protein phosphatase 1F OS=Mus musculus OX=10090 GN=Ppm1f PE=1 SV=1	Ppm1f	49.61	21	99	6	6	4	4	2	3	2	3	3	4	3	5	6	4	6	3	2	3	3	4	2	4	5	4	2	5	5	5	3	4	5	6	4	5	5	5	5	5	5	6	4	6	5	6
P62843	40S ribosomal protein S15 OS=Mus musculus OX=10090 GN=Rps15 PE=1 SV=2	Rps15	17.04	36.6	132	5	5	5	5	4	4	6	5	2	4	6	5	4	5	7	8	4	4	5	6	5	5	4	5	8	6	2	5	3	3	3	4	4	3	3	4	3	3	3	3	3	3	3	4
Q922H2	[Pyruvate dehydrogenase (acetyl-transferring)] kinase isozyme 3, mitochondrial OS=Mus musculus OX=10090 GN=Pdk3 PE=1 SV=1	Pdk3	47.922	27.7	82	8	7	4	5	4	2	2	3	3	3	3	4	2	1	4	2	1	4	1	5	3	2	3	4	5	2	3	2	5	8	7	8	8	6	7	6	8	7	7	7	7	8	7	6
Q8C570	mRNA export factor OS=Mus musculus OX=10090 GN=Rae1 PE=1 SV=1	Rae1	40.965	61.4	207	15	14	8	12	7	11	10	9	10	9	9	5	10	8	7	6	7	6	4	6	7	10	6	6	6	8	8	6	6	12	12	12	13	13	12	12	10	12	12	13	12	10	12	12
O35316	Sodium- and chloride-dependent taurine transporter OS=Mus musculus OX=10090 GN=Slc6a6 PE=1 SV=2	Slc6a6	69.855	6.3	45	4	4	2	2	1	1	0	2	0	0	0	2	1	3	1	1	2	0	2	1	3	4	2	3	1	2	3	4	2	4	4	4	4	4	4	4	4	4	4	4	4	4	3	3
Q5SRY7	F-box/WD repeat-containing protein 11 OS=Mus musculus OX=10090 GN=Fbxw11 PE=1 SV=1	Fbxw11	62.062	22.1	33	10	7	2	1	2	2	2	4	3	4	1	1	1	0	1	1	1	1	0	1	0	0	1	0	0	0	0	1	3	7	5	6	7	8	8	9	7	8	6	6	3	4	2	2
Q5ND52	rRNA methyltransferase 3, mitochondrial OS=Mus musculus OX=10090 GN=Mrm3 PE=2 SV=1	Mrm3	46.795	9.6	19	3	3	1	1	1	2	2	1	1	0	2	2	0	1	0	1	0	0	0	0	1	0	1	0	1	0	0	1	0	3	2	2	3	2	1	2	1	2	2	1	3	0	2	2
Q32NY4	Metal transporter CNNM3 OS=Mus musculus OX=10090 GN=Cnnm3 PE=1 SV=2	Cnnm3	76.278	15.7	45	9	7	4	4	3	1	2	2	2	2	1	4	1	2	0	2	1	0	1	0	2	2	1	2	1	1	1	2	1	7	7	7	4	5	5	3	4	3	8	5	7	5	5	3
Q9CR41	Huntingtin-interacting protein K OS=Mus musculus OX=10090 GN=Hypk PE=1 SV=2	Hypk	14.679	51.9	132	7	7	5	3	6	5	7	3	5	5	6	4	4	6	6	7	5	5	5	6	5	2	6	6	3	3	5	5	4	6	4	7	7	7	5	7	6	7	7	7	7	7	7	6
Q922Q8	Leucine-rich repeat-containing protein 59 OS=Mus musculus OX=10090 GN=Lrrc59 PE=1 SV=1	Lrrc59	34.877	47.6	395	12	12	15	12	14	18	14	14	16	15	15	13	13	17	14	16	16	19	15	16	14	11	11	12	15	16	15	14	15	12	11	10	12	11	9	12	11	10	12	11	11	10	11	12
Q8CG50	Ras-related protein Rab-43 OS=Mus musculus OX=10090 GN=Rab43 PE=1 SV=1	Rab43	23.263	26.7	12	3	3	0	0	0	0	0	0	0	0	0	1	1	1	0	0	0	0	0	1	0	2	1	0	1	1	2	0	1	1	1	2	1	0	1	2	1	0	3	1	1	1	1	2
Q8CIV8	Tubulin-specific chaperone E OS=Mus musculus OX=10090 GN=Tbce PE=1 SV=1	Tbce	59.085	31.5	181	12	12	5	5	6	5	7	5	7	7	7	5	6	11	8	6	6	9	5	8	8	6	6	7	5	8	9	9	5	9	9	10	11	11	10	8	10	11	11	10	11	11	10	11
Q9DBF1	Alpha-aminoadipic semialdehyde dehydrogenase OS=Mus musculus OX=10090 GN=Aldh7a1 PE=1 SV=4	Aldh7a1	58.861	10.6	24	4	4	0	1	0	0	1	1	1	1	0	1	0	1	2	1	0	1	0	2	2	1	2	0	1	2	1	0	2	3	2	0	2	2	2	3	3	2	3	3	3	2	2	2
Q9D0U6	Repressor of RNA polymerase III transcription MAF1 homolog OS=Mus musculus OX=10090 GN=Maf1 PE=2 SV=1	Maf1	28.78	5.8	9	1	1	0	0	1	1	0	0	0	0	0	1	1	1	0	0	0	0	0	0	1	0	1	1	0	1	0	0	0	0	1	1	1	1	1	0	0	0	1	1	1	0	0	0
Q8BGB2	Tetratricopeptide repeat protein 7A OS=Mus musculus OX=10090 GN=Ttc7a PE=1 SV=1	Ttc7a	96.155	8.3	11	5	5	0	0	0	0	0	0	0	0	0	1	1	1	0	0	0	0	0	0	2	1	2	1	0	0	1	1	0	3	1	4	2	2	2	0	0	0	4	4	3	4	3	2
Q62393	Tumor protein D52 OS=Mus musculus OX=10090 GN=Tpd52 PE=1 SV=2	Tpd52	24.313	69.2	246	13	13	10	7	11	10	8	10	10	9	12	10	11	11	7	8	11	8	6	9	8	8	8	9	10	10	6	9	10	9	8	12	11	9	9	11	10	11	11	10	10	10	9	10
Q60710	Deoxynucleoside triphosphate triphosphohydrolase SAMHD1 OS=Mus musculus OX=10090 GN=Samhd1 PE=1 SV=3	Samhd1	75.892	49.5	524	30	30	18	19	17	14	15	13	13	21	19	24	20	23	19	22	23	19	21	18	21	19	23	21	17	19	22	26	18	24	26	24	24	26	25	24	25	28	26	25	26	25	26	23
Q3UA16	Kinetochore protein Spc25 OS=Mus musculus OX=10090 GN=Spc25 PE=2 SV=1	Spc25	26.457	28.8	54	5	5	5	3	4	3	2	2	3	3	3	3	0	1	2	2	2	0	1	1	2	3	3	2	1	1	1	1	0	5	5	4	5	4	4	4	4	5	3	5	5	3	4	2
Q6P5E4	UDP-glucose:glycoprotein glucosyltransferase 1 OS=Mus musculus OX=10090 GN=Uggt1 PE=1 SV=4	Uggt1	176.43	49.8	888	59	59	26	29	32	24	31	28	27	32	25	37	32	30	39	34	34	36	32	30	35	30	36	33	38	37	42	42	37	45	42	50	45	46	46	49	46	40	49	52	47	51	48	47
Q3TB92	Allergin-1 OS=Mus musculus OX=10090 GN=Milr1 PE=1 SV=2	Milr1	27.366	19.5	37	3	3	1	1	3	2	1	1	1	2	1	1	0	0	1	1	1	2	4	2	3	2	1	2	1	0	1	2	0	2	2	3	2	2	3	1	3	3	2	2	2	2	1	2
Q9CY21	Probable 18S rRNA (guanine-N(7))-methyltransferase OS=Mus musculus OX=10090 GN=Bud23 PE=1 SV=1	Bud23	31.586	36.3	94	6	6	3	5	4	2	2	3	5	3	4	4	5	2	3	4	5	4	3	3	3	3	3	3	3	4	4	4	3	5	5	4	4	3	3	5	4	5	4	5	4	4	4	6
Q6GSS7	Histone H2A type 2-A OS=Mus musculus OX=10090 GN=Hist2h2aa1 PE=1 SV=3	Hist2h2aa1	14.095	46.2	588	9	2	21	28	27	20	30	21	20	22	20	20	23	28	20	23	21	22	18	20	24	21	21	19	18	22	17	21	21	8	9	8	9	8	9	9	8	9	8	8	7	8	8	8
Q3TAE8	Dolichyl pyrophosphate Man9GlcNAc2 alpha-1,3-glucosyltransferase OS=Mus musculus OX=10090 GN=Alg6 PE=2 SV=1	Alg6	57.873	2.4	8	1	1	1	0	1	1	1	0	1	0	0	0	0	1	1	0	0	0	0	0	0	0	0	0	0	0	0	1	0	1	0	1	1	1	0	1	1	1	1	1	1	1	0	0
P97393	Rho GTPase-activating protein 5 OS=Mus musculus OX=10090 GN=Arhgap5 PE=1 SV=2	Arhgap5	172.11	8.2	65	9	9	2	1	3	1	2	3	3	1	3	3	2	2	4	1	3	3	2	2	3	4	4	3	1	1	3	2	3	7	6	8	6	7	6	6	5	5	7	5	7	7	8	7
Q9JJL8	Serine--tRNA ligase, mitochondrial OS=Mus musculus OX=10090 GN=Sars2 PE=1 SV=2	Sars2	58.316	26.3	99	10	10	3	2	6	3	3	5	4	3	2	8	4	5	4	3	5	3	4	3	4	4	5	4	1	3	3	2	3	7	5	9	7	6	9	7	8	7	8	8	9	9	7	8
Q8R1X6	Spartin OS=Mus musculus OX=10090 GN=Spart PE=1 SV=1	Spart	72.654	23.2	127	9	9	6	2	6	4	4	6	4	3	5	3	5	4	7	6	6	5	4	4	4	7	7	3	2	2	7	8	3	6	5	6	8	7	7	7	7	7	7	6	7	8	8	8
Q9Z0V7	Mitochondrial import inner membrane translocase subunit Tim17-B OS=Mus musculus OX=10090 GN=Timm17b PE=1 SV=1	Timm17b	18.352	43.6	42	4	4	0	2	2	0	1	3	1	1	2	1	2	1	2	1	1	2	3	1	4	1	3	1	1	2	1	1	2	2	2	2	2	1	3	4	4	2	2	3	4	2	2	2
P47934	Carnitine O-acetyltransferase OS=Mus musculus OX=10090 GN=Crat PE=1 SV=3	Crat	70.839	9.4	48	4	4	0	0	2	2	1	2	1	1	1	2	1	2	2	3	1	1	1	0	4	3	3	2	2	2	4	2	3	1	1	2	4	3	3	2	2	2	3	3	3	3	3	2
Q9Z1Y4	Thyroid receptor-interacting protein 6 OS=Mus musculus OX=10090 GN=Trip6 PE=1 SV=1	Trip6	50.933	2.9	14	1	1	1	0	1	1	1	0	1	0	0	1	0	0	1	1	1	0	0	0	0	0	1	1	1	1	0	1	0	1	1	1	1	1	0	1	1	0	1	1	0	1	1	1
Q99KC8	von Willebrand factor A domain-containing protein 5A OS=Mus musculus OX=10090 GN=Vwa5a PE=1 SV=2	Vwa5a	87.142	52.6	831	38	37	27	29	31	31	29	31	31	32	23	36	34	34	34	24	30	32	31	28	30	36	36	34	31	30	30	29	28	34	32	33	33	33	32	33	32	30	35	34	33	33	32	34
Q8C7Q4	RNA-binding protein 4 OS=Mus musculus OX=10090 GN=Rbm4 PE=1 SV=1	Rbm4	40.045	36.3	72	9	2	3	2	2	4	2	2	4	2	2	3	2	4	4	3	3	3	1	3	3	3	3	4	3	0	2	3	2	6	6	5	8	6	6	6	5	5	8	8	6	6	7	6
Q8C080	Sorting nexin-16 OS=Mus musculus OX=10090 GN=Snx16 PE=1 SV=2	Snx16	38.817	18	21	4	4	1	0	1	0	0	2	0	0	0	2	1	0	2	1	1	0	2	1	0	1	0	1	0	0	2	2	1	2	0	2	1	1	2	2	2	3	3	4	1	4	3	1
Q99MR1	GRB10-interacting GYF protein 1 OS=Mus musculus OX=10090 GN=Gigyf1 PE=1 SV=2	Gigyf1	116.24	4.8	19	4	4	1	1	1	1	0	0	2	1	0	1	0	1	1	0	2	0	1	0	1	1	2	0	0	1	0	0	1	3	2	2	1	2	0	2	2	2	3	2	2	1	1	3
Q8R3F5	Malonyl-CoA-acyl carrier protein transacylase, mitochondrial OS=Mus musculus OX=10090 GN=Mcat PE=1 SV=3	Mcat	41.928	49.6	162	13	13	5	6	5	5	7	5	8	6	4	5	7	3	3	5	5	5	6	6	9	7	9	5	9	9	5	6	7	9	10	10	11	10	9	10	10	9	9	10	8	8	9	8
P22893	mRNA decay activator protein ZFP36 OS=Mus musculus OX=10090 GN=Zfp36 PE=1 SV=1	Zfp36	33.613	22.9	37	5	5	0	0	0	3	2	1	4	4	6	0	0	0	2	2	2	1	2	2	0	0	0	1	0	1	1	1	2	2	0	1	5	5	4	4	4	5	2	1	1	3	4	4
Q3USJ8	F-BAR and double SH3 domains protein 2 OS=Mus musculus OX=10090 GN=Fchsd2 PE=1 SV=2	Fchsd2	84.281	4.3	2	2	2	2	0	0	0	0	0	0	0	0	0	0	0	0	0	0	0	0	0	0	0	0	0	0	0	0	0	0	2	1	0	0	0	0	0	0	0	0	0	0	0	0	0
Q2TB02	NF-kappa-B inhibitor delta OS=Mus musculus OX=10090 GN=Nfkbid PE=1 SV=2	Nfkbid	34.942	10.7	5	2	2	0	0	0	1	1	2	0	0	1	0	0	0	0	0	0	0	0	0	0	0	0	0	0	0	0	0	0	0	0	0	1	1	2	0	0	1	0	0	0	1	1	0
Q9JIG8	PRA1 family protein 2 OS=Mus musculus OX=10090 GN=Praf2 PE=1 SV=1	Praf2	19.478	12.4	15	2	2	0	1	1	1	0	0	0	1	1	0	1	0	2	0	0	0	1	1	0	1	0	1	0	0	1	1	1	1	2	2	1	1	1	1	2	2	2	1	1	2	2	1
P97808	FXYD domain-containing ion transport regulator 5 OS=Mus musculus OX=10090 GN=Fxyd5 PE=1 SV=3	Fxyd5	19.454	62.4	76	6	6	4	4	8	3	3	3	4	2	2	3	1	2	1	1	1	1	0	1	5	4	4	2	2	3	4	4	4	4	4	4	4	4	3	4	4	3	4	3	4	3	2	4
O88384	Vesicle transport through interaction with t-SNAREs homolog 1B OS=Mus musculus OX=10090 GN=Vti1b PE=1 SV=1	Vti1b	26.713	28	87	6	6	3	2	4	4	3	3	2	6	5	1	2	4	3	4	2	3	2	5	3	4	3	2	2	4	3	5	3	4	2	5	4	4	4	4	5	5	3	3	4	4	5	4
Q7TMB8	Cytoplasmic FMR1-interacting protein 1 OS=Mus musculus OX=10090 GN=Cyfip1 PE=1 SV=1	Cyfip1	145.24	39.4	790	41	28	27	23	28	27	34	33	29	30	29	31	29	28	30	32	26	22	26	25	29	31	30	33	31	32	31	32	32	31	27	36	37	39	36	33	31	36	36	35	35	35	36	32
Q9CZU3	Exosome RNA helicase MTR4 OS=Mus musculus OX=10090 GN=Mtrex PE=1 SV=1	Mtrex	117.64	42.7	559	37	37	23	23	24	19	22	24	21	22	19	22	21	26	17	15	18	21	18	18	21	21	24	23	19	21	18	19	20	31	27	35	23	32	29	30	28	28	28	31	31	29	29	29
Q922B1	ADP-ribose glycohydrolase MACROD1 OS=Mus musculus OX=10090 GN=Macrod1 PE=1 SV=2	Macrod1	35.294	14.9	45	3	3	2	2	2	2	1	2	2	2	2	2	3	2	1	1	0	1	0	1	3	2	3	2	1	2	1	2	1	3	3	2	3	1	3	3	2	3	2	3	2	3	2	3
Q8BGF6	ELMO domain-containing protein 2 OS=Mus musculus OX=10090 GN=Elmod2 PE=1 SV=1	Elmod2	34.747	6.5	6	2	2	0	0	0	0	0	0	0	0	0	1	1	0	0	0	0	1	0	0	1	1	0	0	0	0	1	0	0	1	0	1	2	1	1	1	1	2	2	1	1	2	1	1
Q8VCG9	Regulatory factor X-associated protein OS=Mus musculus OX=10090 GN=Rfxap PE=2 SV=2	Rfxap	24.787	18.2	12	3	3	0	0	3	0	0	1	0	0	0	1	0	1	0	0	0	0	1	0	1	1	2	1	0	0	0	0	0	1	0	3	3	1	3	2	1	1	1	1	1	1	1	3
Q9CQH3	NADH dehydrogenase [ubiquinone] 1 beta subcomplex subunit 5, mitochondrial OS=Mus musculus OX=10090 GN=Ndufb5 PE=1 SV=1	Ndufb5	21.71	28	113	5	5	4	4	4	5	3	3	5	5	4	2	5	5	5	5	6	4	5	2	5	3	4	4	4	5	3	4	5	5	5	5	4	3	4	5	4	5	4	5	5	4	3	5
Q8BPY9	Fidgetin-like protein 1 OS=Mus musculus OX=10090 GN=Fignl1 PE=1 SV=1	Fignl1	74.85	6.3	7	3	2	1	1	2	0	0	0	0	0	1	0	0	0	0	0	0	0	0	0	1	0	1	0	0	0	0	0	0	3	2	3	3	2	3	3	3	3	2	2	2	2	2	1
Q8BMG8	Mitochondrial folate transporter/carrier OS=Mus musculus OX=10090 GN=Slc25a32 PE=1 SV=1	Slc25a32	35.048	9.8	10	2	2	1	2	1	0	0	0	1	1	0	1	1	0	0	0	0	0	0	1	1	0	0	0	0	0	0	0	0	1	2	1	1	2	1	1	1	2	1	1	1	2	2	2
Q62523	Zyxin OS=Mus musculus OX=10090 GN=Zyx PE=1 SV=2	Zyx	60.545	23.4	41	10	10	0	0	0	1	2	4	1	2	1	0	0	0	1	1	2	3	1	1	4	2	2	4	5	0	3	1	0	2	0	2	6	7	7	5	5	6	4	3	3	8	8	6
Q60855	Receptor-interacting serine/threonine-protein kinase 1 OS=Mus musculus OX=10090 GN=Ripk1 PE=1 SV=1	Ripk1	74.854	25	140	14	13	5	6	5	4	5	7	7	3	5	7	7	6	3	5	4	8	4	4	4	5	6	5	5	4	5	6	5	9	10	9	8	8	8	8	9	10	10	10	11	8	9	10
A2AGH6	Mediator of RNA polymerase II transcription subunit 12 OS=Mus musculus OX=10090 GN=Med12 PE=1 SV=1	Med12	244.56	10.4	41	15	15	2	1	3	1	2	3	4	3	2	1	3	0	1	2	1	0	3	1	0	3	2	1	0	1	0	1	0	9	3	9	7	8	8	11	9	6	10	10	8	9	6	6
Q8R480	Nuclear pore complex protein Nup85 OS=Mus musculus OX=10090 GN=Nup85 PE=1 SV=1	Nup85	74.775	36.6	313	21	21	13	13	11	12	12	17	12	14	11	15	13	9	10	9	11	10	12	11	12	9	10	13	11	10	10	12	11	16	19	16	15	17	19	16	16	18	19	18	16	16	13	19
Q8CB77	Elongin-A OS=Mus musculus OX=10090 GN=Eloa PE=1 SV=3	Eloa	87.16	21.3	102	13	13	3	6	4	4	5	4	3	6	5	4	3	4	5	4	2	3	4	3	5	4	1	2	2	3	6	4	3	10	11	12	10	11	12	9	12	10	10	11	11	11	10	10
O35344	Importin subunit alpha-4 OS=Mus musculus OX=10090 GN=Kpna3 PE=1 SV=1	Kpna3	57.772	44.5	254	16	11	10	7	10	10	12	8	11	10	10	8	10	7	9	8	10	12	8	9	11	8	9	9	9	9	11	9	10	14	13	14	14	13	12	13	13	14	14	13	14	13	14	13
Q3TDK6	Protein rogdi homolog OS=Mus musculus OX=10090 GN=Rogdi PE=1 SV=2	Rogdi	32.1	10.1	4	2	2	0	0	0	0	0	0	1	0	0	1	0	1	0	0	0	0	0	0	0	1	0	0	0	0	0	0	0	1	1	1	0	2	2	2	2	0	2	1	1	1	1	0
O08900	Zinc finger protein Aiolos OS=Mus musculus OX=10090 GN=Ikzf3 PE=1 SV=2	Ikzf3	57.967	7.3	21	4	1	1	1	0	1	1	1	1	1	1	1	0	1	1	1	1	1	1	1	0	1	1	0	0	0	1	1	1	2	3	3	2	2	4	3	2	3	2	2	2	3	2	1
O88520	Leucine-rich repeat protein SHOC-2 OS=Mus musculus OX=10090 GN=Shoc2 PE=1 SV=2	Shoc2	64.892	11.2	21	5	5	2	1	1	1	3	2	1	0	1	1	0	1	1	0	1	0	0	1	1	0	0	0	0	1	0	1	1	5	2	3	1	3	2	3	2	2	3	3	3	4	2	3
E9Q5F9	Histone-lysine N-methyltransferase SETD2 OS=Mus musculus OX=10090 GN=Setd2 PE=1 SV=1	Setd2	285.66	4.1	22	8	8	2	0	2	0	1	1	2	0	0	1	1	1	0	0	0	0	0	1	4	4	2	0	0	0	0	0	0	4	2	5	2	3	5	4	2	2	6	4	7	4	1	2
Q3UZ18	Little elongation complex subunit 2 OS=Mus musculus OX=10090 GN=Ice2 PE=1 SV=2	Ice2	109.88	2.6	2	2	2	0	1	1	0	0	0	0	0	0	0	0	0	0	0	0	0	0	0	0	0	0	0	0	0	0	0	0	0	2	1	0	0	1	0	0	0	0	0	1	1	0	2
Q8CGB3	Uveal autoantigen with coiled-coil domains and ankyrin repeats OS=Mus musculus OX=10090 GN=Uaca PE=1 SV=2	Uaca	160.81	3.7	3	4	3	0	0	0	0	0	0	0	0	0	0	0	0	0	0	0	0	0	0	2	1	0	0	0	0	0	0	0	2	1	3	3	4	3	2	2	2	3	1	2	4	3	3
Q9D0C4	tRNA (guanine(37)-N1)-methyltransferase OS=Mus musculus OX=10090 GN=Trmt5 PE=1 SV=1	Trmt5	56.794	26.5	100	9	9	4	4	4	3	2	2	3	5	5	3	4	3	2	6	2	6	3	5	4	2	4	7	2	4	2	5	4	7	6	7	5	6	5	7	7	7	8	8	7	6	7	7
A2AI08	Taperin OS=Mus musculus OX=10090 GN=Tprn PE=1 SV=1	Tprn	80.088	2.8	2	1	1	0	1	0	0	0	1	0	0	0	0	0	0	0	0	0	0	0	0	0	0	0	0	0	0	0	0	0	1	1	1	0	1	1	0	0	0	1	1	0	0	1	0
Q9D0R2	Threonine--tRNA ligase 1, cytoplasmic OS=Mus musculus OX=10090 GN=Tars1 PE=1 SV=2	Tars1	83.355	61.2	874	40	38	27	28	31	30	31	35	32	28	31	29	35	31	39	36	36	36	32	31	33	32	28	32	31	34	33	36	37	30	33	31	32	35	33	33	29	31	36	30	34	35	35	33
Q9QUH0	Glutaredoxin-1 OS=Mus musculus OX=10090 GN=Glrx PE=1 SV=3	Glrx	11.871	43	133	5	5	5	4	4	5	6	5	4	6	4	4	3	4	8	4	7	6	7	5	2	5	4	4	6	5	6	5	5	4	4	4	4	4	4	4	4	4	4	4	4	5	4	5
Q8VDG5	Phosphopantothenate--cysteine ligase OS=Mus musculus OX=10090 GN=Ppcs PE=1 SV=1	Ppcs	33.794	24.1	51	6	6	1	2	3	1	0	4	1	2	2	3	4	3	2	3	0	2	1	2	1	1	4	4	0	1	1	1	2	4	4	5	5	5	6	5	6	6	4	6	6	5	6	3
Q8R5K4	Nucleolar protein 6 OS=Mus musculus OX=10090 GN=Nol6 PE=2 SV=2	Nol6	129.23	36	482	29	29	21	17	22	17	21	21	13	21	17	14	16	19	15	17	22	20	17	22	16	15	11	15	18	17	12	23	23	26	23	24	23	27	27	25	26	26	26	25	27	25	27	27
Q8C9B9	Death-inducer obliterator 1 OS=Mus musculus OX=10090 GN=Dido1 PE=1 SV=4	Dido1	247.17	12.5	125	17	17	5	5	3	5	7	9	5	5	7	3	7	5	5	4	3	5	3	3	7	9	6	0	2	2	6	2	2	13	11	12	13	11	12	14	9	12	11	11	13	15	11	13
Q9CQ37	Ubiquitin-conjugating enzyme E2 T OS=Mus musculus OX=10090 GN=Ube2t PE=1 SV=1	Ube2t	22.975	28.4	10	4	3	1	0	1	0	1	1	1	2	0	0	2	0	0	0	0	0	0	0	1	0	0	0	0	0	0	0	0	3	2	3	2	3	3	2	3	3	1	3	3	1	2	2
Q9QYL7	Activator of basal transcription 1 OS=Mus musculus OX=10090 GN=Abt1 PE=2 SV=1	Abt1	30.658	21.6	28	5	5	1	5	1	2	2	0	2	2	2	2	1	1	0	2	0	1	1	0	0	1	0	0	0	0	0	1	1	3	5	1	2	4	3	2	2	3	3	3	4	1	2	3
Q9CXY9	GPI-anchor transamidase OS=Mus musculus OX=10090 GN=Pigk PE=1 SV=2	Pigk	44.895	27.1	109	10	10	3	3	3	4	3	4	8	4	3	6	4	6	5	3	4	5	4	4	3	5	5	3	3	3	3	4	4	6	7	6	8	7	8	8	6	8	8	8	9	10	6	7
Q9CR50	RING finger and CHY zinc finger domain-containing protein 1 OS=Mus musculus OX=10090 GN=Rchy1 PE=1 SV=1	Rchy1	30.014	24.9	56	5	5	1	0	1	1	1	2	1	1	0	3	3	5	3	4	2	1	3	2	3	3	2	2	1	3	3	2	3	4	3	3	4	3	4	4	4	1	5	4	5	5	4	3
Q8CGZ0	Calcium homeostasis endoplasmic reticulum protein OS=Mus musculus OX=10090 GN=Cherp PE=1 SV=1	Cherp	106.17	20.3	230	16	15	12	11	9	8	8	10	8	11	8	8	7	7	7	7	7	8	10	8	8	12	8	8	3	9	10	9	9	13	12	13	12	14	11	14	13	12	12	11	14	12	12	12
Q9CWT6	Probable ATP-dependent RNA helicase DDX28 OS=Mus musculus OX=10090 GN=Ddx28 PE=2 SV=2	Ddx28	59.514	19.4	72	8	8	2	4	2	4	3	5	2	1	4	4	2	3	3	2	2	4	1	1	3	2	5	2	2	3	2	1	3	5	5	5	4	6	7	6	5	5	5	5	4	6	4	5
Q64339	Ubiquitin-like protein ISG15 OS=Mus musculus OX=10090 GN=Isg15 PE=1 SV=4	Isg15	17.897	47.8	124	8	8	1	2	0	3	3	4	4	5	5	2	3	1	7	4	6	7	9	9	1	1	2	6	6	4	10	10	9	3	3	3	4	5	5	6	7	5	5	5	3	8	6	8
Q9DCL9	Multifunctional protein ADE2 OS=Mus musculus OX=10090 GN=Paics PE=1 SV=4	Paics	47.006	59.3	496	27	26	21	26	20	23	20	21	21	22	23	19	19	19	18	19	22	17	15	15	13	17	16	17	14	15	17	14	13	23	25	26	23	23	25	23	25	23	24	25	25	23	24	23
Q8K4Q8	Collectin-12 OS=Mus musculus OX=10090 GN=Colec12 PE=1 SV=1	Colec12	81.303	12.7	89	9	9	6	5	8	3	6	6	6	6	3	2	4	3	1	1	1	1	0	0	3	6	5	1	2	2	3	3	2	7	8	8	7	7	6	8	6	4	4	6	6	4	4	2
P47758	Signal recognition particle receptor subunit beta OS=Mus musculus OX=10090 GN=Srprb PE=1 SV=1	Srprb	29.579	53.9	261	15	15	6	10	9	10	13	10	11	11	9	8	10	9	10	10	11	11	8	8	9	7	10	10	11	11	7	12	10	12	14	13	13	14	13	12	14	15	14	15	14	14	14	12
Q64FW2	All-trans-retinol 13,14-reductase OS=Mus musculus OX=10090 GN=Retsat PE=1 SV=3	Retsat	67.334	27.8	82	10	10	4	7	5	5	4	4	6	2	4	3	1	3	3	3	2	1	2	2	4	3	1	3	1	2	3	1	3	7	8	8	8	7	8	7	6	7	7	6	6	4	6	7
Q9CPV4	Glyoxalase domain-containing protein 4 OS=Mus musculus OX=10090 GN=Glod4 PE=1 SV=1	Glod4	33.316	65.1	406	18	18	16	14	15	14	14	13	14	16	18	18	17	18	17	14	13	11	15	12	15	20	19	12	15	13	10	15	18	15	15	15	13	14	16	15	14	15	17	16	18	14	15	14
Q76N33	AMSH-like protease OS=Mus musculus OX=10090 GN=Stambpl1 PE=1 SV=1	Stambpl1	49.639	37.6	134	12	12	5	3	7	6	5	5	5	5	5	7	5	6	8	4	4	5	6	5	3	3	3	4	5	5	5	6	4	7	8	7	11	9	9	7	8	8	7	8	9	10	7	8
P35456	Urokinase plasminogen activator surface receptor OS=Mus musculus OX=10090 GN=Plaur PE=1 SV=1	Plaur	35.428	12.8	35	3	3	1	1	1	3	3	2	2	2	3	1	1	1	1	2	1	2	1	2	0	0	1	0	1	0	1	1	1	2	2	3	3	3	2	2	3	3	1	1	1	2	3	2
Q8C522	Endonuclease domain-containing 1 protein OS=Mus musculus OX=10090 GN=Endod1 PE=1 SV=2	Endod1	55.262	19.8	63	7	7	2	3	3	1	1	2	3	1	2	1	2	2	2	4	2	1	4	2	2	4	1	3	2	3	4	3	3	5	4	6	5	6	5	7	5	6	6	4	4	7	6	6
Q9CQV7	Mitochondrial import inner membrane translocase subunit TIM14 OS=Mus musculus OX=10090 GN=Dnajc19 PE=1 SV=3	Dnajc19	12.436	19.8	7	2	2	1	0	0	1	1	0	0	1	1	0	0	0	0	0	0	0	0	0	0	1	0	1	0	0	0	0	0	1	1	0	1	1	1	2	2	1	1	0	1	1	1	2
Q3TQB2	FAD-dependent oxidoreductase domain-containing protein 1 OS=Mus musculus OX=10090 GN=Foxred1 PE=1 SV=1	Foxred1	54.177	18.9	59	7	7	1	2	2	1	1	1	2	2	3	4	2	3	3	3	2	2	4	2	3	1	2	3	3	1	1	3	2	4	5	4	4	5	5	5	6	4	6	5	6	4	5	6
Q91X84	CREB-regulated transcription coactivator 3 OS=Mus musculus OX=10090 GN=Crtc3 PE=1 SV=2	Crtc3	67.026	3.1	12	1	1	0	1	0	0	1	1	0	0	0	0	0	0	0	0	1	1	0	0	1	0	1	1	1	1	1	0	1	0	1	0	1	1	1	1	0	0	1	1	1	1	1	1
Q3U214	Microtubule-associated serine/threonine-protein kinase 3 OS=Mus musculus OX=10090 GN=Mast3 PE=1 SV=3	Mast3	144.17	1	11	1	1	0	0	1	0	1	0	0	0	0	0	0	1	1	1	0	0	0	1	0	1	1	1	1	0	0	0	1	1	0	1	0	1	0	1	0	0	0	0	1	1	1	0
O09047	C3a anaphylatoxin chemotactic receptor OS=Mus musculus OX=10090 GN=C3ar1 PE=1 SV=1	C3ar1	53.575	4.4	5	1	1	0	0	0	0	1	0	0	0	0	0	0	0	1	1	0	0	1	1	0	0	0	0	0	0	0	0	0	0	0	0	1	1	0	1	1	0	0	0	0	1	1	0
Q61037	Tuberin OS=Mus musculus OX=10090 GN=Tsc2 PE=1 SV=1	Tsc2	202.07	1.2	6	2	2	0	0	1	0	0	0	0	0	0	1	0	0	1	0	0	0	0	1	0	1	0	0	0	1	0	0	0	2	1	1	2	2	1	2	1	2	2	2	2	1	2	2
Q6PDQ2	Chromodomain-helicase-DNA-binding protein 4 OS=Mus musculus OX=10090 GN=Chd4 PE=1 SV=1	Chd4	217.75	37.8	1203	65	64	47	38	47	41	45	49	49	45	43	47	44	50	41	44	39	46	45	36	55	58	52	37	38	48	37	41	41	56	52	55	54	55	58	54	52	51	56	56	59	52	55	54
Q9D2U5	N-alpha-acetyltransferase 38, NatC auxiliary subunit OS=Mus musculus OX=10090 GN=Naa38 PE=1 SV=1	Naa38	13.43	15.2	18	1	1	0	0	1	2	1	1	2	2	0	1	0	0	0	0	0	0	0	2	0	0	1	0	1	0	2	2	0	1	0	1	1	1	1	1	1	0	1	1	1	1	1	1
Q3TD16	Protein associated with UVRAG as autophagy enhancer OS=Mus musculus OX=10090 GN=Rubcnl PE=1 SV=2	Rubcnl	72.279	6.6	10	3	3	0	0	1	0	0	0	0	0	0	0	1	1	1	0	1	0	0	0	1	1	1	1	1	0	0	0	0	1	2	1	1	2	1	1	1	0	2	3	1	1	1	1
P56395	Cytochrome b5 OS=Mus musculus OX=10090 GN=Cyb5a PE=1 SV=2	Cyb5a	15.241	47.8	205	5	5	8	8	7	7	8	8	9	7	8	7	7	7	9	8	6	7	8	7	6	8	9	7	9	7	9	7	7	4	5	5	4	4	5	4	5	5	5	4	5	5	5	4
Q9WUP7	Ubiquitin carboxyl-terminal hydrolase isozyme L5 OS=Mus musculus OX=10090 GN=Uchl5 PE=1 SV=2	Uchl5	37.616	67.8	339	18	18	14	12	14	11	16	14	16	12	10	14	9	11	15	14	13	10	12	13	11	12	11	14	15	13	11	12	10	14	14	16	14	17	16	16	14	15	16	15	16	17	17	15
Q6P3B9	Putative ribosome-binding factor A, mitochondrial OS=Mus musculus OX=10090 GN=Rbfa PE=2 SV=1	Rbfa	39.317	11.1	17	2	2	1	2	1	1	1	0	1	0	0	1	0	2	1	0	0	0	0	1	2	1	1	1	0	0	0	0	0	2	2	2	2	2	2	2	2	1	2	2	2	2	2	1
Q9D967	Magnesium-dependent phosphatase 1 OS=Mus musculus OX=10090 GN=Mdp1 PE=1 SV=1	Mdp1	18.582	37.8	39	4	4	2	0	1	1	2	1	1	3	0	3	2	1	1	0	2	1	1	1	1	3	2	1	2	2	1	3	1	3	1	3	4	4	3	4	3	2	4	3	3	3	3	3
Q8VIG1	RE1-silencing transcription factor OS=Mus musculus OX=10090 GN=Rest PE=1 SV=2	Rest	117.78	3.3	12	2	2	0	0	0	1	1	0	1	1	0	1	1	1	1	0	0	1	0	0	0	1	0	1	0	0	0	0	1	0	1	1	2	2	0	2	1	0	2	2	2	1	1	0
Q7TPM1	Protein PRRC2B OS=Mus musculus OX=10090 GN=Prrc2b PE=1 SV=1	Prrc2b	160.91	11.3	69	11	8	3	1	3	5	6	6	6	4	3	6	2	4	3	0	2	2	2	2	0	1	1	2	1	1	0	2	1	7	7	7	9	9	10	11	9	10	10	7	10	7	8	9
Q7TN98	Cytoplasmic polyadenylation element-binding protein 4 OS=Mus musculus OX=10090 GN=Cpeb4 PE=1 SV=1	Cpeb4	80.121	8.4	30	4	4	0	0	1	3	1	1	3	1	4	0	1	1	2	2	1	1	1	1	0	0	0	1	0	0	2	1	2	3	1	2	4	2	3	3	3	4	2	2	2	2	2	3
Q63943	Myocyte-specific enhancer factor 2D OS=Mus musculus OX=10090 GN=Mef2d PE=1 SV=2	Mef2d	55.064	12.8	20	5	3	2	1	0	1	1	0	1	2	2	2	0	1	0	0	1	0	1	1	1	1	2	0	0	0	0	0	0	4	4	4	4	4	4	4	4	4	4	4	4	3	4	2
Q9D0R9	WD repeat-containing protein 89 OS=Mus musculus OX=10090 GN=Wdr89 PE=2 SV=1	Wdr89	42.469	19.7	66	5	5	2	2	1	2	2	4	3	2	3	2	2	2	1	3	1	3	3	2	4	5	3	2	1	2	3	2	4	3	3	4	5	3	5	4	3	4	4	4	5	3	4	4
Q80U22	Iporin OS=Mus musculus OX=10090 GN=Rusc2 PE=1 SV=2	Rusc2	161.14	1.1	2	1	1	0	0	0	0	0	0	0	0	0	0	0	0	1	0	0	0	0	0	0	0	0	0	0	0	0	1	0	0	0	0	0	0	0	0	0	0	1	1	0	1	0	0
Q8R395	COMM domain-containing protein 5 OS=Mus musculus OX=10090 GN=Commd5 PE=1 SV=1	Commd5	24.493	41.1	127	6	6	6	4	5	3	4	5	5	5	6	3	6	7	5	3	6	2	4	6	4	6	5	6	4	5	5	2	5	5	4	5	5	4	5	6	5	4	6	6	6	4	4	5
P69566	Ran-binding protein 9 OS=Mus musculus OX=10090 GN=Ranbp9 PE=1 SV=1	Ranbp9	71.011	27.3	102	11	10	7	5	5	5	4	5	8	4	5	3	4	2	5	2	4	2	2	2	4	4	4	2	2	3	3	2	4	10	9	11	10	10	8	11	8	9	9	10	8	11	8	8
P46638	Ras-related protein Rab-11B OS=Mus musculus OX=10090 GN=Rab11b PE=1 SV=3	Rab11b	24.489	51.8	244	11	11	9	10	11	7	9	9	9	9	8	10	12	9	9	11	7	8	9	8	11	7	9	8	11	8	9	9	8	10	10	11	11	10	10	10	11	10	10	10	10	9	10	10
Q9CQL7	MORF4 family-associated protein 1 OS=Mus musculus OX=10090 GN=Mrfap1 PE=1 SV=1	Mrfap1	14.194	36	53	3	3	5	3	5	5	4	3	4	4	5	0	2	0	0	1	0	2	2	1	0	0	3	0	1	0	1	1	1	3	3	3	3	3	2	3	3	3	2	2	1	1	1	1
P61460	GATOR complex protein DEPDC5 OS=Mus musculus OX=10090 GN=Depdc5 PE=1 SV=2	Depdc5	180.38	1.9	3	2	2	0	0	0	1	0	0	0	0	0	0	0	1	0	0	0	0	0	0	0	0	0	0	0	0	0	0	1	0	0	1	2	1	0	2	1	1	1	1	1	0	1	1
Q99P31	Hsp70-binding protein 1 OS=Mus musculus OX=10090 GN=Hspbp1 PE=1 SV=1	Hspbp1	39.166	78.2	449	19	19	14	19	16	19	16	16	19	19	16	17	21	16	17	15	15	16	18	17	18	20	16	14	15	14	16	15	15	17	16	15	16	16	17	15	15	15	16	15	16	16	14	14
P80313	T-complex protein 1 subunit eta OS=Mus musculus OX=10090 GN=Cct7 PE=1 SV=1	Cct7	59.652	64.7	742	32	32	30	29	31	31	26	30	34	32	28	26	28	26	29	26	26	24	26	29	25	27	25	24	27	25	29	26	23	27	27	27	28	26	32	28	30	28	27	26	27	28	29	26
Q61699	Heat shock protein 105 kDa OS=Mus musculus OX=10090 GN=Hsph1 PE=1 SV=2	Hsph1	96.406	67	1006	47	44	44	43	40	39	38	42	43	39	38	34	32	38	39	38	37	41	35	38	27	33	37	37	34	32	34	36	38	42	42	42	41	42	40	43	39	40	37	42	39	37	43	39
Q9JIX0	Transcription and mRNA export factor ENY2 OS=Mus musculus OX=10090 GN=Eny2 PE=1 SV=1	Eny2	11.528	29.7	50	3	3	1	1	4	1	3	0	4	4	3	4	2	1	3	2	1	0	0	2	2	3	1	1	2	1	1	1	2	3	3	3	2	3	2	3	3	3	3	2	2	3	2	2
P51410	60S ribosomal protein L9 OS=Mus musculus OX=10090 GN=Rpl9 PE=2 SV=2	Rpl9	21.881	69.8	335	11	11	9	11	12	13	15	13	14	14	11	14	14	14	14	15	14	14	11	12	9	9	9	10	14	9	13	14	14	10	10	11	10	11	10	11	11	10	11	11	10	10	11	11
Q8CFE2	Histone PARylation factor 1 OS=Mus musculus OX=10090 GN=Hpf1 PE=1 SV=1	Hpf1	39.291	53.2	209	17	17	8	8	7	7	6	7	9	9	11	8	6	7	4	7	5	7	9	9	8	11	6	6	8	9	8	9	10	12	14	12	11	11	13	15	15	16	13	12	13	13	12	11
Q78JW9	Ubiquitin domain-containing protein UBFD1 OS=Mus musculus OX=10090 GN=Ubfd1 PE=1 SV=2	Ubfd1	40.143	26.4	53	6	6	2	3	2	2	1	2	3	2	2	0	2	1	4	1	2	3	3	1	3	4	0	2	0	2	3	1	2	4	4	5	3	2	4	5	4	4	4	4	3	5	4	3
P47809	Dual specificity mitogen-activated protein kinase kinase 4 OS=Mus musculus OX=10090 GN=Map2k4 PE=1 SV=2	Map2k4	44.113	27.5	81	7	7	2	2	2	2	3	3	3	2	3	4	2	1	3	4	2	3	4	3	4	2	2	2	5	5	5	4	4	5	3	5	4	5	5	4	4	5	5	6	4	6	6	5
Q9JHW4	Selenocysteine-specific elongation factor OS=Mus musculus OX=10090 GN=Eefsec PE=1 SV=2	Eefsec	63.538	44.8	329	20	20	12	8	13	14	10	14	13	11	13	14	15	12	11	8	11	8	9	14	17	9	14	15	13	14	14	11	12	18	17	19	19	17	19	19	17	19	17	17	19	14	18	20
P61021	Ras-related protein Rab-5B OS=Mus musculus OX=10090 GN=Rab5b PE=1 SV=1	Rab5b	23.707	47.9	109	8	5	4	5	3	3	3	6	3	4	4	4	5	4	4	5	5	4	4	5	3	5	5	4	4	4	3	1	5	6	6	8	7	8	8	7	7	7	7	7	7	7	8	8
P22366	Myeloid differentiation primary response protein MyD88 OS=Mus musculus OX=10090 GN=Myd88 PE=1 SV=3	Myd88	33.753	28.7	90	8	8	2	4	4	5	3	3	3	3	4	4	2	2	4	3	3	3	5	4	5	5	5	1	2	2	4	2	3	8	5	8	6	5	6	5	6	7	8	7	7	8	7	8
Q8BMB0	BRCA2-interacting transcriptional repressor EMSY OS=Mus musculus OX=10090 GN=Emsy PE=1 SV=2	Emsy	135.29	4.4	25	4	4	2	0	0	2	1	1	0	1	1	2	1	1	0	1	1	0	0	0	2	2	1	2	0	1	2	0	1	4	3	3	2	1	3	3	3	2	2	4	3	4	3	3
Q07440	Bcl-2-related protein A1 OS=Mus musculus OX=10090 GN=Bcl2a1 PE=1 SV=1	Bcl2a1	19.914	8.7	7	1	1	0	0	0	1	1	1	1	0	1	0	0	0	0	0	0	1	1	0	0	0	0	0	0	0	0	0	0	0	0	0	1	1	1	1	1	1	0	0	0	0	1	1
P42932	T-complex protein 1 subunit theta OS=Mus musculus OX=10090 GN=Cct8 PE=1 SV=3	Cct8	59.555	78.3	1040	44	44	40	42	46	46	41	42	43	47	45	39	34	41	34	38	41	42	32	40	35	34	35	29	39	35	38	28	34	42	41	43	43	42	42	41	42	40	41	41	42	39	40	40
Q91YJ3	Thymocyte nuclear protein 1 OS=Mus musculus OX=10090 GN=Thyn1 PE=1 SV=1	Thyn1	26.178	36.7	95	8	7	3	2	5	4	3	5	3	1	3	4	4	3	2	2	5	6	4	2	5	6	5	4	2	4	4	2	2	7	8	7	7	6	5	7	5	6	7	7	7	7	7	6
Q8R3P7	Clusterin-associated protein 1 OS=Mus musculus OX=10090 GN=Cluap1 PE=1 SV=1	Cluap1	47.952	3.4	1	1	1	0	0	0	0	0	0	0	0	0	1	0	0	0	0	0	0	0	0	0	0	0	0	0	0	0	0	0	0	0	0	1	0	1	1	1	1	1	0	0	0	1	1
Q8BFW7	Lipoma-preferred partner homolog OS=Mus musculus OX=10090 GN=Lpp PE=1 SV=1	Lpp	65.89	15.8	21	6	6	0	0	0	0	0	0	0	0	0	0	0	0	3	1	0	2	1	2	0	0	1	2	1	2	4	1	1	0	1	1	0	2	1	2	2	3	2	3	2	3	4	3
Q8VE96	Solute carrier family 35 member F6 OS=Mus musculus OX=10090 GN=Slc35f6 PE=1 SV=1	Slc35f6	40.978	7.8	5	2	2	0	0	0	0	0	0	0	0	0	0	0	0	0	0	0	0	0	0	2	0	0	1	1	0	0	0	1	2	1	1	1	0	1	1	1	1	1	1	1	1	0	1
Q99MX0	Transketolase-like protein 1 OS=Mus musculus OX=10090 GN=Tktl1 PE=1 SV=2	Tktl1	65.244	1.7	1	1	1	0	0	0	0	1	0	0	0	0	0	0	0	0	0	0	0	0	0	0	0	0	0	0	0	0	0	0	0	0	0	0	1	0	0	0	0	0	0	0	0	0	0
O70422	General transcription factor IIH subunit 4 OS=Mus musculus OX=10090 GN=Gtf2h4 PE=1 SV=1	Gtf2h4	52.224	21.6	92	7	7	4	1	3	5	2	3	5	6	4	1	4	4	4	2	3	2	4	5	4	4	4	4	4	0	4	2	4	6	4	6	5	6	6	6	7	7	5	5	5	5	5	6
Q9WV96	Mitochondrial import inner membrane translocase subunit Tim10 B OS=Mus musculus OX=10090 GN=Timm10b PE=1 SV=1	Timm10b	11.314	65	81	5	5	3	3	5	3	4	5	3	3	4	4	3	3	2	2	2	2	2	3	3	4	2	3	3	3	3	3	1	3	4	5	3	3	3	4	3	5	5	2	3	5	2	4
Q69ZJ7	RAB6A-GEF complex partner protein 1 OS=Mus musculus OX=10090 GN=Ric1 PE=1 SV=2	Ric1	158.83	3	4	3	3	0	0	0	1	1	0	0	0	0	0	0	0	0	0	1	0	1	0	0	0	0	0	0	0	0	0	0	0	0	0	2	2	1	0	0	0	1	1	0	1	1	1
P62852	40S ribosomal protein S25 OS=Mus musculus OX=10090 GN=Rps25 PE=1 SV=1	Rps25	13.742	36.8	100	6	6	4	3	5	5	4	4	4	3	4	5	3	4	5	2	3	3	4	3	2	7	5	3	4	2	3	3	3	6	6	6	6	5	5	6	5	5	6	6	6	6	5	5
Q99LX5	Multiple myeloma tumor-associated protein 2 homolog OS=Mus musculus OX=10090 GN=Mmtag2 PE=2 SV=1	Mmtag2	29.298	26.5	28	5	5	2	1	2	2	2	2	1	2	2	0	0	1	1	1	1	0	0	2	0	1	1	0	1	0	2	1	0	4	4	3	5	3	3	4	3	3	2	2	2	2	3	1
Q9QZI9	Serine incorporator 3 OS=Mus musculus OX=10090 GN=Serinc3 PE=1 SV=2	Serinc3	52.622	5.1	15	2	2	0	0	1	0	0	1	0	0	1	0	1	1	1	1	0	1	0	0	1	0	1	1	0	1	1	1	1	1	0	1	2	1	2	0	1	1	1	2	2	2	1	1
Q9D787	RING-type E3 ubiquitin-protein ligase PPIL2 OS=Mus musculus OX=10090 GN=Ppil2 PE=1 SV=2	Ppil2	59.064	44.9	118	16	16	4	4	6	5	3	5	4	6	3	5	6	2	6	3	4	5	1	4	6	8	5	1	5	4	5	4	4	13	8	12	10	9	12	11	13	11	11	11	10	13	10	11
Q9JM76	Actin-related protein 2/3 complex subunit 3 OS=Mus musculus OX=10090 GN=Arpc3 PE=1 SV=3	Arpc3	20.524	44.4	250	9	9	10	9	10	10	10	10	11	10	11	9	9	10	9	8	7	8	9	9	9	9	7	8	12	9	9	8	10	8	9	9	8	9	9	9	8	8	8	8	8	8	7	7
Q61908	Cx9C motif-containing protein 4 OS=Mus musculus OX=10090 GN=Cmc4 PE=2 SV=1	Cmc4	7.743	20.6	7	1	1	0	0	0	0	0	0	0	0	0	0	1	0	0	0	0	0	0	0	1	1	1	0	0	0	1	1	1	1	0	1	0	1	1	0	1	0	1	1	1	1	1	1
A1L314	Macrophage-expressed gene 1 protein OS=Mus musculus OX=10090 GN=Mpeg1 PE=1 SV=1	Mpeg1	78.39	32.7	299	18	18	14	14	18	16	19	15	13	18	19	17	18	17	5	4	6	9	7	10	12	12	9	3	4	5	6	3	6	16	17	18	17	17	18	17	17	17	18	17	18	13	11	9
Q9CQ10	Charged multivesicular body protein 3 OS=Mus musculus OX=10090 GN=Chmp3 PE=1 SV=3	Chmp3	25.219	18.3	43	4	4	2	3	1	1	2	4	2	1	3	2	2	2	1	1	2	0	1	2	0	1	2	2	1	1	1	1	2	4	4	2	2	3	4	3	2	3	3	2	2	1	3	2
Q9JKY0	CCR4-NOT transcription complex subunit 9 OS=Mus musculus OX=10090 GN=Cnot9 PE=1 SV=1	Cnot9	33.601	40.5	217	10	10	6	11	10	10	9	8	8	7	10	8	7	6	7	9	8	9	9	9	9	7	5	8	7	7	7	6	10	9	9	10	10	10	10	9	9	10	9	8	6	9	10	10
Q9D6Y7	Mitochondrial peptide methionine sulfoxide reductase OS=Mus musculus OX=10090 GN=Msra PE=1 SV=1	Msra	25.988	54.5	127	9	9	5	3	8	4	3	6	5	8	5	4	5	7	5	3	4	5	3	5	4	6	6	3	4	4	4	5	3	8	6	8	8	5	8	9	9	9	8	8	8	7	7	5
Q8VD58	Protein EVI2B OS=Mus musculus OX=10090 GN=Evi2b PE=1 SV=1	Evi2b	47.993	12.8	95	5	5	4	4	5	3	3	4	2	4	4	3	3	3	5	5	3	3	2	4	4	2	3	3	4	5	4	3	3	4	4	5	5	4	4	4	5	4	5	4	5	5	5	5
P47740	Aldehyde dehydrogenase family 3 member A2 OS=Mus musculus OX=10090 GN=Aldh3a2 PE=1 SV=2	Aldh3a2	53.97	30.6	130	12	12	6	2	6	4	4	4	3	5	4	7	6	8	4	3	5	4	4	3	7	9	5	6	4	5	3	4	5	10	8	10	8	10	7	7	11	7	9	8	10	7	6	8
Q91WL8	WW domain-containing oxidoreductase OS=Mus musculus OX=10090 GN=Wwox PE=1 SV=1	Wwox	46.512	22.2	99	7	7	2	1	5	4	4	4	5	2	2	3	4	4	6	4	3	1	4	3	4	6	5	4	3	4	6	2	4	6	4	7	5	6	7	5	6	6	7	4	6	5	6	6
Q640N3	Rho GTPase-activating protein 30 OS=Mus musculus OX=10090 GN=Arhgap30 PE=1 SV=3	Arhgap30	120.11	30.3	243	26	26	7	12	7	8	8	9	7	5	7	12	10	8	10	9	6	6	10	11	15	12	12	7	8	8	10	9	10	21	16	20	21	18	19	22	16	18	19	18	21	22	21	18
P70182	Phosphatidylinositol 4-phosphate 5-kinase type-1 alpha OS=Mus musculus OX=10090 GN=Pip5k1a PE=1 SV=2	Pip5k1a	60.484	30.6	151	13	12	2	2	3	6	7	5	9	8	8	2	2	5	8	7	5	6	7	8	4	5	3	7	4	7	6	7	8	6	5	7	9	8	5	9	11	9	9	7	8	10	9	9
P51569	Alpha-galactosidase A OS=Mus musculus OX=10090 GN=Gla PE=1 SV=1	Gla	47.642	25.1	88	8	8	2	2	2	0	1	3	1	2	2	5	4	4	5	1	4	4	4	1	7	4	4	4	6	4	2	5	5	5	3	7	8	6	5	6	7	6	8	7	7	7	6	6
O35143	ATPase inhibitor, mitochondrial OS=Mus musculus OX=10090 GN=ATP5IF1 PE=1 SV=2	ATP5IF1	12.159	18.9	8	2	2	0	1	0	0	0	0	0	0	1	1	1	0	0	0	0	1	0	1	0	0	0	1	1	0	0	0	0	1	1	1	1	1	0	1	1	1	2	2	1	1	1	1
Q9WUM5	Succinate--CoA ligase [ADP/GDP-forming] subunit alpha, mitochondrial OS=Mus musculus OX=10090 GN=Suclg1 PE=1 SV=4	Suclg1	36.154	32.9	284	8	8	12	11	11	11	10	11	9	13	11	10	12	10	10	13	10	12	12	9	13	12	8	8	8	10	9	9	10	7	8	7	5	7	7	7	6	7	7	7	7	7	7	7
Q03963	Interferon-induced, double-stranded RNA-activated protein kinase OS=Mus musculus OX=10090 GN=Eif2ak2 PE=1 SV=2	Eif2ak2	58.279	28.2	147	13	13	4	7	6	4	4	5	7	4	4	4	3	5	8	8	5	6	7	5	6	4	5	5	4	6	7	9	5	11	12	8	8	8	9	11	8	9	10	9	12	11	10	10
P23804	E3 ubiquitin-protein ligase Mdm2 OS=Mus musculus OX=10090 GN=Mdm2 PE=1 SV=3	Mdm2	54.557	7.6	3	2	2	0	0	0	0	1	0	0	0	1	0	0	0	0	0	0	0	0	0	0	1	0	0	0	0	0	0	0	0	1	0	0	1	0	1	0	1	0	1	0	0	0	0
Q9DC29	ATP-binding cassette sub-family B member 6, mitochondrial OS=Mus musculus OX=10090 GN=Abcb6 PE=1 SV=1	Abcb6	93.769	14.7	68	9	8	1	0	1	1	2	1	3	2	2	1	2	3	3	3	4	6	4	6	0	1	3	3	3	1	5	4	3	6	5	6	5	5	7	6	7	4	4	8	8	5	6	5
Q9JL35	High mobility group nucleosome-binding domain-containing protein 5 OS=Mus musculus OX=10090 GN=Hmgn5 PE=1 SV=2	Hmgn5	45.343	33.7	162	8	8	4	5	3	6	4	5	7	5	2	7	5	7	6	4	7	8	5	5	6	11	7	6	6	8	8	7	8	5	4	5	5	5	5	6	6	5	6	6	7	7	5	5
Q6P542	ATP-binding cassette sub-family F member 1 OS=Mus musculus OX=10090 GN=Abcf1 PE=1 SV=1	Abcf1	94.944	39.4	437	31	30	16	21	18	14	19	21	18	17	20	23	12	10	18	14	14	16	16	14	15	17	14	16	13	15	12	20	14	23	26	23	20	22	23	24	21	23	26	20	23	26	22	21
P97789	5'-3' exoribonuclease 1 OS=Mus musculus OX=10090 GN=Xrn1 PE=1 SV=1	Xrn1	194.31	26	321	29	29	12	12	12	11	15	12	9	16	9	13	9	15	11	12	12	13	10	14	12	12	12	15	9	10	13	13	8	19	20	19	21	22	18	20	21	19	22	20	22	27	25	20
P09671	Superoxide dismutase [Mn], mitochondrial OS=Mus musculus OX=10090 GN=Sod2 PE=1 SV=3	Sod2	24.603	55	213	10	10	6	9	6	8	8	8	8	9	9	9	5	7	7	11	9	11	7	8	6	5	8	8	8	9	9	7	8	7	9	9	9	9	9	10	10	10	10	9	10	10	10	10
P62814	V-type proton ATPase subunit B, brain isoform OS=Mus musculus OX=10090 GN=Atp6v1b2 PE=1 SV=1	Atp6v1b2	56.55	55.2	638	22	22	20	28	25	21	24	24	21	21	23	29	20	24	25	26	23	28	20	24	20	21	17	30	26	22	27	26	23	18	19	19	19	21	20	18	18	18	22	20	19	20	22	20
P58059	28S ribosomal protein S21, mitochondrial OS=Mus musculus OX=10090 GN=Mrps21 PE=1 SV=1	Mrps21	10.561	33.3	7	3	3	0	0	0	0	0	1	1	0	0	0	0	1	0	0	0	0	0	1	0	2	0	0	1	0	0	0	0	1	1	3	3	3	3	3	3	2	2	2	3	1	1	2
Q569Z5	Probable ATP-dependent RNA helicase DDX46 OS=Mus musculus OX=10090 GN=Ddx46 PE=1 SV=2	Ddx46	117.45	43.8	530	44	44	23	25	18	19	25	20	16	20	23	23	21	23	16	16	17	19	19	18	22	23	23	15	15	16	17	22	16	33	30	38	34	34	36	35	35	33	35	35	35	35	32	33
Q99NA9	Polycomb group RING finger protein 6 OS=Mus musculus OX=10090 GN=Pcgf6 PE=1 SV=1	Pcgf6	39.82	16.7	23	4	3	1	1	1	1	1	1	1	1	1	2	1	1	1	1	0	1	0	0	1	1	1	1	1	1	1	0	0	2	2	2	2	3	1	2	2	3	2	2	3	3	2	3
Q64442	Sorbitol dehydrogenase OS=Mus musculus OX=10090 GN=Sord PE=1 SV=3	Sord	38.249	38.1	159	9	9	6	8	6	5	3	7	5	6	6	7	3	6	6	7	5	7	5	6	6	8	6	5	5	7	6	7	5	8	8	8	8	9	9	9	9	9	8	8	9	9	9	8
Q8K1R7	Serine/threonine-protein kinase Nek9 OS=Mus musculus OX=10090 GN=Nek9 PE=1 SV=2	Nek9	107.14	17.8	233	11	11	8	9	8	8	9	9	7	8	7	7	7	11	12	9	8	8	8	6	11	11	13	9	6	7	9	10	8	10	10	9	8	8	10	10	10	10	11	11	10	11	9	10
Q61171	Peroxiredoxin-2 OS=Mus musculus OX=10090 GN=Prdx2 PE=1 SV=3	Prdx2	21.778	67.2	312	11	11	10	15	12	9	13	14	13	14	10	15	11	11	13	12	9	10	8	8	12	10	14	10	15	10	12	11	11	9	10	9	8	10	10	11	11	8	8	9	8	9	9	9
Q9QXE0	2-hydroxyacyl-CoA lyase 1 OS=Mus musculus OX=10090 GN=Hacl1 PE=1 SV=2	Hacl1	63.66	4.3	16	2	2	0	0	0	1	0	0	0	1	0	1	1	1	2	0	0	0	0	0	1	1	2	0	2	0	2	1	0	1	0	0	2	0	2	1	1	1	1	1	1	2	2	1
Q8BU30	Isoleucine--tRNA ligase, cytoplasmic OS=Mus musculus OX=10090 GN=Iars PE=1 SV=2	Iars	144.27	49.8	1065	57	57	30	33	38	35	39	40	43	39	39	39	44	45	47	41	41	43	36	36	42	41	39	39	39	37	45	40	35	39	41	49	49	48	51	47	48	49	50	49	48	49	45	49
Q61316	Heat shock 70 kDa protein 4 OS=Mus musculus OX=10090 GN=Hspa4 PE=1 SV=1	Hspa4	94.132	68.5	1536	56	52	56	58	59	59	61	57	60	60	65	63	60	59	55	56	60	53	55	57	54	57	57	47	55	56	51	57	49	49	51	53	54	51	49	52	51	51	54	52	50	49	51	50
Q9Z2G0	Protein fem-1 homolog B OS=Mus musculus OX=10090 GN=Fem1b PE=1 SV=1	Fem1b	70.222	9.7	46	5	5	2	2	3	3	2	3	5	3	2	2	2	2	1	1	1	1	1	1	1	1	1	1	1	1	1	1	1	2	5	3	5	3	5	5	4	3	3	3	3	3	1	1
Q9DBG3	AP-2 complex subunit beta OS=Mus musculus OX=10090 GN=Ap2b1 PE=1 SV=1	Ap2b1	104.58	46.2	730	39	21	25	26	28	28	27	28	31	28	23	30	33	31	27	30	32	26	28	21	29	19	25	26	23	23	25	33	25	33	31	36	32	34	33	34	33	32	37	34	34	37	34	35
Q61168	Lysosomal-associated transmembrane protein 5 OS=Mus musculus OX=10090 GN=Laptm5 PE=1 SV=1	Laptm5	29.601	4.6	10	1	1	1	0	1	1	1	0	0	0	1	0	0	0	0	0	0	1	1	1	0	0	1	0	0	0	0	0	1	1	0	1	1	1	0	1	1	1	0	1	0	0	0	0
Q9D6N1	Carbonic anhydrase 13 OS=Mus musculus OX=10090 GN=Ca13 PE=1 SV=1	Ca13	29.522	35.9	70	7	7	1	1	0	2	2	2	3	3	2	2	2	2	4	3	4	4	5	3	2	2	1	2	3	3	3	5	4	2	3	2	3	5	4	5	6	5	4	4	3	6	6	4
Q8BHX1	HAUS augmin-like complex subunit 1 OS=Mus musculus OX=10090 GN=Haus1 PE=1 SV=2	Haus1	31.379	20.5	33	4	4	1	0	3	1	1	2	0	1	1	1	1	1	1	1	1	1	1	1	1	2	1	2	2	0	1	3	2	2	2	3	2	2	3	2	2	1	2	2	2	4	3	1
P16110	Galectin-3 OS=Mus musculus OX=10090 GN=Lgals3 PE=1 SV=3	Lgals3	27.515	41.7	565	12	12	21	18	18	21	22	20	23	20	21	19	22	19	20	21	22	20	20	18	22	23	25	24	22	23	19	20	22	10	11	10	9	10	9	11	10	11	10	11	11	10	11	9
Q9WVD4	H(+)/Cl(-) exchange transporter 5 OS=Mus musculus OX=10090 GN=Clcn5 PE=1 SV=1	Clcn5	83.1	5	10	3	3	0	0	0	1	0	1	0	0	0	1	0	1	1	0	0	0	1	0	0	0	0	1	0	1	0	1	1	1	3	2	3	1	1	3	1	0	3	2	3	3	2	3
Q91VN6	Probable ATP-dependent RNA helicase DDX41 OS=Mus musculus OX=10090 GN=Ddx41 PE=1 SV=2	Ddx41	69.819	38.4	219	20	20	9	4	13	10	11	12	8	10	9	12	9	8	9	10	5	9	9	2	9	7	7	8	2	6	7	7	7	17	15	17	13	18	18	15	17	17	17	18	17	17	14	16
Q9JHU4	Cytoplasmic dynein 1 heavy chain 1 OS=Mus musculus OX=10090 GN=Dync1h1 PE=1 SV=2	Dync1h1	532.04	50.8	4558	217	216	163	154	162	169	167	160	158	169	158	185	174	183	189	167	176	181	167	168	166	170	163	169	160	165	173	176	166	187	177	194	187	192	189	193	192	186	197	194	198	193	189	186
Q8BYW1	Rho GTPase-activating protein 25 OS=Mus musculus OX=10090 GN=Arhgap25 PE=1 SV=2	Arhgap25	73.382	44.1	133	18	17	2	2	4	2	4	2	3	2	4	8	8	5	4	5	5	5	5	7	10	6	6	5	4	5	7	7	6	9	10	13	12	11	13	13	10	13	14	14	13	15	13	14
Q921H8	3-ketoacyl-CoA thiolase A, peroxisomal OS=Mus musculus OX=10090 GN=Acaa1a PE=1 SV=1	Acaa1a	43.953	58.5	821	20	20	30	29	33	31	33	33	31	30	31	30	30	33	36	27	33	30	29	28	33	29	33	28	31	30	26	28	26	19	19	20	18	19	18	18	19	18	19	19	19	19	19	19
P10711	Transcription elongation factor A protein 1 OS=Mus musculus OX=10090 GN=Tcea1 PE=1 SV=2	Tcea1	33.88	51.2	321	17	14	13	13	12	13	13	10	11	14	13	13	13	14	13	8	9	13	11	10	12	10	14	7	12	13	11	11	15	15	15	16	12	13	15	15	17	15	14	13	15	13	11	11
Q8BVQ5	Protein phosphatase methylesterase 1 OS=Mus musculus OX=10090 GN=Ppme1 PE=1 SV=5	Ppme1	42.256	40.7	172	13	13	6	4	5	6	4	6	9	5	4	5	5	7	10	5	6	8	8	6	9	5	6	9	9	5	7	6	7	10	8	9	8	9	10	10	10	11	11	8	9	12	11	9
Q64446	Copper-transporting ATPase 2 OS=Mus musculus OX=10090 GN=Atp7b PE=1 SV=2	Atp7b	157.19	1.6	16	2	1	1	0	1	1	1	0	1	0	0	1	0	0	1	1	1	1	1	0	1	1	0	0	0	0	1	1	1	2	1	2	2	2	2	2	2	2	2	1	1	2	2	2
Q4KL18	Transmembrane protein 171 OS=Mus musculus OX=10090 GN=Tmem171 PE=2 SV=1	Tmem171	34.585	5.3	4	1	1	1	0	0	0	0	0	1	0	0	1	0	0	0	0	0	0	0	0	0	0	1	0	0	0	0	0	0	1	0	1	0	0	1	1	1	1	1	1	1	1	1	0
P58501	PAX3- and PAX7-binding protein 1 OS=Mus musculus OX=10090 GN=Paxbp1 PE=1 SV=3	Paxbp1	104.83	15.5	120	11	11	5	3	5	7	3	6	6	5	5	6	6	5	3	5	3	7	3	3	6	6	3	3	2	3	4	3	4	8	7	6	9	6	8	6	8	5	10	10	7	9	7	9
Q6P6L0	Filamin A-interacting protein 1-like OS=Mus musculus OX=10090 GN=Filip1l PE=1 SV=2	Filip1l	129.77	7.7	22	6	6	0	0	1	2	2	3	1	0	1	0	0	0	3	1	1	1	3	1	0	0	1	0	0	0	0	0	1	0	0	1	2	4	3	3	1	3	1	1	1	5	2	2
Q8VDP2	UPF0428 protein CXorf56 homolog OS=Mus musculus OX=10090 PE=1 SV=1	---	25.594	12.2	37	2	2	2	1	2	2	2	2	1	2	2	2	2	2	1	2	2	1	2	0	1	0	0	1	0	2	1	1	1	2	2	2	2	2	2	2	2	2	2	2	2	2	2	2
Q60591	Nuclear factor of activated T-cells, cytoplasmic 2 OS=Mus musculus OX=10090 GN=Nfatc2 PE=1 SV=3	Nfatc2	100.02	36.7	213	19	19	10	10	11	8	9	10	6	9	8	9	7	9	8	4	8	10	7	5	9	6	8	6	5	6	11	7	7	14	12	15	13	14	17	15	13	14	14	14	14	13	15	13
Q5SUE8	Ankyrin repeat domain-containing protein 40 OS=Mus musculus OX=10090 GN=Ankrd40 PE=1 SV=1	Ankrd40	40.56	11.3	14	3	3	0	0	1	1	1	2	0	0	0	0	0	2	0	0	0	1	0	1	1	1	0	1	0	1	0	0	1	0	2	2	1	1	3	2	1	1	1	1	3	1	0	1
Q3U1C6	Putative deoxyribonuclease TATDN3 OS=Mus musculus OX=10090 GN=Tatdn3 PE=1 SV=1	Tatdn3	32.436	13.9	22	4	4	0	0	0	0	0	0	0	0	0	2	1	1	2	0	1	0	0	1	3	2	3	1	0	1	2	1	1	2	0	3	1	2	3	2	2	1	3	2	3	4	3	4
Q8BLK9	Ribosomal protein S6 kinase delta-1 OS=Mus musculus OX=10090 GN=Rps6kc1 PE=1 SV=2	Rps6kc1	115.71	8.7	9	5	5	0	0	0	0	0	0	0	0	0	0	0	1	0	2	0	1	0	0	1	1	0	1	1	0	0	0	1	1	0	1	1	1	0	1	0	1	1	1	1	1	2	2
Q8K3W3	Protein CASC3 OS=Mus musculus OX=10090 GN=Casc3 PE=1 SV=3	Casc3	75.769	15.2	71	8	8	2	2	3	3	3	4	2	2	3	4	3	2	2	2	4	1	4	0	5	3	3	3	3	1	0	3	4	6	3	6	5	7	7	6	5	7	6	5	5	4	6	7
Q80XU3	Nuclear ubiquitous casein and cyclin-dependent kinase substrate 1 OS=Mus musculus OX=10090 GN=Nucks1 PE=1 SV=1	Nucks1	26.313	44	135	9	9	6	1	6	3	6	8	7	5	7	6	4	4	5	4	4	6	4	5	4	5	6	6	4	6	6	5	2	8	2	6	5	4	6	6	6	7	6	4	4	6	5	6
P97765	WW domain-binding protein 2 OS=Mus musculus OX=10090 GN=Wbp2 PE=1 SV=1	Wbp2	28.032	30.7	36	5	5	0	1	2	1	2	2	1	0	1	1	2	1	2	1	1	2	1	2	2	1	1	2	1	1	1	2	2	4	3	3	4	4	4	4	4	3	4	3	5	4	5	5
Q9WTK3	Glycosylphosphatidylinositol anchor attachment 1 protein OS=Mus musculus OX=10090 GN=Gpaa1 PE=1 SV=3	Gpaa1	67.948	13	89	6	6	3	4	4	2	6	3	6	2	4	5	3	6	2	3	1	2	1	3	5	4	2	2	6	2	3	3	2	6	5	6	6	5	6	6	5	4	6	6	6	4	5	4
Q9DCL2	Cytosolic iron-sulfur assembly component 2A OS=Mus musculus OX=10090 GN=Ciao2a PE=1 SV=1	Ciao2a	18.418	54.4	113	6	6	4	4	4	6	4	5	6	4	3	6	3	3	5	7	4	4	4	4	5	4	3	4	2	2	4	5	4	5	6	5	5	4	4	5	5	4	5	5	5	6	5	4
Q3U1J4	DNA damage-binding protein 1 OS=Mus musculus OX=10090 GN=Ddb1 PE=1 SV=2	Ddb1	126.85	44.8	932	47	47	42	31	43	41	40	41	44	37	36	33	37	37	33	35	33	35	29	35	33	38	35	26	29	29	23	32	25	39	37	40	41	36	40	39	37	38	38	38	34	39	39	36
Q6P1F6	Serine/threonine-protein phosphatase 2A 55 kDa regulatory subunit B alpha isoform OS=Mus musculus OX=10090 GN=Ppp2r2a PE=1 SV=1	Ppp2r2a	51.691	49.9	279	16	11	9	8	11	9	7	10	8	12	11	9	11	9	8	10	11	11	11	15	10	11	13	10	11	13	13	8	10	13	14	16	14	15	15	14	16	13	16	14	15	16	15	16
Q02819	Nucleobindin-1 OS=Mus musculus OX=10090 GN=Nucb1 PE=1 SV=2	Nucb1	53.408	53.2	498	24	24	13	15	18	14	14	19	22	15	16	22	18	20	23	18	15	16	18	16	27	25	25	17	19	19	19	21	14	20	19	19	19	19	22	23	19	18	21	24	23	20	20	19
Q80Y44	Probable ATP-dependent RNA helicase DDX10 OS=Mus musculus OX=10090 GN=Ddx10 PE=1 SV=2	Ddx10	100.74	31.9	281	23	23	8	15	13	13	12	13	12	13	13	8	13	9	10	8	11	12	13	9	8	8	10	9	7	8	9	6	11	17	18	20	16	20	20	18	16	19	18	18	18	18	15	18
Q61144	Presenilin-2 OS=Mus musculus OX=10090 GN=Psen2 PE=1 SV=3	Psen2	49.983	8.9	8	3	2	0	0	0	0	0	0	0	0	0	1	0	1	0	0	0	0	0	0	1	1	1	0	0	0	1	2	0	3	1	3	2	3	2	2	1	2	3	3	3	2	1	2
Q8BX57	PX domain-containing protein kinase-like protein OS=Mus musculus OX=10090 GN=Pxk PE=1 SV=2	Pxk	65.23	34.2	130	13	13	6	6	4	4	5	5	5	2	4	6	6	4	5	5	3	6	6	5	4	5	4	4	4	7	6	4	5	9	9	7	8	9	10	9	9	8	9	9	8	10	11	9
P97372	Proteasome activator complex subunit 2 OS=Mus musculus OX=10090 GN=Psme2 PE=1 SV=4	Psme2	27.057	64	301	14	13	9	11	9	9	9	11	12	11	14	10	10	12	10	15	10	12	14	14	10	11	12	11	12	12	10	12	9	11	12	13	9	11	11	12	12	10	11	12	12	12	12	13
P61961	Ubiquitin-fold modifier 1 OS=Mus musculus OX=10090 GN=Ufm1 PE=1 SV=1	Ufm1	9.1175	58.8	49	3	3	2	1	1	3	2	0	2	2	2	3	1	2	1	2	3	3	2	1	3	2	1	2	0	1	4	2	1	2	2	2	3	3	2	3	2	2	3	2	3	2	2	3
Q9Z108	Double-stranded RNA-binding protein Staufen homolog 1 OS=Mus musculus OX=10090 GN=Stau1 PE=1 SV=1	Stau1	53.924	21.8	89	9	9	3	4	4	7	5	4	5	4	3	4	3	2	4	2	5	2	3	3	3	2	5	2	2	2	2	2	2	6	5	7	8	9	6	8	8	9	7	7	7	7	7	9
P10833	Ras-related protein R-Ras OS=Mus musculus OX=10090 GN=Rras PE=1 SV=1	Rras	23.764	28.9	44	4	3	0	0	0	0	1	0	0	0	1	3	1	2	2	3	3	1	3	3	2	1	2	3	2	3	3	3	2	2	2	3	2	3	3	3	3	2	4	4	4	3	4	4
Q8K4L0	ATP-dependent RNA helicase DDX54 OS=Mus musculus OX=10090 GN=Ddx54 PE=1 SV=1	Ddx54	97.747	29.1	216	18	18	12	8	9	9	9	11	8	8	10	7	10	8	8	5	7	10	6	8	5	6	6	7	6	7	9	9	8	17	14	14	14	16	17	16	14	13	15	16	16	15	12	12
Q8VHI3	GDP-fucose protein O-fucosyltransferase 2 OS=Mus musculus OX=10090 GN=Pofut2 PE=1 SV=1	Pofut2	49.429	27.5	90	9	9	2	0	3	2	3	3	2	1	2	2	5	5	4	2	4	4	4	2	3	5	5	2	1	4	8	7	5	5	4	7	6	6	7	7	6	5	6	6	8	6	8	7
Q923D5	WW domain-binding protein 11 OS=Mus musculus OX=10090 GN=Wbp11 PE=1 SV=2	Wbp11	69.874	31	229	16	16	11	12	10	10	10	9	7	12	10	10	8	8	8	11	7	9	6	9	7	6	6	8	7	7	8	6	7	13	12	15	12	13	13	14	14	13	13	13	11	9	14	16
P06800	Receptor-type tyrosine-protein phosphatase C OS=Mus musculus OX=10090 GN=Ptprc PE=1 SV=4	Ptprc	144.84	37.1	741	45	45	27	28	27	25	31	27	27	28	32	31	29	31	25	26	25	29	26	23	27	30	33	23	23	27	29	28	24	37	32	38	38	36	38	37	38	36	38	38	41	37	34	33
Q8R1S4	Protein MTSS 1 OS=Mus musculus OX=10090 GN=Mtss1 PE=1 SV=1	Mtss1	82.407	34.1	146	16	16	3	4	5	1	2	5	5	2	5	10	12	10	3	2	3	4	0	1	11	8	12	7	5	6	8	5	7	12	11	13	12	10	12	12	12	11	11	15	14	12	11	10
Q8JZM7	Parafibromin OS=Mus musculus OX=10090 GN=Cdc73 PE=1 SV=1	Cdc73	60.576	29	102	12	12	6	2	6	4	6	3	6	5	3	8	8	6	2	2	5	3	3	2	5	1	3	2	0	5	1	3	2	11	8	8	11	9	6	11	8	7	8	9	10	10	10	7
Q8BMF4	Dihydrolipoyllysine-residue acetyltransferase component of pyruvate dehydrogenase complex, mitochondrial OS=Mus musculus OX=10090 GN=Dlat PE=1 SV=2	Dlat	67.941	35.7	506	16	16	21	18	20	20	18	16	19	17	16	22	17	22	23	19	20	20	17	20	15	19	16	22	17	21	18	17	16	15	15	15	16	14	16	14	15	15	15	15	15	16	16	15
Q7TMC8	L-fucose kinase OS=Mus musculus OX=10090 GN=Fcsk PE=1 SV=1	Fcsk	119.27	8.7	44	6	6	0	1	2	1	1	1	2	1	1	3	3	3	1	1	1	1	1	1	4	1	2	2	2	2	3	2	1	5	3	5	4	3	3	4	4	2	5	5	5	3	2	4
Q922R8	Protein disulfide-isomerase A6 OS=Mus musculus OX=10090 GN=Pdia6 PE=1 SV=3	Pdia6	48.1	40.9	423	16	16	16	16	17	15	16	16	15	23	21	14	16	20	15	15	13	16	17	15	15	13	17	12	15	15	13	13	14	15	15	15	16	15	16	16	16	15	15	14	15	14	14	15
E9Q634	Unconventional myosin-Ie OS=Mus musculus OX=10090 GN=Myo1e PE=1 SV=1	Myo1e	126.82	39	535	36	32	14	18	16	20	25	26	23	22	30	15	17	13	17	22	22	24	20	22	13	16	15	18	14	21	27	24	21	30	26	33	31	32	35	35	33	33	31	29	30	30	35	29
Q99J21	Mucolipin-1 OS=Mus musculus OX=10090 GN=Mcoln1 PE=1 SV=1	Mcoln1	65.505	3.1	12	1	1	1	0	0	1	0	1	0	0	0	0	1	1	0	0	0	0	0	0	0	1	2	0	1	0	1	1	1	1	0	1	1	0	1	0	1	0	1	1	1	1	1	1
P63042	Stathmin-4 OS=Mus musculus OX=10090 GN=Stmn4 PE=2 SV=1	Stmn4	22.087	9	1	2	1	0	0	0	0	0	0	0	0	0	0	0	0	0	0	0	0	0	0	0	0	0	0	0	0	1	0	0	1	0	2	2	1	2	2	1	2	1	2	2	1	2	1
O35963	Ras-related protein Rab-33B OS=Mus musculus OX=10090 GN=Rab33b PE=1 SV=1	Rab33b	25.766	17.9	13	3	3	1	0	0	1	0	0	0	1	0	1	0	0	1	0	1	1	0	1	1	0	0	0	0	1	1	1	1	1	1	1	3	1	1	0	2	0	2	0	1	2	3	2
Q9Z2F2	2'-5'-oligoadenylate synthase-like protein 2 OS=Mus musculus OX=10090 GN=Oasl2 PE=1 SV=2	Oasl2	58.767	5.3	3	2	2	0	0	0	0	0	0	0	0	0	0	0	0	0	0	0	0	0	0	0	0	0	0	0	0	1	1	1	1	0	0	0	0	0	1	0	0	0	0	0	2	2	1
P56812	Programmed cell death protein 5 OS=Mus musculus OX=10090 GN=Pdcd5 PE=1 SV=3	Pdcd5	14.275	55.6	125	6	6	6	4	7	5	4	5	6	4	5	4	4	5	4	6	4	4	5	5	6	5	4	3	4	4	3	4	5	6	5	6	5	6	6	6	6	6	6	6	6	4	6	6
P47802	Metaxin-1 OS=Mus musculus OX=10090 GN=Mtx1 PE=1 SV=1	Mtx1	35.623	39.1	187	12	12	6	11	7	7	8	8	5	6	5	6	8	5	10	7	8	6	7	8	6	7	8	6	6	6	7	7	6	9	10	7	8	10	10	8	8	8	8	9	7	9	9	9
Q69ZC8	GPALPP motifs-containing protein 1 OS=Mus musculus OX=10090 GN=Gpalpp1 PE=1 SV=2	Gpalpp1	38.954	11	14	4	4	0	1	1	0	0	0	1	1	0	1	0	0	1	0	0	1	1	1	2	1	0	0	1	0	0	1	0	1	3	1	2	2	2	2	1	1	1	2	3	2	2	4
P19536	Cytochrome c oxidase subunit 5B, mitochondrial OS=Mus musculus OX=10090 GN=Cox5b PE=1 SV=1	Cox5b	13.813	52.3	115	8	8	6	5	6	5	4	3	6	4	7	6	5	3	3	3	2	4	5	4	3	6	5	4	4	3	2	4	3	6	4	6	6	5	7	6	6	6	5	5	5	5	5	5
P23506	Protein-L-isoaspartate(D-aspartate) O-methyltransferase OS=Mus musculus OX=10090 GN=Pcmt1 PE=1 SV=3	Pcmt1	24.634	51.5	228	10	10	8	9	10	9	7	8	8	6	7	8	9	7	8	9	9	7	10	9	9	9	8	9	8	9	11	9	8	9	9	9	8	9	9	8	8	8	9	8	8	8	10	8
Q8CH72	E3 ubiquitin-protein ligase TRIM32 OS=Mus musculus OX=10090 GN=Trim32 PE=1 SV=2	Trim32	72.057	22.9	126	10	10	4	4	5	8	7	6	6	6	5	7	3	8	7	5	5	6	5	3	2	6	5	1	3	2	2	5	0	6	7	9	10	8	8	8	8	7	10	7	10	9	8	8
P29452	Caspase-1 OS=Mus musculus OX=10090 GN=Casp1 PE=1 SV=1	Casp1	45.64	48.3	229	17	17	7	9	6	8	6	5	5	8	5	9	8	7	11	7	11	9	14	5	10	8	8	11	9	10	12	11	10	15	10	14	13	14	14	12	13	14	16	15	14	17	15	14
Q9CZR8	Elongation factor Ts, mitochondrial OS=Mus musculus OX=10090 GN=Tsfm PE=1 SV=1	Tsfm	35.334	50.3	150	11	11	6	8	8	5	4	8	7	7	5	8	5	4	6	5	5	5	5	4	5	5	5	5	5	4	5	6	5	9	9	10	9	7	10	9	10	10	8	8	8	9	7	7
Q8BZM1	Glomulin OS=Mus musculus OX=10090 GN=Glmn PE=1 SV=1	Glmn	67.755	31.2	138	15	15	9	2	5	8	6	5	5	4	3	7	6	4	5	5	5	3	5	4	8	2	4	4	5	6	5	6	7	13	5	12	11	11	11	15	10	9	13	11	12	13	12	12
Q6ZQ03	Formin-binding protein 4 OS=Mus musculus OX=10090 GN=Fnbp4 PE=1 SV=2	Fnbp4	111.24	13.3	111	11	11	3	5	4	4	6	4	6	3	3	4	6	4	0	4	2	3	4	4	5	7	7	2	4	2	4	4	7	7	7	6	7	10	8	8	8	6	9	10	10	7	8	8
Q60692	Proteasome subunit beta type-6 OS=Mus musculus OX=10090 GN=Psmb6 PE=1 SV=3	Psmb6	25.378	45.4	178	8	8	9	6	10	10	9	9	5	7	8	6	6	8	5	8	5	9	8	7	4	5	4	5	5	7	4	5	4	7	7	8	8	8	8	7	7	7	5	8	7	7	8	8
P25976	Nucleolar transcription factor 1 OS=Mus musculus OX=10090 GN=Ubtf PE=1 SV=1	Ubtf	89.508	31.4	341	23	23	17	18	17	13	15	14	13	13	14	12	10	14	11	10	10	10	11	10	13	12	15	7	12	12	10	16	12	22	18	20	20	22	20	17	21	21	18	20	21	17	18	15
Q9DBY1	E3 ubiquitin-protein ligase synoviolin OS=Mus musculus OX=10090 GN=Syvn1 PE=1 SV=3	Syvn1	67.296	3.9	58	3	3	2	3	2	2	2	3	2	2	2	2	2	2	2	2	2	2	2	3	2	2	0	4	2	2	2	2	3	1	2	1	2	1	3	2	1	1	1	1	2	2	3	2
Q8CD92	Tetratricopeptide repeat protein 27 OS=Mus musculus OX=10090 GN=Ttc27 PE=1 SV=2	Ttc27	96.43	27.9	193	17	17	9	7	9	3	8	8	8	8	6	9	7	8	9	8	5	6	7	7	7	5	9	4	6	6	9	8	7	13	9	13	8	11	11	13	12	8	13	8	12	12	11	11
Q6DIC0	Probable global transcription activator SNF2L2 OS=Mus musculus OX=10090 GN=Smarca2 PE=1 SV=1	Smarca2	180.25	16.1	88	21	6	2	4	6	2	3	3	5	2	2	3	4	5	4	2	4	3	1	2	4	4	4	3	4	3	2	3	4	18	19	19	19	18	17	17	18	17	17	18	19	19	16	17
Q8BMD8	Calcium-binding mitochondrial carrier protein SCaMC-1 OS=Mus musculus OX=10090 GN=Slc25a24 PE=1 SV=1	Slc25a24	52.901	49.9	180	18	18	5	5	6	6	5	1	8	6	3	9	6	7	7	7	8	6	7	9	5	6	7	5	9	11	9	8	9	14	11	13	14	16	15	14	13	10	15	13	14	16	15	14
Q91WB4	Pleckstrin homology domain-containing family F member 2 OS=Mus musculus OX=10090 GN=Plekhf2 PE=1 SV=1	Plekhf2	27.754	33.3	52	4	4	2	1	1	2	2	1	2	3	1	2	3	2	3	0	3	2	3	2	4	1	3	2	0	1	2	3	1	3	1	3	2	2	2	4	4	1	3	3	4	4	3	3
Q8BMS4	Ubiquinone biosynthesis O-methyltransferase, mitochondrial OS=Mus musculus OX=10090 GN=Coq3 PE=1 SV=1	Coq3	40.956	22.4	57	5	5	2	1	3	2	4	3	3	2	2	4	1	3	1	3	5	2	2	2	2	2	2	0	1	1	1	2	1	4	3	4	5	5	4	5	4	2	5	3	5	4	3	4
Q9D8N6	Protein lin-37 homolog OS=Mus musculus OX=10090 GN=Lin37 PE=1 SV=1	Lin37	28.378	7.3	2	1	1	0	0	0	0	0	0	0	0	0	0	1	0	0	0	0	0	0	0	1	0	0	0	0	0	0	0	0	1	0	0	1	1	0	0	1	0	1	1	0	1	0	1
Q80V26	Golgi-resident adenosine 3',5'-bisphosphate 3'-phosphatase OS=Mus musculus OX=10090 GN=Impad1 PE=1 SV=1	Impad1	38.616	13.5	35	4	4	1	2	1	1	1	0	1	1	2	1	0	1	2	1	2	2	1	1	1	2	2	1	1	1	3	2	1	2	2	3	3	3	2	3	4	2	2	2	2	2	1	2
Q8K3G5	Inactive serine/threonine-protein kinase VRK3 OS=Mus musculus OX=10090 GN=Vrk3 PE=1 SV=2	Vrk3	50.829	14.1	22	4	4	4	1	2	0	0	0	2	1	2	1	2	0	0	0	0	0	0	0	2	0	1	0	1	1	1	0	1	3	2	2	3	1	0	4	3	2	3	2	2	2	1	2
Q6A085	Zinc finger protein 629 OS=Mus musculus OX=10090 GN=Znf629 PE=2 SV=2	Znf629	96.032	9.5	14	4	2	0	0	0	0	1	0	0	0	0	2	0	0	1	0	0	1	0	1	2	1	2	1	0	0	2	0	0	1	1	1	1	2	1	2	1	2	3	1	1	3	1	1
Q9D084	Centromere protein S OS=Mus musculus OX=10090 GN=Cenps PE=2 SV=1	Cenps	16.335	10.6	2	1	1	0	0	1	0	1	0	0	0	0	0	0	0	0	0	0	0	0	0	0	0	0	0	0	0	0	0	0	0	0	1	0	1	0	1	0	0	0	0	1	1	0	0
Q9CQS4	Solute carrier family 25 member 46 OS=Mus musculus OX=10090 GN=Slc25a46 PE=1 SV=1	Slc25a46	46.224	5.3	5	1	1	0	1	0	0	0	1	0	1	0	1	0	0	0	0	0	0	0	0	0	1	0	0	0	0	0	0	0	1	1	1	1	1	1	1	1	1	1	1	1	1	1	1
Q922S8	Kinesin-like protein KIF2C OS=Mus musculus OX=10090 GN=Kif2c PE=1 SV=1	Kif2c	81.084	32.5	106	17	16	6	5	7	4	6	5	5	6	7	5	3	4	5	3	3	0	2	3	3	3	2	3	1	4	4	4	3	10	7	13	16	13	12	11	12	14	9	11	13	12	9	10
Q9D2V7	Coronin-7 OS=Mus musculus OX=10090 GN=Coro7 PE=1 SV=2	Coro7	100.81	45.6	391	27	27	14	11	14	12	10	13	13	9	12	17	13	18	17	17	17	15	8	17	19	21	18	16	13	14	16	15	12	17	17	20	16	19	21	18	14	16	22	21	21	22	22	22
P17426	AP-2 complex subunit alpha-1 OS=Mus musculus OX=10090 GN=Ap2a1 PE=1 SV=1	Ap2a1	107.66	45.9	591	36	28	22	27	27	25	18	21	21	29	23	18	26	23	20	25	22	25	19	19	19	20	20	21	19	21	21	20	20	29	30	32	30	25	27	26	29	26	31	33	32	26	30	27
Q9D1C9	Ribosomal RNA-processing protein 7 homolog A OS=Mus musculus OX=10090 GN=Rrp7a PE=2 SV=1	Rrp7a	32.399	48.6	187	11	11	6	3	6	6	8	7	6	10	7	8	6	9	9	6	6	6	8	9	7	8	6	7	6	5	7	8	7	9	6	9	10	9	8	9	10	9	8	10	9	8	9	8
Q9CXT8	Mitochondrial-processing peptidase subunit beta OS=Mus musculus OX=10090 GN=Pmpcb PE=1 SV=1	Pmpcb	54.614	37.2	240	16	16	8	11	10	8	8	11	11	10	8	9	11	12	8	8	7	8	8	9	9	8	10	9	6	9	9	9	6	15	12	15	13	15	14	13	15	15	11	14	14	13	13	14
Q9D176	Sushi domain-containing protein 3 OS=Mus musculus OX=10090 GN=Susd3 PE=2 SV=1	Susd3	28.285	5.6	2	1	1	0	0	0	0	0	0	0	0	0	0	0	0	0	0	0	0	0	0	1	1	0	0	0	0	0	0	0	1	0	1	0	0	0	0	0	0	1	0	0	1	0	0
Q9ET26	E3 ubiquitin-protein ligase RNF114 OS=Mus musculus OX=10090 GN=Rnf114 PE=1 SV=2	Rnf114	25.745	55	156	9	9	3	5	7	7	5	7	9	5	5	6	6	5	6	7	7	7	7	5	4	4	6	5	7	3	6	7	5	7	8	8	9	9	8	8	7	8	8	7	7	7	9	9
Q8R1Q9	Ribokinase OS=Mus musculus OX=10090 GN=Rbks PE=1 SV=1	Rbks	34.119	9.3	18	2	2	0	0	1	0	0	1	0	1	1	2	2	0	0	1	0	0	0	1	1	1	0	1	1	1	1	1	1	2	1	2	0	1	2	0	1	2	2	2	1	0	1	2
Q923D2	Flavin reductase (NADPH) OS=Mus musculus OX=10090 GN=Blvrb PE=1 SV=3	Blvrb	22.197	70.4	216	10	10	4	4	5	6	10	6	5	6	4	7	6	6	11	11	11	11	10	11	6	8	6	10	6	11	13	12	10	7	8	10	7	9	6	7	7	6	7	6	8	9	9	9
P97379	Ras GTPase-activating protein-binding protein 2 OS=Mus musculus OX=10090 GN=G3bp2 PE=1 SV=2	G3bp2	54.087	35.9	199	15	12	11	10	10	9	10	8	8	10	8	5	7	7	10	8	7	6	6	7	6	6	7	7	4	3	5	8	6	14	13	15	13	13	12	13	14	11	14	14	13	13	14	9
Q60953	Protein PML OS=Mus musculus OX=10090 GN=Pml PE=1 SV=3	Pml	98.241	34.6	197	20	20	6	2	6	7	4	3	12	7	6	8	5	5	9	8	10	8	7	12	5	7	6	9	5	7	10	9	14	13	9	15	12	14	13	16	14	12	14	13	13	17	14	17
Q05CL8	La-related protein 7 OS=Mus musculus OX=10090 GN=Larp7 PE=1 SV=2	Larp7	64.802	35.6	218	17	17	9	10	7	7	8	8	10	7	6	8	8	10	9	10	8	6	8	8	8	6	11	7	6	7	7	10	9	15	12	14	13	14	13	15	12	12	15	16	16	14	12	13
P57780	Alpha-actinin-4 OS=Mus musculus OX=10090 GN=Actn4 PE=1 SV=1	Actn4	104.98	68.8	1448	55	37	54	58	52	51	58	54	48	56	55	46	64	55	57	54	58	54	53	51	53	54	62	56	52	50	47	47	49	51	49	52	48	50	48	50	52	48	50	52	51	50	47	50
P70297	Signal transducing adapter molecule 1 OS=Mus musculus OX=10090 GN=Stam PE=1 SV=3	Stam	59.771	17	35	6	5	1	1	0	1	1	1	1	1	1	1	1	0	3	0	0	2	3	1	3	1	3	2	1	0	0	3	3	4	2	4	3	3	3	4	5	3	4	6	3	6	6	3
Q9D8Y7	Tumor necrosis factor alpha-induced protein 8-like protein 2 OS=Mus musculus OX=10090 GN=Tnfaip8l2 PE=1 SV=1	Tnfaip8l2	20.615	44.6	89	5	5	1	3	2	2	3	1	3	2	1	5	4	4	3	5	4	2	2	5	3	6	4	4	3	4	4	4	5	2	3	3	2	3	5	3	2	2	5	4	4	5	4	3
Q9Z0Z3	S-phase kinase-associated protein 2 OS=Mus musculus OX=10090 GN=Skp2 PE=1 SV=1	Skp2	47.766	9.9	4	3	3	2	0	2	0	0	0	0	0	0	0	0	0	0	0	0	0	0	0	0	0	0	0	0	0	0	0	0	2	2	3	1	1	1	1	1	1	1	1	1	1	1	1
Q9QXS1	Plectin OS=Mus musculus OX=10090 GN=Plec PE=1 SV=3	Plec	534.18	63	5156	287	284	213	219	217	214	215	216	215	212	216	189	180	193	173	169	182	169	181	196	172	188	189	166	187	168	170	181	166	258	241	247	240	252	250	246	245	251	243	238	250	232	233	227
Q6ZWQ7	Signal peptidase complex subunit 3 OS=Mus musculus OX=10090 GN=Spcs3 PE=1 SV=1	Spcs3	20.313	17.8	51	3	3	2	2	2	1	3	2	1	2	2	2	1	3	2	1	1	1	3	2	2	2	1	3	2	1	3	3	1	2	3	2	3	3	2	1	2	2	3	2	3	3	2	2
P84228	Histone H3.2 OS=Mus musculus OX=10090 GN=Hist1h3b PE=1 SV=2	Hist1h3b	15.388	39.7	135	9	9	6	3	7	7	7	5	6	5	6	4	8	8	5	4	5	4	3	2	6	8	3	5	5	3	3	3	4	7	7	8	7	7	7	8	7	8	8	8	8	7	7	7
Q91YT8	CSC1-like protein 1 OS=Mus musculus OX=10090 GN=Tmem63a PE=1 SV=1	Tmem63a	91.859	6.8	30	3	3	2	1	0	1	1	1	1	1	1	2	0	2	1	1	0	1	1	1	2	3	1	1	1	1	1	1	1	2	1	0	1	2	1	1	2	1	2	1	2	2	2	0
Q80YW0	Cytohesin-4 OS=Mus musculus OX=10090 GN=Cyth4 PE=1 SV=1	Cyth4	45.284	42.7	179	16	14	11	7	10	8	8	8	6	8	4	8	6	5	6	5	5	6	6	7	7	6	10	6	6	5	6	5	4	15	13	14	14	15	15	12	15	12	15	14	14	12	12	12
Q91XB0	Three-prime repair exonuclease 1 OS=Mus musculus OX=10090 GN=Trex1 PE=1 SV=2	Trex1	33.675	31.8	151	9	9	6	4	6	5	6	4	7	7	5	5	6	7	7	4	3	6	8	7	6	5	5	6	4	6	5	6	5	9	7	9	8	8	7	9	8	9	8	9	9	9	7	8
Q8VC65	Nurim OS=Mus musculus OX=10090 GN=Nrm PE=1 SV=1	Nrm	29.435	13	36	2	2	2	1	2	2	1	1	2	1	1	2	2	1	1	2	2	1	2	1	1	2	1	1	0	2	0	1	1	2	2	2	2	2	2	2	1	2	2	2	2	2	2	2
P51163	Uroporphyrinogen-III synthase OS=Mus musculus OX=10090 GN=Uros PE=1 SV=1	Uros	28.504	37.4	51	5	5	2	2	0	2	2	2	1	3	1	1	3	2	3	3	3	2	1	2	1	2	2	1	3	2	1	1	3	2	3	3	4	4	4	4	4	3	4	4	4	3	4	4
Q6PDL0	Cytoplasmic dynein 1 light intermediate chain 2 OS=Mus musculus OX=10090 GN=Dync1li2 PE=1 SV=2	Dync1li2	54.218	36.2	254	14	13	10	7	9	8	9	10	13	12	10	11	10	10	9	9	8	9	11	9	9	9	9	11	6	10	9	9	8	12	9	12	11	11	13	12	13	11	13	12	11	10	11	9
Q9EQU3	Toll-like receptor 9 OS=Mus musculus OX=10090 GN=Tlr9 PE=1 SV=3	Tlr9	116.41	10.1	55	8	8	3	0	2	2	2	2	1	4	2	2	1	1	5	2	1	4	2	1	2	1	3	1	1	1	5	2	2	6	2	5	5	4	4	6	7	6	4	6	4	8	5	5
Q99JH8	ER lumen protein-retaining receptor 1 OS=Mus musculus OX=10090 GN=Kdelr1 PE=1 SV=1	Kdelr1	24.56	9	2	1	1	0	0	0	0	0	0	1	0	0	1	0	0	0	0	0	0	0	0	0	0	0	0	0	0	0	0	0	0	0	1	0	0	1	1	1	0	1	0	0	0	0	0
Q9CQ69	Cytochrome b-c1 complex subunit 8 OS=Mus musculus OX=10090 GN=Uqcrq PE=1 SV=3	Uqcrq	9.7681	40.2	48	4	4	1	2	2	1	1	2	1	2	2	2	2	1	1	1	3	3	2	2	1	2	1	3	1	2	1	4	2	3	3	3	2	3	4	2	3	2	4	3	4	4	3	4
P20060	Beta-hexosaminidase subunit beta OS=Mus musculus OX=10090 GN=Hexb PE=1 SV=2	Hexb	61.115	32.3	337	19	19	14	13	15	14	13	12	14	14	10	14	15	13	12	11	10	10	13	9	14	15	16	13	10	9	10	12	12	17	16	18	17	16	18	18	15	15	18	19	18	17	15	17
Q9WTU6	Mitogen-activated protein kinase 9 OS=Mus musculus OX=10090 GN=Mapk9 PE=1 SV=2	Mapk9	48.189	41.4	93	13	6	4	2	4	5	3	5	3	3	3	2	3	4	5	3	5	3	3	2	3	4	3	5	4	1	3	5	3	8	7	12	11	6	9	9	8	7	10	11	10	11	8	10
Q9JKF6	Nectin-1 OS=Mus musculus OX=10090 GN=Nectin1 PE=1 SV=3	Nectin1	57.034	21.7	44	9	9	7	3	5	0	0	0	0	1	0	3	2	3	0	0	0	0	0	0	4	5	4	1	2	1	2	0	1	8	5	7	6	5	4	4	3	4	4	4	5	5	3	3
Q8K021	Secretory carrier-associated membrane protein 1 OS=Mus musculus OX=10090 GN=Scamp1 PE=1 SV=1	Scamp1	38.028	32	109	8	8	3	3	5	4	4	3	6	5	5	3	5	5	2	4	2	6	6	4	2	7	4	5	1	4	4	1	6	5	5	6	5	5	4	5	7	6	6	7	7	3	5	4
P45377	Aldose reductase-related protein 2 OS=Mus musculus OX=10090 GN=Akr1b8 PE=1 SV=2	Akr1b8	36.12	47.2	271	9	8	10	5	11	7	9	10	10	9	7	9	11	11	13	11	11	11	11	8	11	6	8	11	11	12	11	14	13	7	5	7	8	8	8	7	7	7	8	7	7	9	8	9
Q9CXU0	Mediator of RNA polymerase II transcription subunit 10 OS=Mus musculus OX=10090 GN=Med10 PE=1 SV=1	Med10	15.661	31.9	36	3	3	1	2	1	2	0	3	2	2	3	1	1	1	1	0	1	1	1	1	2	1	2	3	0	1	1	1	1	3	3	3	3	3	3	3	2	3	3	3	3	3	2	1
Q69Z38	Inactive tyrosine-protein kinase PEAK1 OS=Mus musculus OX=10090 GN=Peak1 PE=1 SV=4	Peak1	191.09	31.8	391	36	35	9	7	11	14	13	17	9	9	12	10	11	10	22	17	23	21	23	17	12	10	12	14	11	16	19	19	23	20	22	26	26	25	30	23	24	20	25	21	25	31	27	33
P20029	Endoplasmic reticulum chaperone BiP OS=Mus musculus OX=10090 GN=Hspa5 PE=1 SV=3	Hspa5	72.421	63.8	1800	49	47	70	62	67	63	60	65	69	62	69	67	63	64	73	62	64	75	67	66	53	61	59	74	89	65	68	74	69	42	43	45	42	41	44	41	42	42	42	42	39	44	42	43
Q61881	DNA replication licensing factor MCM7 OS=Mus musculus OX=10090 GN=Mcm7 PE=1 SV=1	Mcm7	81.21	48.3	894	30	30	38	33	41	36	36	37	36	35	38	33	36	33	31	33	32	30	30	31	35	27	32	32	33	28	27	33	28	27	26	29	27	27	26	27	28	29	29	29	28	28	28	28
Q9CQQ7	ATP synthase F(0) complex subunit B1, mitochondrial OS=Mus musculus OX=10090 GN=Atp5pb PE=1 SV=1	Atp5pb	28.948	33.6	178	11	11	6	7	4	9	6	6	7	7	9	6	8	6	9	7	5	7	7	7	5	4	6	10	6	7	6	5	6	10	11	8	10	8	8	8	9	7	9	8	8	10	8	8
Q9CZ44	NSFL1 cofactor p47 OS=Mus musculus OX=10090 GN=Nsfl1c PE=1 SV=1	Nsfl1c	40.709	63.8	447	22	22	18	15	16	16	18	14	16	14	19	19	17	16	19	15	15	19	17	16	16	16	16	15	16	18	14	19	18	20	19	19	20	20	20	19	18	18	21	19	22	21	17	18
P55012	Solute carrier family 12 member 2 OS=Mus musculus OX=10090 GN=Slc12a2 PE=1 SV=2	Slc12a2	131.03	9.2	67	7	7	4	1	4	2	2	3	3	2	2	2	3	3	1	2	3	2	1	3	6	3	3	2	0	2	3	2	3	4	4	4	4	5	4	5	6	3	5	4	4	3	3	5
Q9D2X8	Uncharacterized protein C8orf76 homolog OS=Mus musculus OX=10090 PE=1 SV=1	---	41.643	15.1	24	3	3	1	0	2	1	0	1	0	0	0	2	1	1	1	0	1	2	0	1	1	1	1	1	0	1	2	0	3	1	3	2	3	1	1	1	1	1	3	1	3	3	2	2
Q4VBE8	WD repeat-containing protein 18 OS=Mus musculus OX=10090 GN=Wdr18 PE=1 SV=1	Wdr18	47.211	49.2	269	15	15	10	11	6	10	11	11	10	10	10	11	7	10	11	10	8	9	10	11	11	12	10	10	7	8	12	10	13	12	12	12	14	12	13	14	13	12	13	13	14	13	14	12
Q9Z0H4	CUGBP Elav-like family member 2 OS=Mus musculus OX=10090 GN=Celf2 PE=1 SV=1	Celf2	54.27	23.4	227	12	11	8	9	12	9	9	10	10	10	8	8	10	7	6	8	8	9	7	8	7	10	7	6	7	10	8	9	7	11	11	12	11	11	11	12	12	11	10	11	11	11	11	12
P97823	Acyl-protein thioesterase 1 OS=Mus musculus OX=10090 GN=Lypla1 PE=1 SV=1	Lypla1	24.687	57.4	134	8	8	1	6	6	4	6	6	5	5	3	7	5	6	6	6	5	5	3	4	3	4	4	4	4	4	7	8	7	3	6	7	5	4	5	5	7	3	5	6	6	6	4	6
Q9DBV3	Probable ATP-dependent RNA helicase DHX34 OS=Mus musculus OX=10090 GN=Dhx34 PE=1 SV=2	Dhx34	128.51	2.7	13	2	2	1	0	1	0	0	2	0	0	1	1	1	0	1	1	1	0	0	0	0	1	0	1	0	0	1	0	0	1	1	2	1	1	2	1	1	1	2	2	2	1	1	1
Q8VC57	BTB/POZ domain-containing protein KCTD5 OS=Mus musculus OX=10090 GN=Kctd5 PE=1 SV=1	Kctd5	26.163	6.8	13	1	1	1	0	0	1	0	0	1	0	1	1	0	1	0	0	0	0	0	1	1	1	1	1	0	1	1	0	0	1	0	1	1	1	0	1	1	1	1	0	1	1	1	0
Q8R1U1	Conserved oligomeric Golgi complex subunit 4 OS=Mus musculus OX=10090 GN=Cog4 PE=1 SV=1	Cog4	88.66	11	90	6	6	3	2	2	1	5	2	2	2	2	4	5	3	5	4	4	5	3	3	5	4	4	4	1	3	3	5	4	4	4	5	3	5	4	5	5	4	5	6	6	5	6	6
P20065	Thymosin beta-4 OS=Mus musculus OX=10090 GN=Tmsb4x PE=1 SV=1	Tmsb4x	5.6794	62	162	5	5	6	6	5	8	6	7	6	8	8	7	5	8	6	7	8	5	7	4	5	5	5	6	3	7	5	6	3	5	4	5	5	5	5	5	5	4	5	4	5	5	5	5
Q8QZT1	Acetyl-CoA acetyltransferase, mitochondrial OS=Mus musculus OX=10090 GN=Acat1 PE=1 SV=1	Acat1	44.816	59.9	500	17	17	18	20	19	16	19	18	18	18	18	20	19	23	21	16	17	23	14	16	21	17	21	19	21	18	19	14	17	16	15	15	16	15	15	15	16	15	15	15	15	15	16	15
B1AY10	Transcriptional repressor NF-X1 OS=Mus musculus OX=10090 GN=Nfx1 PE=1 SV=1	Nfx1	123.81	11.7	38	8	8	2	2	1	1	1	3	1	1	2	1	0	1	2	1	0	2	1	1	2	1	1	1	1	3	2	2	2	6	4	3	4	3	6	6	3	2	6	4	6	7	4	5
Q9D5V6	Synapse-associated protein 1 OS=Mus musculus OX=10090 GN=Syap1 PE=1 SV=1	Syap1	41.349	52.3	141	13	13	5	3	6	7	5	5	3	5	4	6	6	2	6	4	6	4	6	6	6	5	5	6	4	7	7	7	5	10	10	11	10	9	11	8	10	10	10	9	9	11	10	10
Q9D7B6	Isobutyryl-CoA dehydrogenase, mitochondrial OS=Mus musculus OX=10090 GN=Acad8 PE=1 SV=2	Acad8	45.019	36.6	137	10	10	5	8	6	6	5	6	4	4	5	5	5	5	5	5	6	5	5	5	4	6	5	1	6	4	5	5	6	8	9	7	8	8	7	8	7	7	7	8	9	7	7	7
P43406	Integrin alpha-V OS=Mus musculus OX=10090 GN=Itgav PE=1 SV=2	Itgav	115.36	21.6	125	18	18	9	7	10	5	5	4	11	13	7	5	6	5	1	2	3	0	2	3	2	7	5	1	3	1	3	3	2	12	10	13	9	13	10	14	13	10	12	14	10	7	6	6
Q3U308	Cytoplasmic tRNA 2-thiolation protein 2 OS=Mus musculus OX=10090 GN=Ctu2 PE=1 SV=1	Ctu2	56.104	30.7	191	12	12	7	7	8	10	6	9	9	8	8	7	6	8	6	6	9	5	6	8	5	5	5	10	7	7	6	7	6	12	9	12	12	10	11	12	12	12	10	11	12	7	11	11
P25425	POU domain, class 2, transcription factor 1 OS=Mus musculus OX=10090 GN=Pou2f1 PE=1 SV=3	Pou2f1	79.546	16.2	99	6	4	4	4	5	2	4	5	4	4	3	3	4	5	4	3	2	4	3	3	5	5	2	5	3	4	2	3	4	4	4	6	3	4	5	4	4	4	4	4	5	4	4	4
Q921W4	Quinone oxidoreductase-like protein 1 OS=Mus musculus OX=10090 GN=Cryzl1 PE=1 SV=1	Cryzl1	38.725	43.7	192	11	11	5	3	6	6	6	6	4	4	6	8	7	8	9	10	7	7	6	9	7	10	9	7	9	8	10	8	7	6	7	8	8	7	7	7	8	8	9	8	8	9	9	8
O55028	[3-methyl-2-oxobutanoate dehydrogenase [lipoamide]] kinase, mitochondrial OS=Mus musculus OX=10090 GN=Bckdk PE=1 SV=1	Bckdk	46.587	30.8	113	7	7	7	5	5	4	5	4	3	5	5	5	4	5	5	4	2	1	3	5	5	4	5	3	3	4	5	3	4	7	7	6	6	6	4	5	7	6	5	6	6	7	4	5
Q6PDI5	Proteasome adapter and scaffold protein ECM29 OS=Mus musculus OX=10090 GN=Ecpas PE=1 SV=3	Ecpas	203.7	43.9	975	59	58	30	33	39	33	38	46	32	37	30	38	34	36	39	38	31	39	37	35	38	39	34	34	41	37	42	32	33	41	42	47	45	49	50	46	47	42	45	47	49	47	47	45
Q64261	Cyclin-dependent kinase 6 OS=Mus musculus OX=10090 GN=Cdk6 PE=1 SV=2	Cdk6	37.028	58.9	267	15	14	7	10	10	11	12	13	15	12	11	11	12	10	9	10	9	8	6	7	11	9	9	9	9	12	7	8	10	13	12	13	14	14	13	14	15	14	13	13	14	12	13	12
Q80W00	Serine/threonine-protein phosphatase 1 regulatory subunit 10 OS=Mus musculus OX=10090 GN=Ppp1r10 PE=1 SV=1	Ppp1r10	94.371	16.6	188	12	12	7	6	8	7	6	6	6	7	6	7	8	9	9	9	6	9	5	8	5	6	8	7	6	6	6	7	8	11	7	11	12	11	11	11	11	11	11	11	12	11	11	10
Q8BU14	Translocation protein SEC62 OS=Mus musculus OX=10090 GN=Sec62 PE=1 SV=1	Sec62	45.58	10.1	65	5	5	2	2	2	2	1	2	2	2	3	3	2	3	2	1	3	4	4	3	2	2	1	2	2	5	3	2	3	3	4	3	3	3	4	4	4	4	3	4	3	3	3	5
Q3TQI7	Telomere length and silencing protein 1 homolog OS=Mus musculus OX=10090 PE=1 SV=2	---	33.543	38.8	78	8	8	4	1	5	3	3	4	6	3	3	4	3	3	3	2	4	3	2	1	3	4	5	1	1	2	3	0	2	5	4	7	5	5	7	7	4	4	7	6	6	7	7	5
Q99K74	Mediator of RNA polymerase II transcription subunit 24 OS=Mus musculus OX=10090 GN=Med24 PE=1 SV=1	Med24	109.98	16.4	77	10	10	2	2	4	3	3	3	1	4	2	1	2	4	4	2	2	3	3	1	3	5	6	2	3	2	2	5	3	6	6	5	8	6	7	6	6	4	8	6	5	8	4	6
Q9QYB1	Chloride intracellular channel protein 4 OS=Mus musculus OX=10090 GN=Clic4 PE=1 SV=3	Clic4	28.729	75.1	455	17	17	18	12	20	16	16	19	16	16	19	19	21	20	22	16	13	16	14	18	21	14	18	16	17	14	12	19	13	16	13	16	16	15	16	15	16	16	16	16	16	16	16	16
P27512	Tumor necrosis factor receptor superfamily member 5 OS=Mus musculus OX=10090 GN=Cd40 PE=1 SV=3	Cd40	32.093	31.1	54	7	7	0	0	0	2	2	3	7	6	6	1	0	0	1	2	2	6	1	3	0	1	0	2	1	0	4	2	2	2	2	2	3	6	4	7	7	6	3	4	2	3	4	3
Q9JJN2	Zinc finger homeobox protein 4 OS=Mus musculus OX=10090 GN=Zfhx4 PE=1 SV=1	Zfhx4	392.32	2.6	29	7	7	1	2	1	1	1	1	1	2	1	1	1	2	1	1	1	1	0	1	2	3	1	1	1	0	0	0	1	5	5	5	6	5	2	4	4	5	6	6	6	4	4	3
Q62313	Trans-Golgi network integral membrane protein 1 OS=Mus musculus OX=10090 GN=Tgoln1 PE=1 SV=1	Tgoln1	37.848	15.6	12	4	4	0	0	0	0	1	1	1	0	0	0	0	0	0	0	0	1	0	1	0	1	0	1	0	0	1	2	2	1	1	1	1	2	1	2	0	1	1	2	2	1	0	3
P84078	ADP-ribosylation factor 1 OS=Mus musculus OX=10090 GN=Arf1 PE=1 SV=2	Arf1	20.697	64.1	239	11	6	9	9	10	8	8	9	10	8	9	9	10	8	10	10	7	9	8	11	7	10	9	8	10	7	8	10	8	11	10	10	9	11	10	10	10	10	11	10	9	10	9	10
P35293	Ras-related protein Rab-18 OS=Mus musculus OX=10090 GN=Rab18 PE=1 SV=2	Rab18	23.035	58.3	142	10	10	5	7	6	4	7	7	6	5	6	7	6	6	4	5	5	6	6	7	5	3	3	4	1	6	4	5	6	7	9	8	7	10	9	8	7	8	9	9	8	7	7	7
Q3URD3	Sarcolemmal membrane-associated protein OS=Mus musculus OX=10090 GN=Slmap PE=1 SV=2	Slmap	96.932	16.7	67	11	11	1	0	1	1	4	3	3	2	3	3	2	3	3	1	3	3	3	1	3	5	5	2	2	2	3	3	2	4	2	7	3	6	7	5	6	6	6	7	7	7	6	6
P97302	Transcription regulator protein BACH1 OS=Mus musculus OX=10090 GN=Bach1 PE=1 SV=1	Bach1	81.373	3.8	4	2	2	0	0	0	0	0	0	0	0	0	1	1	0	1	0	0	0	0	0	1	0	0	0	0	0	0	0	0	2	1	2	1	1	1	1	1	1	2	2	2	1	2	2
Q8BXZ1	Protein disulfide-isomerase TMX3 OS=Mus musculus OX=10090 GN=Tmx3 PE=1 SV=2	Tmx3	51.847	24.8	254	12	12	7	8	9	7	8	6	10	8	6	10	13	9	11	11	9	11	6	9	12	9	9	11	11	11	12	12	9	8	9	11	10	10	7	11	9	9	9	10	10	12	12	11
P63017	Heat shock cognate 71 kDa protein OS=Mus musculus OX=10090 GN=Hspa8 PE=1 SV=1	Hspa8	70.87	68.6	2600	49	37	104	99	101	107	109	103	94	98	95	95	81	91	94	96	94	95	99	102	85	94	81	87	122	96	94	89	95	44	44	46	43	45	46	46	43	45	44	45	43	44	43	43
A2AGT5	Cytoskeleton-associated protein 5 OS=Mus musculus OX=10090 GN=Ckap5 PE=1 SV=1	Ckap5	225.63	34.6	608	57	56	29	28	25	25	24	24	22	28	30	17	22	29	23	26	22	22	21	14	23	16	19	17	15	23	22	23	19	47	44	45	47	46	45	41	43	48	41	42	45	46	47	45
Q9DCZ1	GMP reductase 1 OS=Mus musculus OX=10090 GN=Gmpr PE=1 SV=1	Gmpr	37.482	30.4	36	8	6	1	2	2	1	2	1	0	0	2	1	2	4	2	1	2	1	2	0	3	2	1	0	1	1	1	1	0	5	5	5	6	4	5	5	5	7	6	7	8	6	8	7
Q71FD5	E3 ubiquitin-protein ligase ZNRF2 OS=Mus musculus OX=10090 GN=Znrf2 PE=1 SV=1	Znrf2	23.705	53.8	85	5	5	3	2	2	3	1	3	4	4	3	2	3	3	3	2	4	3	3	3	4	3	4	3	2	5	4	5	4	4	3	5	4	4	4	5	5	3	4	4	4	5	4	5
Q3SXD3	HD domain-containing protein 2 OS=Mus musculus OX=10090 GN=Hddc2 PE=1 SV=1	Hddc2	22.753	63.3	81	9	9	3	2	2	3	1	3	3	2	3	4	1	4	4	2	4	3	2	2	6	4	3	3	3	3	4	3	4	4	5	5	6	3	5	7	5	4	5	5	6	6	6	5
O54833	Casein kinase II subunit alpha' OS=Mus musculus OX=10090 GN=Csnk2a2 PE=1 SV=1	Csnk2a2	41.215	57.7	296	17	17	9	13	10	10	9	13	13	11	8	11	8	9	11	10	11	16	11	11	10	11	11	8	11	10	11	15	15	14	15	14	13	14	17	14	12	14	16	16	13	14	14	14
Q3TZZ7	Extended synaptotagmin-2 OS=Mus musculus OX=10090 GN=Esyt2 PE=1 SV=1	Esyt2	94.138	25.1	234	14	14	10	7	11	9	4	11	7	5	8	7	10	11	8	11	11	10	9	5	8	10	11	9	7	10	7	10	8	12	11	12	14	11	13	13	13	12	13	12	11	12	14	12
Q61749	Translation initiation factor eIF-2B subunit delta OS=Mus musculus OX=10090 GN=Eif2b4 PE=1 SV=2	Eif2b4	57.624	47.1	305	18	18	12	11	10	10	11	10	9	12	10	17	11	13	11	9	10	12	13	10	11	13	13	11	10	10	11	14	11	17	15	16	17	15	16	16	17	15	16	15	16	15	17	14
Q9CPP0	Nucleoplasmin-3 OS=Mus musculus OX=10090 GN=Npm3 PE=1 SV=3	Npm3	19.023	41.7	110	4	4	3	6	3	4	4	4	6	3	3	4	3	4	6	5	5	3	5	3	3	5	4	4	3	4	4	5	4	3	4	2	4	4	3	3	3	3	4	4	3	4	4	3
Q9Z0R9	Acyl-CoA 6-desaturase OS=Mus musculus OX=10090 GN=Fads2 PE=1 SV=1	Fads2	52.387	28.2	182	11	11	9	12	10	9	9	9	9	8	7	8	7	6	6	8	9	5	5	7	6	7	4	2	5	3	4	5	3	10	9	10	10	10	9	9	8	10	8	9	7	8	9	8
O54950	5'-AMP-activated protein kinase subunit gamma-1 OS=Mus musculus OX=10090 GN=Prkag1 PE=1 SV=2	Prkag1	37.52	40.6	109	11	10	3	6	2	4	5	4	2	3	4	3	3	2	6	5	6	4	4	5	3	5	4	3	4	5	4	6	4	6	8	6	7	8	9	9	8	8	8	9	7	10	8	7
Q9CPX9	Anaphase-promoting complex subunit 11 OS=Mus musculus OX=10090 GN=Anapc11 PE=3 SV=1	Anapc11	9.8175	17.9	8	1	1	0	0	1	0	0	0	0	0	0	0	0	0	0	0	0	1	1	0	0	0	1	0	0	1	1	1	1	1	1	1	1	1	1	0	1	0	0	0	1	1	0	1
Q99KF1	Transmembrane emp24 domain-containing protein 9 OS=Mus musculus OX=10090 GN=Tmed9 PE=1 SV=2	Tmed9	27.127	39.1	228	11	10	9	11	10	7	7	8	7	9	8	9	7	7	10	9	7	8	7	10	10	6	8	8	8	9	9	10	10	8	9	9	6	6	9	9	9	8	9	8	10	8	8	8
Q8VEA4	Mitochondrial intermembrane space import and assembly protein 40 OS=Mus musculus OX=10090 GN=Chchd4 PE=1 SV=1	Chchd4	15.525	42.4	90	6	6	3	1	2	3	4	5	5	5	5	3	3	4	3	4	3	4	4	2	2	2	4	3	2	3	4	4	3	4	3	4	4	6	5	5	5	5	4	4	4	4	5	4
Q60862	Origin recognition complex subunit 2 OS=Mus musculus OX=10090 GN=Orc2 PE=1 SV=1	Orc2	65.893	14.6	88	7	7	2	4	3	3	5	4	3	6	5	4	3	2	4	3	3	2	4	2	3	2	5	2	3	4	2	3	2	6	7	5	7	6	4	5	5	6	4	5	6	5	4	5
Q61696	Heat shock 70 kDa protein 1A OS=Mus musculus OX=10090 GN=Hspa1a PE=1 SV=2	Hspa1a	70.078	17.6	27	8	2	2	2	1	1	0	1	1	2	0	0	0	2	2	2	0	1	1	1	1	0	0	1	1	2	1	2	0	6	6	5	5	6	7	7	6	6	6	6	5	7	6	5
Q9CQP2	Trafficking protein particle complex subunit 2 OS=Mus musculus OX=10090 GN=Trappc2 PE=1 SV=1	Trappc2	16.441	10	21	1	1	0	1	0	1	0	1	0	1	1	0	1	1	1	1	1	1	0	1	1	1	1	1	1	1	1	1	1	1	1	0	1	1	1	0	1	1	1	1	1	1	1	1
Q9Z1N2	Origin recognition complex subunit 1 OS=Mus musculus OX=10090 GN=Orc1 PE=1 SV=2	Orc1	95.102	14	92	9	9	3	3	3	4	4	3	6	4	3	4	2	3	4	5	4	2	3	4	3	4	2	3	1	4	4	4	3	7	5	7	7	9	5	8	8	5	7	6	7	7	9	5
Q91VX9	Transmembrane protein 168 OS=Mus musculus OX=10090 GN=Tmem168 PE=1 SV=1	Tmem168	79.673	9.8	73	6	6	3	2	2	2	4	1	2	4	3	2	3	3	2	0	3	5	2	1	3	3	4	3	4	3	4	2	3	5	3	5	4	5	5	4	5	4	3	5	6	4	5	6
O08605	MAP kinase-interacting serine/threonine-protein kinase 1 OS=Mus musculus OX=10090 GN=Mknk1 PE=1 SV=2	Mknk1	47.914	17.6	71	6	6	1	2	1	3	3	3	2	2	1	4	4	3	3	2	2	2	3	1	4	3	2	4	5	4	2	3	2	4	4	4	5	5	5	4	5	4	6	5	4	4	4	5
Q6DFW0	Guanine nucleotide exchange C9orf72 homolog OS=Mus musculus OX=10090 PE=1 SV=2	---	54.277	12.3	32	5	5	1	0	1	3	1	1	1	1	1	2	2	1	0	1	1	1	1	2	1	2	1	1	1	1	2	1	1	2	1	3	3	4	3	3	4	2	3	4	2	4	5	3
Q6ZPU9	KIF-binding protein OS=Mus musculus OX=10090 GN=Kifbp PE=1 SV=2	Kifbp	71.051	23.8	75	11	11	2	2	4	3	0	3	2	1	3	5	6	4	5	4	2	3	1	1	5	2	1	3	1	4	5	2	1	7	6	7	7	5	4	8	5	6	8	7	6	9	8	7
Q9EST4	Proteasome assembly chaperone 2 OS=Mus musculus OX=10090 GN=Psmg2 PE=1 SV=1	Psmg2	29.524	24.2	87	6	6	3	3	3	2	3	4	2	5	4	3	3	4	4	2	3	5	4	2	3	3	3	3	2	4	2	4	4	5	4	5	5	5	4	4	6	6	4	4	5	4	5	4
Q9DB16	Calcium-binding protein 39-like OS=Mus musculus OX=10090 GN=Cab39l PE=1 SV=3	Cab39l	39.105	13.1	14	5	2	0	0	0	0	0	1	1	1	0	1	1	1	0	2	1	1	1	0	0	0	0	0	1	1	0	1	0	4	4	3	5	4	4	4	4	3	4	4	5	4	4	4
Q9QZE5	Coatomer subunit gamma-1 OS=Mus musculus OX=10090 GN=Copg1 PE=1 SV=1	Copg1	97.512	57.1	750	39	36	24	26	25	26	27	27	31	33	22	28	22	21	35	31	33	36	31	32	25	22	23	28	26	27	28	29	32	29	31	30	31	33	34	31	33	30	34	31	34	35	36	35
O55229	Choline/ethanolamine kinase OS=Mus musculus OX=10090 GN=Chkb PE=1 SV=3	Chkb	45.126	24.9	48	7	7	2	3	1	3	1	1	1	3	2	1	2	2	2	1	1	1	2	4	3	2	2	2	2	1	1	1	1	4	5	5	5	6	5	5	6	5	5	7	5	6	7	5
Q61425	Hydroxyacyl-coenzyme A dehydrogenase, mitochondrial OS=Mus musculus OX=10090 GN=Hadh PE=1 SV=2	Hadh	34.463	43.6	140	10	10	6	5	4	6	7	6	6	4	5	9	4	7	4	4	7	6	5	3	5	8	4	4	4	6	4	3	4	8	9	9	7	7	8	8	6	7	9	8	10	9	7	8
Q571E4	N-acetylgalactosamine-6-sulfatase OS=Mus musculus OX=10090 GN=Galns PE=1 SV=2	Galns	57.673	17.1	46	6	6	1	4	1	0	0	0	1	1	1	2	1	1	1	2	2	0	1	1	3	3	4	4	0	5	3	2	2	2	5	4	2	2	2	3	3	2	3	5	5	4	4	3
Q8CAB8	Cytosolic arginine sensor for mTORC1 subunit 2 OS=Mus musculus OX=10090 GN=Castor2 PE=1 SV=1	Castor2	36.112	8.5	9	2	2	1	0	0	0	0	0	1	0	0	0	0	1	1	0	0	1	0	1	1	1	0	0	0	0	1	0	0	1	1	1	0	0	1	1	1	0	0	2	2	1	2	0
Q3V009	Transmembrane emp24 domain-containing protein 1 OS=Mus musculus OX=10090 GN=Tmed1 PE=1 SV=1	Tmed1	25.262	21.1	33	4	4	1	2	1	1	1	2	1	0	1	2	1	1	2	1	1	1	1	1	2	2	3	1	1	0	1	1	1	2	4	3	4	2	4	3	3	4	3	3	3	3	4	4
Q9EPK6	Nucleotide exchange factor SIL1 OS=Mus musculus OX=10090 GN=Sil1 PE=1 SV=2	Sil1	52.429	32	93	11	11	3	6	4	5	3	3	2	2	3	5	4	5	2	2	3	3	1	2	4	6	6	4	3	3	3	2	4	7	8	7	7	6	6	4	7	8	9	7	6	9	6	6
Q8CHT0	Delta-1-pyrroline-5-carboxylate dehydrogenase, mitochondrial OS=Mus musculus OX=10090 GN=Aldh4a1 PE=1 SV=3	Aldh4a1	61.84	11	27	4	4	0	0	1	1	1	2	0	0	0	1	2	1	2	1	1	1	1	0	1	1	1	1	1	1	3	1	2	2	3	3	3	2	3	2	2	1	3	3	3	4	4	2
Q9ER88	28S ribosomal protein S29, mitochondrial OS=Mus musculus OX=10090 GN=Dap3 PE=1 SV=1	Dap3	44.699	39.6	272	12	12	11	13	11	11	10	10	8	13	11	11	11	12	11	9	9	9	11	10	8	9	10	10	6	10	8	10	10	11	11	11	11	10	10	11	12	11	11	12	11	10	11	11
Q4LDD4	Arf-GAP with Rho-GAP domain, ANK repeat and PH domain-containing protein 1 OS=Mus musculus OX=10090 GN=Arap1 PE=1 SV=2	Arap1	162.27	29.1	389	32	32	6	7	9	14	7	15	10	9	9	16	13	18	19	15	13	18	25	24	15	12	14	16	16	17	18	18	16	13	14	18	22	19	20	20	18	14	23	20	23	23	25	19
Q8C0J6	Ankyrin repeat domain-containing protein SOWAHC OS=Mus musculus OX=10090 GN=Sowahc PE=1 SV=2	Sowahc	54.937	18.8	38	5	5	0	0	0	1	2	1	3	2	2	3	2	1	1	1	1	2	2	2	2	3	2	1	0	0	2	1	1	5	4	5	5	5	4	5	4	5	4	5	4	3	4	5
Q99LG2	Transportin-2 OS=Mus musculus OX=10090 GN=Tnpo2 PE=1 SV=1	Tnpo2	100.46	23.4	96	17	8	2	3	3	5	3	2	2	5	2	4	3	3	6	2	4	4	2	5	4	5	5	1	1	5	4	5	6	12	9	13	13	12	13	13	15	11	15	12	16	15	15	14
Q9D8Y8	Inhibitor of growth protein 5 OS=Mus musculus OX=10090 GN=Ing5 PE=1 SV=1	Ing5	27.798	6.7	24	3	3	1	1	3	1	1	1	1	1	0	1	0	0	1	1	0	1	1	1	2	1	1	1	0	1	1	1	0	2	2	3	2	2	2	2	2	1	3	3	2	3	3	2
Q8C156	Condensin complex subunit 2 OS=Mus musculus OX=10090 GN=Ncaph PE=1 SV=1	Ncaph	82.302	34.6	355	17	17	15	13	14	12	13	13	15	18	12	15	16	11	12	10	8	13	11	9	16	15	16	10	11	15	12	13	17	13	13	15	14	12	13	13	14	11	14	14	13	14	14	13
C0HKG6	Ribonuclease T2-B OS=Mus musculus OX=10090 GN=Rnaset2b PE=1 SV=1	Rnaset2b	29.608	15.4	22	3	3	0	0	0	0	1	1	1	0	0	1	1	1	1	2	1	0	1	2	1	0	1	1	1	1	0	1	3	0	1	1	0	1	1	2	2	2	3	2	2	2	2	2
Q8BI84	Transport and Golgi organization protein 1 homolog OS=Mus musculus OX=10090 GN=Mia3 PE=1 SV=2	Mia3	213.67	20.6	253	30	30	8	6	8	9	9	7	7	6	6	8	10	12	10	12	12	9	12	6	12	10	11	10	8	13	9	12	11	19	16	20	22	19	20	18	14	14	19	23	20	25	22	19
Q9CQU0	Thioredoxin domain-containing protein 12 OS=Mus musculus OX=10090 GN=Txndc12 PE=1 SV=1	Txndc12	19.048	36.5	114	5	5	6	5	5	2	4	3	5	3	4	5	3	4	4	6	3	5	5	4	5	3	2	5	4	4	4	5	6	5	4	4	5	4	3	4	4	4	5	5	4	5	5	4
Q8BUB4	WD repeat and FYVE domain-containing protein 2 OS=Mus musculus OX=10090 GN=Wdfy2 PE=1 SV=2	Wdfy2	45.094	45.8	173	14	14	6	5	13	6	2	10	2	4	2	6	6	10	5	10	10	5	6	3	8	7	7	8	6	5	7	6	8	13	10	13	11	12	11	10	10	10	9	12	12	9	11	11
Q3TDQ1	Dolichyl-diphosphooligosaccharide--protein glycosyltransferase subunit STT3B OS=Mus musculus OX=10090 GN=Stt3b PE=1 SV=2	Stt3b	93.245	14	112	10	9	4	7	3	4	5	5	3	5	5	4	4	5	5	3	3	6	2	1	5	5	5	3	5	3	3	5	4	8	8	8	7	8	6	6	7	8	8	9	9	10	9	8
Q8BK30	NADH dehydrogenase [ubiquinone] flavoprotein 3, mitochondrial OS=Mus musculus OX=10090 GN=Ndufv3 PE=1 SV=1	Ndufv3	11.813	24	53	3	3	2	2	2	3	1	2	2	2	2	3	2	3	2	1	2	1	1	1	2	2	2	1	4	1	2	2	3	3	3	2	2	2	3	3	2	3	3	3	3	3	3	1
Q8VDQ8	NAD-dependent protein deacetylase sirtuin-2 OS=Mus musculus OX=10090 GN=Sirt2 PE=1 SV=2	Sirt2	43.256	41.6	113	10	9	3	2	2	3	2	3	4	2	2	4	5	6	4	4	5	5	5	6	5	6	6	6	3	4	6	6	4	6	6	6	10	8	8	8	5	7	8	9	10	8	7	9
P25799	Nuclear factor NF-kappa-B p105 subunit OS=Mus musculus OX=10090 GN=Nfkb1 PE=1 SV=2	Nfkb1	105.61	38.3	497	28	28	14	16	14	24	19	21	21	20	22	14	16	17	24	19	19	20	20	21	16	18	18	16	16	19	18	15	20	22	20	20	25	22	26	24	27	22	22	21	24	24	24	22
Q5SW19	Clustered mitochondria protein homolog OS=Mus musculus OX=10090 GN=Cluh PE=1 SV=2	Cluh	148.07	41.3	541	40	40	29	25	20	22	29	22	25	27	25	18	16	22	18	16	23	24	21	18	10	18	18	15	17	17	15	17	14	33	34	36	35	33	32	35	34	32	34	34	34	33	32	33
P62858	40S ribosomal protein S28 OS=Mus musculus OX=10090 GN=Rps28 PE=1 SV=1	Rps28	7.8409	52.2	78	4	4	2	3	2	3	4	3	2	5	3	3	2	3	4	2	3	2	2	4	4	4	2	2	5	2	2	2	3	4	4	3	4	4	2	3	3	4	2	3	3	2	3	3
Q9QZB7	Actin-related protein 10 OS=Mus musculus OX=10090 GN=Actr10 PE=1 SV=2	Actr10	46.207	39.3	147	11	11	5	5	6	5	7	5	5	6	5	10	7	7	4	5	6	5	3	3	7	4	5	6	6	3	5	7	5	10	9	9	9	10	10	8	8	8	11	9	10	10	8	8
O35904	Phosphatidylinositol 4,5-bisphosphate 3-kinase catalytic subunit delta isoform OS=Mus musculus OX=10090 GN=Pik3cd PE=1 SV=2	Pik3cd	119.71	16.7	192	13	13	7	5	7	4	6	9	5	6	3	8	8	7	7	9	8	7	4	3	13	9	8	9	8	7	11	6	8	10	8	10	6	11	11	11	10	6	11	11	12	10	10	11
Q8BGA5	KRR1 small subunit processome component homolog OS=Mus musculus OX=10090 GN=Krr1 PE=2 SV=1	Krr1	43.537	36.3	111	13	13	3	1	3	2	6	6	5	7	4	7	3	3	4	5	6	5	5	5	4	2	2	5	3	4	5	3	3	7	7	8	8	10	9	7	10	8	8	9	9	10	7	7
A2RSX7	tRNA wybutosine-synthesizing protein 5 OS=Mus musculus OX=10090 GN=Tyw5 PE=2 SV=2	Tyw5	36.632	20	10	4	4	0	0	0	0	0	2	0	0	0	0	0	0	2	0	1	1	0	1	1	1	0	0	0	0	1	0	0	2	0	2	2	2	3	2	2	1	3	2	3	3	3	3
P05531	X-linked lymphocyte-regulated protein PM1 OS=Mus musculus OX=10090 GN=Xlr PE=2 SV=1	Xlr	24.612	5.3	3	1	1	1	0	0	0	0	0	0	0	0	0	0	1	0	0	0	0	0	0	0	1	0	0	0	0	0	0	0	1	1	1	0	1	0	1	0	1	1	1	1	1	0	0
Q64737	Trifunctional purine biosynthetic protein adenosine-3 OS=Mus musculus OX=10090 GN=Gart PE=1 SV=3	Gart	107.5	48.6	1041	35	34	39	36	46	42	48	40	50	48	41	36	37	41	40	38	41	38	37	36	33	31	35	37	29	34	35	37	36	34	33	33	30	33	32	34	33	32	33	31	32	34	30	32
O55091	Protein IMPACT OS=Mus musculus OX=10090 GN=Impact PE=1 SV=2	Impact	36.276	34.9	100	9	9	4	2	5	3	5	3	1	3	2	4	5	2	7	5	5	5	6	6	2	3	2	4	3	2	4	3	4	8	6	8	7	7	7	5	5	6	8	8	7	9	8	7
P07310	Creatine kinase M-type OS=Mus musculus OX=10090 GN=Ckm PE=1 SV=1	Ckm	43.044	10.5	25	3	1	1	1	1	1	0	1	1	1	1	1	1	1	0	1	0	1	1	1	1	1	1	1	1	1	1	2	1	2	2	2	2	2	2	2	1	2	2	2	2	2	2	3
Q921I0	ORM1-like protein 1 OS=Mus musculus OX=10090 GN=Ormdl1 PE=2 SV=1	Ormdl1	17.355	21.6	27	2	2	1	1	2	1	1	1	1	1	1	1	1	1	1	1	1	1	1	1	1	1	1	1	1	0	1	1	1	1	1	2	1	1	1	1	2	1	2	1	2	2	2	2
Q8BY89	Choline transporter-like protein 2 OS=Mus musculus OX=10090 GN=Slc44a2 PE=1 SV=2	Slc44a2	80.109	5.4	23	3	3	2	2	2	1	2	0	1	0	1	1	1	1	0	0	1	0	0	0	1	1	2	0	0	1	2	0	1	2	2	2	2	2	1	1	1	2	2	2	2	2	1	2
Q9DBL7	Bifunctional coenzyme A synthase OS=Mus musculus OX=10090 GN=Coasy PE=1 SV=2	Coasy	62.022	24.7	179	8	8	7	6	6	7	6	7	6	6	6	8	7	6	6	5	5	5	7	9	7	7	8	7	7	7	6	8	7	8	7	7	8	8	8	8	8	8	8	7	8	7	7	7
O35127	Protein C10 OS=Mus musculus OX=10090 GN=Grcc10 PE=1 SV=1	Grcc10	13.194	81.7	126	6	6	5	6	6	4	4	5	4	6	7	2	4	4	3	1	3	2	3	2	6	9	7	6	6	7	5	5	4	5	5	5	5	5	5	5	5	5	4	4	5	5	4	4
P54728	UV excision repair protein RAD23 homolog B OS=Mus musculus OX=10090 GN=Rad23b PE=1 SV=2	Rad23b	43.512	45	264	12	11	11	10	11	8	12	8	10	10	11	9	10	9	11	11	8	8	12	10	12	10	10	8	9	8	9	10	9	10	10	10	10	11	10	9	11	11	10	10	11	9	10	9
Q9JLB0	MAGUK p55 subfamily member 6 OS=Mus musculus OX=10090 GN=Mpp6 PE=1 SV=1	Mpp6	62.63	27.5	158	12	12	5	9	6	6	4	6	8	8	5	6	7	9	7	5	8	5	3	6	5	7	6	3	5	7	3	2	7	12	11	10	10	11	9	12	11	11	11	11	11	11	11	10
Q64735	Complement component receptor 1-like protein OS=Mus musculus OX=10090 GN=Cr1l PE=1 SV=1	Cr1l	53.762	24.2	129	10	10	5	5	5	3	4	4	4	5	6	3	6	5	5	6	5	3	4	4	5	7	6	4	3	5	7	5	5	7	7	7	6	6	6	6	5	8	7	8	7	10	7	6
Q8CHP8	Glycerol-3-phosphate phosphatase OS=Mus musculus OX=10090 GN=Pgp PE=1 SV=1	Pgp	34.54	35.5	120	9	8	5	3	4	4	5	3	5	6	6	3	4	6	5	4	6	4	5	5	2	5	5	4	4	4	4	6	3	7	5	6	6	7	6	6	7	8	7	5	7	7	6	6
Q80YV2	Nuclear-interacting partner of ALK OS=Mus musculus OX=10090 GN=Zc3hc1 PE=1 SV=1	Zc3hc1	55.196	36.9	206	12	12	7	8	6	9	7	9	6	10	9	6	6	8	10	7	8	7	7	5	9	10	10	7	9	6	6	6	8	10	9	8	11	8	11	9	11	10	8	9	10	10	9	10
Q8K4J6	Myocardin-related transcription factor A OS=Mus musculus OX=10090 GN=Mrtfa PE=1 SV=2	Mrtfa	102.54	7.3	23	5	5	1	1	1	0	1	2	0	0	1	0	1	0	1	0	1	1	0	0	2	2	2	1	0	1	1	2	1	2	2	3	1	2	2	1	2	2	4	2	2	3	1	2
P60904	DnaJ homolog subfamily C member 5 OS=Mus musculus OX=10090 GN=Dnajc5 PE=1 SV=1	Dnajc5	22.101	41.9	106	6	6	4	1	5	3	4	5	4	4	5	3	5	6	4	4	2	5	4	2	4	5	3	4	4	5	5	2	4	6	4	5	5	6	6	5	6	6	5	5	6	5	6	5
O54910	NF-kappa-B inhibitor epsilon OS=Mus musculus OX=10090 GN=Nfkbie PE=1 SV=2	Nfkbie	39.2	18.1	51	4	4	0	0	1	2	2	3	2	2	0	4	2	2	2	2	1	3	2	1	3	2	5	2	1	1	3	2	1	1	2	2	2	2	3	2	2	0	4	3	3	3	2	2
Q9R1P4	Proteasome subunit alpha type-1 OS=Mus musculus OX=10090 GN=Psma1 PE=1 SV=1	Psma1	29.546	47.1	508	14	14	20	17	21	19	21	19	18	21	18	20	18	23	21	15	16	16	15	22	18	23	17	15	19	18	19	23	16	14	13	14	14	14	14	14	14	13	13	14	14	14	14	14
Q8VEK3	Heterogeneous nuclear ribonucleoprotein U OS=Mus musculus OX=10090 GN=Hnrnpu PE=1 SV=1	Hnrnpu	87.917	50.9	1085	41	41	45	47	38	43	46	45	38	44	44	45	40	38	41	41	42	38	34	41	46	36	44	33	34	35	38	40	29	37	34	36	36	38	35	37	37	37	38	35	38	37	34	33
Q9DBS5	Kinesin light chain 4 OS=Mus musculus OX=10090 GN=Klc4 PE=1 SV=1	Klc4	68.612	30.7	71	15	10	2	1	2	3	2	2	3	2	2	4	3	5	2	2	2	3	1	2	4	4	5	3	3	3	2	2	2	12	9	10	10	12	11	14	12	10	10	12	12	8	11	10
Q6NZB0	DnaJ homolog subfamily C member 8 OS=Mus musculus OX=10090 GN=Dnajc8 PE=1 SV=2	Dnajc8	29.812	49.4	141	10	10	3	6	7	5	5	6	5	3	5	7	6	5	6	5	4	6	4	4	7	6	5	5	4	6	5	5	6	8	8	8	8	8	8	9	8	8	8	9	9	9	7	9
O08583	THO complex subunit 4 OS=Mus musculus OX=10090 GN=Alyref PE=1 SV=3	Alyref	26.94	42.4	328	10	6	13	10	12	13	12	12	13	14	13	13	12	11	11	13	12	14	12	11	12	9	12	11	18	11	10	11	13	10	9	10	9	9	10	10	10	10	10	10	10	9	10	10
Q9WV76	AP-4 complex subunit beta-1 OS=Mus musculus OX=10090 GN=Ap4b1 PE=1 SV=2	Ap4b1	82.975	8.7	21	6	6	0	0	0	0	0	0	0	0	2	1	0	2	2	2	0	2	1	1	2	1	0	0	0	1	2	1	1	2	1	2	3	1	1	3	1	3	3	1	2	3	3	2
Q6PCM2	Integrator complex subunit 6 OS=Mus musculus OX=10090 GN=Ints6 PE=1 SV=1	Ints6	99.66	20.5	106	12	11	4	2	4	5	5	5	4	5	3	6	4	5	2	4	5	4	4	3	4	4	4	4	2	2	5	4	3	8	10	7	6	8	8	10	10	9	11	10	9	8	8	9
Q9Z0S1	3'(2'),5'-bisphosphate nucleotidase 1 OS=Mus musculus OX=10090 GN=Bpnt1 PE=1 SV=2	Bpnt1	33.196	46.4	214	12	12	9	8	11	6	8	8	10	8	9	7	9	7	8	5	7	7	9	7	9	8	10	7	8	5	7	10	7	11	11	11	9	11	11	10	11	9	11	12	10	12	10	9
Q8K1A0	Methyltransferase-like protein 5 OS=Mus musculus OX=10090 GN=Mettl5 PE=2 SV=2	Mettl5	23.662	17.2	5	3	3	0	1	0	0	0	0	0	0	0	0	0	0	0	0	0	0	0	0	0	1	2	0	0	0	0	0	1	2	2	1	1	3	2	0	0	0	2	1	2	2	1	1
Q3U1V6	Ubiquitin-conjugating enzyme E2 variant 3 OS=Mus musculus OX=10090 GN=Uevld PE=1 SV=1	Uevld	51.681	15.7	62	6	6	4	3	3	2	2	0	5	3	2	3	3	4	2	1	3	1	3	2	1	3	1	4	2	0	2	2	1	6	6	6	3	4	2	6	6	4	6	5	5	4	4	4
Q9ESZ8	General transcription factor II-I OS=Mus musculus OX=10090 GN=Gtf2i PE=1 SV=3	Gtf2i	112.26	41.3	348	36	36	15	18	17	11	14	13	13	15	13	14	16	14	11	8	12	9	13	12	20	19	13	8	10	13	8	10	9	28	27	26	28	27	26	28	24	26	27	26	28	20	24	21
P97454	Mothers against decapentaplegic homolog 5 OS=Mus musculus OX=10090 GN=Smad5 PE=1 SV=2	Smad5	52.172	11	2	4	2	1	0	0	0	0	0	0	0	0	0	0	0	0	0	0	0	0	0	0	0	1	0	0	0	0	0	0	4	2	3	3	3	2	1	1	4	3	2	3	2	2	2
Q80YR9	RNA-binding protein 12B-A OS=Mus musculus OX=10090 GN=Rbm12b1 PE=1 SV=2	Rbm12b1	96.594	7.5	14	5	5	1	0	0	2	1	1	2	1	1	1	1	0	0	0	0	1	0	1	0	1	0	0	0	0	0	0	0	1	3	3	2	2	4	4	4	3	4	3	3	3	2	2
Q6P5G6	UBX domain-containing protein 7 OS=Mus musculus OX=10090 GN=Ubxn7 PE=1 SV=2	Ubxn7	52.164	23.8	75	8	8	2	1	3	3	4	0	4	3	2	4	4	2	3	2	3	4	2	2	5	2	4	3	4	2	3	1	3	6	5	8	7	6	6	6	7	5	6	8	6	6	6	7
Q8CBA2	Schlafen family member 5 OS=Mus musculus OX=10090 GN=Slfn5 PE=1 SV=2	Slfn5	100.82	27	171	18	17	1	1	3	7	9	12	11	13	11	4	2	2	9	5	9	9	11	11	1	0	0	6	1	6	8	10	9	6	5	9	13	16	14	15	16	13	10	8	9	15	13	15
O88554	Poly [ADP-ribose] polymerase 2 OS=Mus musculus OX=10090 GN=Parp2 PE=1 SV=3	Parp2	63.396	27.4	101	11	11	6	7	5	5	5	2	3	5	3	5	4	4	3	2	2	2	3	2	7	3	3	4	2	4	4	4	2	7	8	7	6	8	7	6	5	6	7	6	6	7	6	7
Q6ZQM8	UDP-glucuronosyltransferase 1-7C OS=Mus musculus OX=10090 GN=Ugt1a7c PE=1 SV=1	Ugt1a7c	59.757	42	366	21	15	11	13	10	11	11	11	13	16	14	15	14	15	13	12	8	11	10	14	18	16	16	17	15	13	14	18	17	15	15	19	15	19	17	20	16	15	19	21	18	20	18	18
Q9CPS7	RNA-binding protein PNO1 OS=Mus musculus OX=10090 GN=Pno1 PE=1 SV=1	Pno1	27.453	56.5	193	10	10	6	6	7	11	7	9	10	8	5	8	11	7	6	5	5	6	4	8	6	8	10	6	6	5	8	6	9	10	8	10	10	8	9	10	10	8	10	10	9	10	8	9
Q9CPT3	N-acylneuraminate-9-phosphatase OS=Mus musculus OX=10090 GN=Nanp PE=1 SV=1	Nanp	27.808	27	24	5	5	1	2	3	1	1	2	0	1	2	0	2	0	1	0	0	1	0	2	2	0	0	1	0	1	0	1	0	4	4	4	2	3	4	4	3	2	3	4	4	4	3	2
Q8BHG9	CGG triplet repeat-binding protein 1 OS=Mus musculus OX=10090 GN=Cggbp1 PE=1 SV=1	Cggbp1	18.761	62.9	151	9	9	7	6	6	7	7	6	6	6	7	7	7	6	5	4	6	4	5	5	7	6	8	3	3	5	3	5	4	8	7	8	7	7	7	9	7	8	7	9	9	7	8	8
Q9D2Y5	Sorting nexin-20 OS=Mus musculus OX=10090 GN=Snx20 PE=1 SV=2	Snx20	36.028	23.3	74	6	6	1	0	2	4	3	4	4	2	2	4	2	3	3	4	4	2	3	4	2	4	4	2	1	3	3	2	2	3	3	4	6	5	6	5	4	3	6	5	5	5	5	5
P50396	Rab GDP dissociation inhibitor alpha OS=Mus musculus OX=10090 GN=Gdi1 PE=1 SV=3	Gdi1	50.521	60.9	180	20	14	3	5	5	4	6	6	8	6	4	5	6	3	7	8	7	8	8	6	8	6	6	9	8	9	9	11	9	13	13	17	14	15	17	16	14	12	15	17	14	15	16	14
O09131	Glutathione S-transferase omega-1 OS=Mus musculus OX=10090 GN=Gsto1 PE=1 SV=2	Gsto1	27.497	55.8	224	12	12	7	9	7	10	9	8	9	8	6	12	10	10	7	7	8	9	8	6	12	11	9	7	7	8	7	7	6	10	10	10	11	12	10	12	11	10	11	12	12	12	11	11
Q91YE7	RNA-binding protein 5 OS=Mus musculus OX=10090 GN=Rbm5 PE=1 SV=1	Rbm5	92.31	14.2	63	9	9	3	3	2	1	3	2	3	2	4	2	2	3	3	1	4	3	4	1	1	2	3	1	2	1	2	3	2	4	5	4	3	5	5	5	3	7	5	3	5	5	4	6
Q99JR1	Sideroflexin-1 OS=Mus musculus OX=10090 GN=Sfxn1 PE=1 SV=3	Sfxn1	35.649	33.5	121	8	7	7	6	3	5	5	2	5	5	4	4	6	5	3	4	3	3	6	5	5	4	7	3	5	5	3	1	7	6	8	7	7	6	7	7	7	6	7	8	8	7	7	7
P48760	Folylpolyglutamate synthase, mitochondrial OS=Mus musculus OX=10090 GN=Fpgs PE=1 SV=3	Fpgs	64.955	9.5	19	3	3	2	1	3	2	3	2	2	2	2	0	0	0	0	0	0	0	0	0	0	0	0	0	0	0	0	0	0	2	2	3	2	3	3	3	2	2	2	2	1	1	1	1
Q8BG15	CTD small phosphatase-like protein 2 OS=Mus musculus OX=10090 GN=Ctdspl2 PE=1 SV=1	Ctdspl2	52.812	18.5	50	7	7	2	1	3	4	1	2	2	1	1	3	2	2	3	0	3	2	2	1	2	4	2	1	0	1	2	2	1	3	4	4	5	5	5	4	4	5	5	6	5	5	4	5
Q80UG5	Septin-9 OS=Mus musculus OX=10090 GN=Septin9 PE=1 SV=1	Septin9	65.574	34.5	142	16	16	7	6	5	6	6	4	4	4	5	6	2	5	4	7	7	5	7	7	2	4	2	4	6	8	6	6	7	9	9	10	10	10	7	8	9	10	10	9	8	10	14	10
Q99KP3	Lambda-crystallin homolog OS=Mus musculus OX=10090 GN=Cryl1 PE=1 SV=3	Cryl1	35.208	47.6	185	11	11	8	5	7	7	7	10	9	9	8	8	8	11	5	6	6	6	6	5	8	8	8	6	6	5	4	3	6	10	10	9	9	10	11	10	10	9	11	10	11	8	10	9
O08800	Serpin B8 OS=Mus musculus OX=10090 GN=Serpinb8 PE=1 SV=2	Serpinb8	42.15	33.2	173	11	11	6	7	8	6	6	6	6	7	7	8	6	7	5	6	5	7	6	7	6	7	6	7	5	6	5	8	7	11	10	11	7	10	10	9	11	11	11	11	11	9	8	8
Q3TIR3	Synembryn-A OS=Mus musculus OX=10090 GN=Ric8a PE=1 SV=2	Ric8a	59.846	41.9	178	16	16	5	3	6	8	7	7	5	6	4	6	6	8	9	9	8	9	10	8	6	7	3	6	5	4	10	7	6	12	5	13	9	13	8	10	10	9	13	13	13	16	12	13
Q3UN90	LYR motif-containing protein 9 OS=Mus musculus OX=10090 GN=Lyrm9 PE=3 SV=1	Lyrm9	9.3096	17.9	4	1	1	0	0	0	0	0	0	0	0	0	0	0	0	1	0	0	0	0	0	1	1	0	0	0	0	0	1	0	0	0	0	0	0	0	1	0	0	1	1	0	1	1	1
Q4FZC9	Nesprin-3 OS=Mus musculus OX=10090 GN=Syne3 PE=1 SV=1	Syne3	112.03	32.2	307	25	25	15	14	20	13	12	11	16	16	13	10	12	9	13	9	11	7	9	7	8	9	7	8	13	9	13	11	12	18	18	22	17	19	18	19	22	20	18	18	20	20	15	20
P97386	DNA ligase 3 OS=Mus musculus OX=10090 GN=Lig3 PE=1 SV=2	Lig3	113.07	23.5	222	19	19	7	5	8	7	7	10	10	7	8	9	5	9	12	10	9	8	12	9	8	12	9	7	7	6	9	7	5	12	10	14	14	14	15	14	14	16	17	14	16	14	15	14
Q8BVI5	Syntaxin-16 OS=Mus musculus OX=10090 GN=Stx16 PE=1 SV=3	Stx16	37.08	13.5	22	4	4	0	0	0	0	0	0	0	0	0	1	0	1	1	1	1	1	0	1	3	3	2	0	1	2	1	2	1	1	3	3	2	2	2	2	2	1	3	2	3	2	3	2
Q80XN0	D-beta-hydroxybutyrate dehydrogenase, mitochondrial OS=Mus musculus OX=10090 GN=Bdh1 PE=1 SV=2	Bdh1	38.299	27.7	62	7	7	2	0	2	2	1	0	2	2	2	2	2	3	5	2	3	3	1	3	3	2	1	3	1	2	5	4	4	6	4	7	5	5	6	4	5	4	5	6	5	6	4	4
Q8VDI9	Alpha-1,2-mannosyltransferase ALG9 OS=Mus musculus OX=10090 GN=Alg9 PE=2 SV=1	Alg9	69.56	13.6	45	7	7	0	2	0	0	1	0	0	1	1	1	2	0	2	1	1	1	2	4	2	3	1	1	3	4	5	4	3	3	3	3	4	3	3	6	3	4	3	4	4	6	5	6
E9PVD1	Coiled-coil domain-containing protein 62 OS=Mus musculus OX=10090 GN=Ccdc62 PE=3 SV=1	Ccdc62	79.316	2.1	25	2	2	0	0	1	0	1	2	1	2	2	1	2	0	1	0	0	1	1	1	2	1	1	1	1	0	1	0	2	1	1	2	1	2	2	2	2	2	2	2	2	2	2	1
Q05921	2-5A-dependent ribonuclease OS=Mus musculus OX=10090 GN=Rnasel PE=1 SV=2	Rnasel	83.274	2.2	2	1	1	0	0	0	0	0	0	0	0	0	0	0	0	0	0	0	0	0	0	0	1	0	0	1	0	0	0	0	0	0	0	0	0	0	0	0	0	0	0	0	0	0	0
Q6ZPJ0	Testis-expressed protein 2 OS=Mus musculus OX=10090 GN=Tex2 PE=1 SV=2	Tex2	125.22	2.5	3	3	3	0	0	1	0	0	0	0	0	0	0	1	0	0	0	0	0	0	0	0	0	0	1	0	0	0	0	0	1	1	2	0	1	2	0	1	1	1	2	2	1	2	1
Q80VP1	Epsin-1 OS=Mus musculus OX=10090 GN=Epn1 PE=1 SV=3	Epn1	60.211	19.3	79	6	5	3	2	3	2	3	2	2	3	3	3	3	2	3	2	3	3	3	3	6	4	3	4	3	3	3	2	3	4	3	3	4	4	3	4	4	4	6	4	4	5	4	4
P15066	Transcription factor jun-D OS=Mus musculus OX=10090 GN=Jund PE=1 SV=1	Jund	34.904	14.4	34	3	3	0	0	0	2	0	1	2	3	3	1	0	0	1	2	2	2	1	1	1	1	2	1	1	2	2	2	1	3	0	3	3	3	3	3	3	3	3	3	3	2	3	3
Q9WUV0	Origin recognition complex subunit 5 OS=Mus musculus OX=10090 GN=Orc5 PE=2 SV=1	Orc5	50.216	30.6	165	10	10	7	6	8	7	7	9	7	5	6	9	4	5	5	6	4	6	7	6	7	5	5	6	4	5	5	8	6	8	8	9	8	7	10	9	7	7	9	8	10	5	8	7
Q9DB27	Malignant T-cell-amplified sequence 1 OS=Mus musculus OX=10090 GN=Mcts1 PE=1 SV=1	Mcts1	20.555	54.7	141	8	8	5	5	3	4	5	6	5	6	4	4	6	8	6	5	5	6	5	5	3	3	6	6	9	4	6	8	3	6	7	4	6	4	4	5	5	5	5	6	6	5	4	4
Q3TIR1	Trafficking protein particle complex subunit 13 OS=Mus musculus OX=10090 GN=Trappc13 PE=2 SV=1	Trappc13	46.476	21.1	19	4	4	2	2	1	1	0	1	2	0	0	0	0	0	1	1	0	1	2	0	0	2	1	0	0	1	0	0	1	2	4	3	3	3	3	3	3	2	3	3	3	2	3	2
Q9JLR9	HIG1 domain family member 1A, mitochondrial OS=Mus musculus OX=10090 GN=Higd1a PE=1 SV=1	Higd1a	10.425	28.4	23	2	2	1	1	1	0	1	1	1	1	2	1	1	1	1	0	1	1	1	1	1	1	1	0	0	1	1	0	1	2	2	2	1	2	2	2	2	2	2	2	2	2	2	1
Q8BK67	Protein RCC2 OS=Mus musculus OX=10090 GN=Rcc2 PE=1 SV=1	Rcc2	55.983	67.3	992	29	29	38	36	40	33	39	40	43	38	42	46	37	43	39	33	37	33	35	30	39	34	38	32	32	34	35	37	29	24	27	24	25	26	26	26	25	22	27	24	26	26	23	24
Q9Z160	Conserved oligomeric Golgi complex subunit 1 OS=Mus musculus OX=10090 GN=Cog1 PE=1 SV=3	Cog1	109.05	14.2	56	9	9	0	1	1	4	5	1	3	2	3	4	3	3	2	3	0	2	2	1	0	1	3	3	1	3	1	2	2	3	4	5	7	8	4	7	6	8	7	5	5	7	6	4
Q8BFQ8	Glutamine amidotransferase-like class 1 domain-containing protein 1 OS=Mus musculus OX=10090 GN=Gatd1 PE=1 SV=1	Gatd1	23.277	52.7	111	6	6	4	6	4	4	4	4	4	4	5	3	1	5	6	6	5	4	6	2	4	4	5	4	3	3	1	5	5	6	6	5	5	5	5	5	5	6	5	5	6	5	5	5
Q60772	Cyclin-dependent kinase 4 inhibitor C OS=Mus musculus OX=10090 GN=Cdkn2c PE=1 SV=1	Cdkn2c	18.066	7.7	6	1	1	0	0	0	0	0	0	0	0	0	1	0	0	1	0	0	0	1	0	1	0	1	1	0	0	0	0	0	1	1	0	1	0	1	0	1	1	1	1	1	1	1	1
Q91VK1	Basic leucine zipper and W2 domain-containing protein 2 OS=Mus musculus OX=10090 GN=Bzw2 PE=1 SV=1	Bzw2	48.063	32.2	192	13	11	9	7	9	8	7	12	8	6	6	7	7	9	7	9	6	10	6	6	7	9	7	3	5	5	6	6	5	11	12	11	13	12	13	10	12	12	11	13	12	11	12	10
Q9CSU0	Regulation of nuclear pre-mRNA domain-containing protein 1B OS=Mus musculus OX=10090 GN=Rprd1b PE=1 SV=2	Rprd1b	36.883	50.3	217	15	11	12	9	9	7	9	8	8	6	8	8	9	10	11	8	6	7	6	9	9	7	9	7	7	7	4	10	7	12	9	12	11	12	13	11	10	12	12	12	14	12	11	9
Q9D1G5	Leucine-rich repeat-containing protein 57 OS=Mus musculus OX=10090 GN=Lrrc57 PE=1 SV=1	Lrrc57	26.76	24.3	31	5	5	2	1	2	0	1	1	0	1	1	1	1	3	0	1	1	0	1	0	3	1	0	3	1	3	1	0	2	4	3	4	1	4	3	4	4	2	3	3	4	5	2	4
P97449	Aminopeptidase N OS=Mus musculus OX=10090 GN=Anpep PE=1 SV=4	Anpep	109.65	21.2	169	17	17	1	3	0	4	6	1	3	6	5	11	10	10	8	4	6	10	7	5	13	9	13	6	4	5	7	5	7	12	7	7	8	14	9	11	14	10	16	14	14	9	10	9
P08003	Protein disulfide-isomerase A4 OS=Mus musculus OX=10090 GN=Pdia4 PE=1 SV=3	Pdia4	71.982	54.7	859	37	37	29	32	34	29	32	27	34	29	27	29	28	34	32	36	38	33	29	33	28	30	29	35	41	35	31	32	33	33	31	35	34	32	33	34	32	31	34	33	34	35	36	35
Q8BH15	CCR4-NOT transcription complex subunit 10 OS=Mus musculus OX=10090 GN=Cnot10 PE=1 SV=1	Cnot10	81.817	30.4	194	18	18	7	6	8	6	9	8	8	7	7	11	9	4	12	3	7	5	9	9	8	7	6	6	3	5	8	8	8	13	12	12	13	16	16	13	12	13	15	12	11	16	13	14
P30681	High mobility group protein B2 OS=Mus musculus OX=10090 GN=Hmgb2 PE=1 SV=3	Hmgb2	24.162	74.8	500	23	19	16	21	19	17	20	22	20	20	21	20	18	21	18	17	17	25	16	15	17	25	18	16	13	16	18	20	14	19	20	21	18	20	21	21	20	21	19	18	19	18	18	17
Q5RL79	Keratinocyte-associated protein 2 OS=Mus musculus OX=10090 GN=Krtcap2 PE=1 SV=2	Krtcap2	14.674	12.5	27	1	1	1	1	1	1	1	1	1	1	1	1	1	1	1	1	1	1	1	1	1	1	1	1	1	1	1	1	1	1	1	1	1	1	1	1	1	1	1	1	1	1	1	1
P18155	Bifunctional methylenetetrahydrofolate dehydrogenase/cyclohydrolase, mitochondrial OS=Mus musculus OX=10090 GN=Mthfd2 PE=1 SV=1	Mthfd2	37.863	59.7	293	14	14	8	9	10	11	10	11	12	11	13	12	12	10	16	12	11	13	12	13	10	8	11	9	9	7	10	12	11	10	11	11	12	11	11	11	10	12	12	12	12	13	13	11
O70373	Xin actin-binding repeat-containing protein 1 OS=Mus musculus OX=10090 GN=Xirp1 PE=1 SV=2	Xirp1	123.43	38.5	158	24	24	3	3	6	12	14	9	8	7	7	4	2	3	8	8	7	10	7	5	7	6	6	3	2	2	3	4	2	13	7	15	16	19	18	15	16	18	13	10	10	14	17	15
Q9DB77	Cytochrome b-c1 complex subunit 2, mitochondrial OS=Mus musculus OX=10090 GN=Uqcrc2 PE=1 SV=1	Uqcrc2	48.234	43	392	16	16	14	17	14	18	12	16	18	19	17	16	16	14	12	14	15	11	12	15	11	14	12	15	12	15	14	16	13	16	16	16	16	16	16	16	16	16	16	15	15	16	15	15
Q9D1M7	Peptidyl-prolyl cis-trans isomerase FKBP11 OS=Mus musculus OX=10090 GN=Fkbp11 PE=1 SV=1	Fkbp11	22.137	23.4	70	4	4	2	2	2	3	2	3	3	3	2	3	2	3	4	3	3	3	3	4	1	3	2	1	3	3	1	3	3	4	4	4	4	4	4	4	4	4	4	4	4	4	4	4
Q60778	NF-kappa-B inhibitor beta OS=Mus musculus OX=10090 GN=Nfkbib PE=1 SV=2	Nfkbib	37.965	13.6	14	3	3	0	0	0	0	0	1	0	0	0	0	0	0	1	0	2	2	2	1	1	1	0	1	0	0	1	0	1	2	1	3	2	2	3	3	2	2	3	2	3	2	3	3
Q99KK2	N-acylneuraminate cytidylyltransferase OS=Mus musculus OX=10090 GN=Cmas PE=1 SV=2	Cmas	48.057	31.2	148	11	11	4	5	3	4	7	4	6	4	7	7	3	6	5	8	5	7	5	8	5	7	4	4	5	4	5	7	9	8	6	6	8	9	7	9	7	7	8	7	7	8	7	8
Q6PFR5	Transformer-2 protein homolog alpha OS=Mus musculus OX=10090 GN=Tra2a PE=1 SV=1	Tra2a	32.316	23.5	62	5	5	2	2	4	2	3	3	2	3	4	1	3	2	2	1	4	4	1	2	1	1	4	2	0	2	2	2	3	4	4	5	4	4	4	3	3	4	4	4	4	4	4	4
P47226	Testin OS=Mus musculus OX=10090 GN=Tes PE=1 SV=1	Tes	47.983	48.5	303	17	16	12	12	13	13	11	14	14	12	13	13	10	7	15	11	14	11	11	12	9	9	9	9	9	9	11	12	8	15	14	14	12	14	15	14	16	14	12	11	12	16	13	15
A2AF47	Dedicator of cytokinesis protein 11 OS=Mus musculus OX=10090 GN=Dock11 PE=1 SV=1	Dock11	237.77	17.6	222	26	24	5	4	8	3	4	6	9	6	4	15	11	9	9	6	13	7	5	6	7	12	10	12	5	11	13	11	11	17	13	20	17	17	14	18	19	14	20	20	20	19	17	21
Q9WTP7	GTP:AMP phosphotransferase AK3, mitochondrial OS=Mus musculus OX=10090 GN=Ak3 PE=1 SV=3	Ak3	25.426	55.9	92	11	11	1	4	3	2	3	4	2	1	3	3	3	3	7	3	4	1	4	2	6	6	7	3	2	4	5	4	2	10	8	11	8	8	8	9	7	8	8	8	7	11	9	8
Q6PDX6	E3 ubiquitin-protein ligase Rnf220 OS=Mus musculus OX=10090 GN=Rnf220 PE=1 SV=1	Rnf220	62.693	7.4	19	3	3	0	0	2	1	1	1	2	1	1	1	1	1	1	0	0	1	0	1	0	1	0	1	2	0	0	0	0	1	1	2	2	2	2	2	1	1	2	1	2	2	1	1
Q8CHS8	Vacuolar protein sorting-associated protein 37A OS=Mus musculus OX=10090 GN=Vps37a PE=1 SV=1	Vps37a	44.418	18.9	27	5	5	1	1	0	1	1	1	1	1	1	1	0	1	1	0	1	1	1	0	1	1	1	3	0	2	2	1	2	2	1	1	1	3	3	3	2	3	1	1	3	3	2	3
Q61017	Guanine nucleotide-binding protein G(I)/G(S)/G(O) subunit gamma-T2 OS=Mus musculus OX=10090 GN=Gngt2 PE=3 SV=2	Gngt2	7.8019	24.6	3	1	1	0	0	0	0	0	0	0	0	0	0	0	0	0	0	0	0	0	0	1	1	1	0	0	0	0	0	0	1	0	1	1	1	1	1	1	0	0	1	1	1	1	1
O70481	E3 ubiquitin-protein ligase UBR1 OS=Mus musculus OX=10090 GN=Ubr1 PE=1 SV=2	Ubr1	200.24	13.1	121	16	16	7	0	2	5	5	5	7	5	3	7	6	4	5	4	4	3	4	5	5	5	5	3	4	6	3	3	6	11	9	12	13	15	11	13	11	11	12	13	13	11	11	10
Q33DR3	Decaprenyl-diphosphate synthase subunit 2 OS=Mus musculus OX=10090 GN=Pdss2 PE=1 SV=2	Pdss2	43.98	8.7	22	2	2	2	1	0	0	1	1	1	1	1	1	0	0	1	1	1	1	1	1	1	0	1	1	1	1	1	0	1	2	1	1	0	1	1	1	1	1	1	1	1	2	1	1
Q8K387	Ubiquitin carboxyl-terminal hydrolase 45 OS=Mus musculus OX=10090 GN=Usp45 PE=1 SV=1	Usp45	90.36	12.7	54	7	7	2	1	2	1	2	2	3	0	1	4	5	3	1	2	2	1	2	1	2	1	4	1	1	1	2	4	3	3	5	5	4	3	3	4	3	1	4	5	4	6	5	3
P62488	DNA-directed RNA polymerase II subunit RPB7 OS=Mus musculus OX=10090 GN=Polr2g PE=1 SV=1	Polr2g	19.294	64	89	8	8	2	2	6	4	2	6	6	5	5	4	2	3	2	2	2	3	4	4	3	2	3	2	2	3	5	3	2	6	5	8	6	7	6	7	7	7	7	6	7	5	6	4
Q62087	Serum paraoxonase/lactonase 3 OS=Mus musculus OX=10090 GN=Pon3 PE=1 SV=2	Pon3	39.351	33.1	198	9	9	7	6	8	5	9	5	7	7	7	7	7	8	7	9	7	7	7	7	7	10	8	6	9	8	7	9	7	8	8	8	8	9	8	8	8	8	7	7	8	9	8	9
P61164	Alpha-centractin OS=Mus musculus OX=10090 GN=Actr1a PE=1 SV=1	Actr1a	42.613	52.7	365	14	6	12	15	12	12	12	12	14	10	13	14	15	14	13	14	14	18	11	13	14	17	12	17	13	11	16	15	12	12	11	13	12	13	11	13	12	12	13	14	13	13	13	13
Q9R1Q6	Transmembrane protein 176B OS=Mus musculus OX=10090 GN=Tmem176b PE=1 SV=1	Tmem176b	28.367	17.5	69	5	5	3	4	5	4	5	8	5	5	4	3	3	3	2	0	1	3	1	1	1	1	1	1	1	1	0	1	2	5	5	5	5	5	5	5	5	5	5	5	5	4	4	4
P23298	Protein kinase C eta type OS=Mus musculus OX=10090 GN=Prkch PE=1 SV=2	Prkch	77.918	10.8	37	6	5	2	1	2	0	1	1	1	0	2	0	3	1	3	1	1	1	3	1	2	0	3	1	0	1	3	2	1	4	3	4	4	4	5	2	2	4	5	5	4	5	4	3
Q3ULW8	Protein mono-ADP-ribosyltransferase PARP3 OS=Mus musculus OX=10090 GN=Parp3 PE=2 SV=1	Parp3	59.948	25.7	85	10	10	0	1	1	1	1	1	3	1	3	3	1	1	4	4	4	5	4	3	4	3	3	4	4	5	7	9	5	3	2	4	7	5	5	4	6	6	6	7	4	8	8	7
P09528	Ferritin heavy chain OS=Mus musculus OX=10090 GN=Fth1 PE=1 SV=2	Fth1	21.066	69.8	374	16	16	10	11	13	19	14	20	15	15	16	13	14	11	12	14	12	16	16	15	11	12	11	15	17	16	11	11	14	14	14	13	15	14	14	13	15	14	15	13	15	13	14	15
Q9DC69	NADH dehydrogenase [ubiquinone] 1 alpha subcomplex subunit 9, mitochondrial OS=Mus musculus OX=10090 GN=Ndufa9 PE=1 SV=2	Ndufa9	42.525	55.2	388	19	19	15	16	16	16	15	14	16	14	19	15	13	15	17	15	16	14	12	13	15	12	14	14	10	12	16	11	13	17	18	17	17	18	16	18	15	18	16	16	16	18	17	17
Q99LC3	NADH dehydrogenase [ubiquinone] 1 alpha subcomplex subunit 10, mitochondrial OS=Mus musculus OX=10090 GN=Ndufa10 PE=1 SV=1	Ndufa10	40.603	53.5	258	15	15	9	15	11	11	13	10	12	11	8	11	10	7	9	11	5	7	8	10	8	11	9	13	6	6	10	9	8	14	12	15	14	14	13	15	13	13	14	14	13	14	15	13
Q80UY2	E3 ubiquitin-protein ligase KCMF1 OS=Mus musculus OX=10090 GN=Kcmf1 PE=1 SV=1	Kcmf1	41.791	23.1	37	4	4	1	1	1	0	1	3	1	1	0	1	2	1	3	0	2	3	3	0	2	1	1	1	0	0	2	4	2	2	1	2	2	3	3	2	1	2	2	2	3	4	2	4
Q5U430	E3 ubiquitin-protein ligase UBR3 OS=Mus musculus OX=10090 GN=Ubr3 PE=1 SV=3	Ubr3	212.75	5.4	38	6	6	3	1	2	1	1	1	2	0	1	2	2	0	4	1	0	1	1	2	3	2	0	0	1	0	3	2	2	4	4	5	5	5	6	5	3	4	3	3	5	6	5	5
Q9CQ20	Mid1-interacting protein 1 OS=Mus musculus OX=10090 GN=Mid1ip1 PE=1 SV=1	Mid1ip1	20.356	26.4	12	3	3	1	2	2	1	1	1	1	0	1	1	0	1	0	0	0	0	0	0	0	0	0	0	0	0	0	0	0	3	3	3	3	3	3	3	2	2	2	1	3	1	2	1
Q99J39	Malonyl-CoA decarboxylase, mitochondrial OS=Mus musculus OX=10090 GN=Mlycd PE=1 SV=1	Mlycd	54.735	21.5	33	6	6	2	1	2	0	1	2	0	1	1	1	1	2	4	1	2	1	0	0	3	0	2	0	0	2	3	0	1	2	2	3	3	4	3	2	1	1	3	3	4	4	2	5
Q922K7	Probable 28S rRNA (cytosine-C(5))-methyltransferase OS=Mus musculus OX=10090 GN=Nop2 PE=1 SV=1	Nop2	86.751	36.1	400	23	23	14	17	14	12	19	14	13	16	14	13	13	13	18	17	17	17	15	19	15	16	12	11	13	13	16	14	15	19	21	20	20	23	21	20	19	19	21	21	21	21	22	21
Q9DBB8	Trans-1,2-dihydrobenzene-1,2-diol dehydrogenase OS=Mus musculus OX=10090 GN=Dhdh PE=1 SV=1	Dhdh	36.3	29.4	53	6	6	1	1	2	2	2	1	1	2	3	4	2	1	2	2	3	2	1	3	2	4	0	1	2	2	2	2	3	3	4	4	5	3	3	3	4	3	5	3	3	5	4	5
Q9D379	Epoxide hydrolase 1 OS=Mus musculus OX=10090 GN=Ephx1 PE=1 SV=2	Ephx1	52.576	28.4	86	9	9	1	1	1	0	3	1	1	2	2	1	4	3	2	2	5	2	2	2	6	10	7	4	6	5	7	3	3	4	3	5	2	5	3	3	4	4	6	7	6	5	5	5
Q8BV49	Pyrin and HIN domain-containing protein 1 OS=Mus musculus OX=10090 GN=Pyhin1 PE=1 SV=1	Pyhin1	46.886	25.2	24	6	5	0	0	0	0	0	0	0	0	0	0	0	0	0	0	0	2	2	4	0	0	0	0	0	1	5	5	5	3	1	2	1	1	1	2	1	1	3	2	2	4	2	6
Q9CRA8	Exosome complex component RRP46 OS=Mus musculus OX=10090 GN=Exosc5 PE=1 SV=1	Exosc5	25.194	47.7	119	8	8	3	4	3	4	4	4	6	4	3	4	5	4	7	4	4	4	4	5	7	4	5	5	4	3	6	5	4	5	5	6	6	8	6	6	6	6	8	7	7	8	5	7
O08738	Caspase-6 OS=Mus musculus OX=10090 GN=Casp6 PE=1 SV=1	Casp6	31.595	19.2	47	5	5	2	2	2	1	1	1	1	1	2	3	2	2	1	1	3	0	2	2	3	4	2	1	2	2	2	2	0	3	2	3	3	3	3	2	3	2	5	3	3	3	3	3
Q8K2W3	Thioredoxin domain-containing protein 11 OS=Mus musculus OX=10090 GN=Txndc11 PE=1 SV=1	Txndc11	105.96	4.3	8	3	3	0	0	1	0	0	0	0	0	0	0	0	0	0	0	0	1	1	1	0	0	0	1	0	0	1	1	1	2	1	2	2	2	0	1	0	2	2	3	1	1	1	2
Q9DAJ4	WD repeat domain-containing protein 83 OS=Mus musculus OX=10090 GN=Wdr83 PE=1 SV=1	Wdr83	34.443	25.4	34	6	6	0	0	1	0	1	2	2	1	0	2	3	2	1	1	2	1	0	2	2	1	1	3	0	2	2	0	2	5	5	4	5	5	4	5	2	4	6	6	6	3	5	5
P50516	V-type proton ATPase catalytic subunit A OS=Mus musculus OX=10090 GN=Atp6v1a PE=1 SV=2	Atp6v1a	68.325	71.2	768	31	31	21	30	28	31	21	28	31	27	32	32	34	31	28	30	29	28	27	34	27	26	28	23	30	26	25	32	29	24	28	26	30	26	28	27	26	29	26	29	25	28	29	28
Q9ERB0	Synaptosomal-associated protein 29 OS=Mus musculus OX=10090 GN=Snap29 PE=1 SV=1	Snap29	29.572	43.1	102	10	10	5	4	4	2	3	4	2	4	3	3	4	4	5	5	2	4	5	5	2	6	3	4	4	4	3	4	4	7	7	9	6	5	7	6	8	8	7	8	7	8	8	8
Q3UZ01	RNA-binding region-containing protein 3 OS=Mus musculus OX=10090 GN=Rnpc3 PE=2 SV=2	Rnpc3	57.971	3.1	15	1	1	0	0	1	1	0	0	1	0	0	1	0	1	1	1	1	0	1	1	0	1	1	1	0	1	0	0	1	1	1	1	1	1	1	1	1	1	1	1	1	1	1	1
P84104	Serine/arginine-rich splicing factor 3 OS=Mus musculus OX=10090 GN=Srsf3 PE=1 SV=1	Srsf3	19.329	31.1	103	6	4	3	4	4	4	4	5	4	4	4	4	3	4	4	4	4	3	3	4	3	4	3	3	6	4	4	4	3	5	5	6	6	5	5	6	5	5	6	6	6	6	5	6
P39098	Mannosyl-oligosaccharide 1,2-alpha-mannosidase IB OS=Mus musculus OX=10090 GN=Man1a2 PE=1 SV=1	Man1a2	72.871	10.8	90	5	5	3	2	3	3	3	2	3	3	2	4	5	5	4	3	4	4	3	5	3	2	3	3	3	4	2	4	5	4	4	5	5	5	5	5	5	3	5	5	5	5	5	5
Q9CZ15	DNA replication complex GINS protein PSF1 OS=Mus musculus OX=10090 GN=Gins1 PE=1 SV=1	Gins1	22.893	32.7	40	5	5	2	1	2	1	2	1	1	1	1	2	2	2	1	2	1	1	1	1	2	2	2	2	1	1	2	2	1	3	4	4	3	4	4	4	4	4	3	3	3	4	4	2
Q8K1M6	Dynamin-1-like protein OS=Mus musculus OX=10090 GN=Dnm1l PE=1 SV=2	Dnm1l	82.657	56.7	621	31	31	22	23	23	19	25	23	24	23	27	25	19	29	22	26	25	26	21	22	24	18	20	25	22	22	23	22	21	22	23	26	25	28	28	25	26	27	26	25	28	28	27	28
Q8BH48	Ubiquitin-associated protein 1 OS=Mus musculus OX=10090 GN=Ubap1 PE=1 SV=1	Ubap1	55.028	14.1	13	5	5	0	0	0	0	0	0	0	0	0	0	0	0	0	0	1	2	1	0	0	1	1	0	0	1	2	2	2	1	1	1	3	2	1	1	2	1	2	2	0	1	2	2
Q811J3	Iron-responsive element-binding protein 2 OS=Mus musculus OX=10090 GN=Ireb2 PE=1 SV=2	Ireb2	104.92	16.1	48	9	9	0	1	1	3	3	4	3	2	3	1	0	1	3	1	3	1	1	3	3	1	1	3	1	2	1	1	1	4	4	7	7	7	9	8	6	5	4	4	6	5	4	5
Q6P9Y7	Zinc finger protein 82 OS=Mus musculus OX=10090 GN=Zfp82 PE=2 SV=1	Zfp82	62.121	4.3	32	2	2	1	0	1	1	1	1	2	1	1	2	1	2	1	1	1	1	1	0	1	1	2	1	1	2	1	2	2	2	1	2	2	2	2	2	1	2	2	2	2	2	2	2
Q61193	Ral guanine nucleotide dissociation stimulator-like 2 OS=Mus musculus OX=10090 GN=Rgl2 PE=1 SV=2	Rgl2	83.825	10	12	5	5	1	0	0	0	1	0	0	1	0	0	2	1	0	0	1	1	0	0	2	0	2	0	0	0	0	0	0	1	0	3	1	3	0	2	3	1	3	4	4	3	3	3
Q8K114	Integrator complex subunit 9 OS=Mus musculus OX=10090 GN=Ints9 PE=1 SV=1	Ints9	74.077	21	124	8	8	4	3	4	4	3	5	4	5	1	4	6	7	4	6	5	7	5	3	5	6	4	5	4	6	4	5	5	7	5	7	6	6	6	7	7	6	8	8	7	7	8	7
Q80ZK0	28S ribosomal protein S10, mitochondrial OS=Mus musculus OX=10090 GN=Mrps10 PE=1 SV=1	Mrps10	18.698	51.9	138	6	6	7	4	5	4	7	5	6	5	7	6	4	6	3	4	5	3	4	6	5	5	6	6	3	4	6	6	6	6	6	5	6	6	6	6	6	6	6	5	6	5	6	6
Q76LS9	Ubiquitin carboxyl-terminal hydrolase MINDY-1 OS=Mus musculus OX=10090 GN=Mindy1 PE=1 SV=1	Mindy1	51.225	25	61	7	6	0	0	0	2	0	1	1	1	1	2	2	2	3	4	2	3	4	2	4	2	3	3	4	2	5	4	4	2	1	3	3	4	4	4	2	3	4	4	3	5	6	4
Q920Q8	Influenza virus NS1A-binding protein homolog OS=Mus musculus OX=10090 GN=Ivns1abp PE=1 SV=2	Ivns1abp	71.58	20.6	74	9	9	4	8	4	3	3	3	4	2	2	0	1	2	2	2	3	2	3	2	2	3	3	3	2	3	3	2	3	8	8	6	7	8	6	6	7	7	7	3	6	5	5	4
Q8BRH0	Protein O-mannosyl-transferase TMTC3 OS=Mus musculus OX=10090 GN=Tmtc3 PE=1 SV=2	Tmtc3	104.2	16.3	73	10	10	2	1	4	1	3	3	3	3	2	2	3	1	4	2	1	4	4	3	3	2	4	2	3	2	4	3	4	5	3	8	5	9	6	5	8	6	6	6	6	5	5	5
Q8BJU0	Small glutamine-rich tetratricopeptide repeat-containing protein alpha OS=Mus musculus OX=10090 GN=Sgta PE=1 SV=2	Sgta	34.322	38.4	219	11	11	11	8	9	8	7	8	8	9	7	7	10	8	10	8	11	6	8	11	6	8	7	6	6	7	9	9	7	11	9	9	9	10	10	10	10	11	10	11	11	10	11	11
P13405	Retinoblastoma-associated protein OS=Mus musculus OX=10090 GN=Rb1 PE=1 SV=2	Rb1	105.37	6.2	7	4	4	0	0	0	0	1	0	0	0	0	0	0	0	1	0	0	0	0	0	0	1	1	0	0	1	0	1	1	1	1	2	3	4	2	1	2	2	2	1	3	2	2	2
O70404	Vesicle-associated membrane protein 8 OS=Mus musculus OX=10090 GN=Vamp8 PE=1 SV=1	Vamp8	11.451	52.5	111	6	6	4	5	5	4	5	2	4	6	3	4	5	5	4	4	4	4	3	5	4	3	4	3	5	4	4	3	5	5	5	5	6	5	4	5	6	4	6	4	5	4	4	4
Q9D0I8	mRNA turnover protein 4 homolog OS=Mus musculus OX=10090 GN=Mrto4 PE=1 SV=1	Mrto4	27.545	54.8	266	14	14	10	13	11	10	10	12	11	12	11	9	10	10	12	11	6	11	8	10	10	11	9	8	10	7	9	8	7	13	12	12	13	13	13	13	13	13	13	14	12	12	13	11
Q61183	Poly(A) polymerase alpha OS=Mus musculus OX=10090 GN=Papola PE=1 SV=4	Papola	82.308	46	314	25	17	14	17	17	6	12	9	13	11	11	10	15	10	13	11	11	8	7	12	17	14	12	13	10	7	15	10	9	18	18	19	19	18	20	19	20	18	22	22	20	20	20	20
A2A6A1	G patch domain-containing protein 8 OS=Mus musculus OX=10090 GN=Gpatch8 PE=1 SV=1	Gpatch8	164.99	6.3	73	7	7	4	1	3	3	3	5	2	4	4	5	3	3	3	0	2	1	2	3	3	4	2	2	0	3	3	2	3	4	3	6	5	3	5	4	4	5	7	7	5	5	5	5
C0HKE9	Histone H2A type 1-P OS=Mus musculus OX=10090 GN=Hist1h2ap PE=1 SV=1	Hist1h2ap	14.135	46.2	65	9	1	2	6	3	3	2	2	3	4	4	2	4	3	1	2	3	1	2	3	2	1	2	3	2	2	1	1	1	9	9	9	9	8	8	9	9	9	9	8	9	8	8	7
Q8K370	Acyl-CoA dehydrogenase family member 10 OS=Mus musculus OX=10090 GN=Acad10 PE=1 SV=1	Acad10	118.98	12.3	47	8	8	2	1	2	2	3	1	1	1	1	2	3	2	1	2	2	1	0	1	3	1	1	3	3	2	2	1	3	4	2	4	4	3	5	4	4	2	5	5	5	3	4	5
Q8C8T8	Pre-rRNA-processing protein TSR2 homolog OS=Mus musculus OX=10090 GN=Tsr2 PE=1 SV=1	Tsr2	20.891	8.4	7	1	1	1	0	1	0	1	0	1	0	0	0	0	1	0	0	0	0	0	0	1	0	1	0	0	0	0	0	0	1	1	1	0	1	0	1	0	0	0	1	1	0	0	0
Q8BGS3	Zinc finger protein with KRAB and SCAN domains 1 OS=Mus musculus OX=10090 GN=Zkscan1 PE=2 SV=1	Zkscan1	63.438	10.5	10	4	3	1	0	0	0	1	1	1	0	0	0	1	1	0	0	0	0	0	0	0	3	1	0	0	0	0	0	0	2	3	0	2	2	2	2	0	1	3	2	2	3	0	1
A2BDX3	Adenylyltransferase and sulfurtransferase MOCS3 OS=Mus musculus OX=10090 GN=Mocs3 PE=1 SV=1	Mocs3	49.374	35.7	138	12	12	7	6	5	2	7	6	6	5	6	4	5	3	7	7	5	8	7	4	4	3	3	6	6	2	5	5	4	10	10	7	7	9	10	10	8	8	7	9	8	9	9	8
B1AY13	Ubiquitin carboxyl-terminal hydrolase 24 OS=Mus musculus OX=10090 GN=Usp24 PE=1 SV=1	Usp24	294	21.1	442	36	36	16	10	20	15	15	15	14	14	10	18	24	19	16	15	16	15	14	12	20	19	19	17	15	18	20	16	20	25	22	25	25	24	24	24	24	25	30	32	26	26	25	27
Q99L28	Probable ribosome biogenesis protein RLP24 OS=Mus musculus OX=10090 GN=Rsl24d1 PE=2 SV=1	Rsl24d1	19.611	32.5	36	5	5	0	2	1	3	2	2	2	2	4	1	1	1	3	2	0	1	1	1	1	1	0	1	1	1	1	0	1	3	4	4	5	4	5	4	4	4	4	4	3	4	4	4
Q9R1C7	Pre-mRNA-processing factor 40 homolog A OS=Mus musculus OX=10090 GN=Prpf40a PE=1 SV=1	Prpf40a	108.48	25.5	337	26	26	15	12	14	13	10	13	12	11	14	10	16	14	14	9	11	15	13	9	12	12	10	10	15	15	10	17	11	25	22	24	21	23	23	23	22	24	20	23	22	24	23	23
Q6ZPE2	Myotubularin-related protein 5 OS=Mus musculus OX=10090 GN=Sbf1 PE=1 SV=2	Sbf1	208.69	14.9	100	18	18	3	3	2	3	1	3	3	3	3	3	5	1	6	7	5	5	5	4	4	3	4	4	2	4	6	4	4	11	8	10	9	9	7	9	8	8	9	13	8	13	12	13
P16045	Galectin-1 OS=Mus musculus OX=10090 GN=Lgals1 PE=1 SV=3	Lgals1	14.866	67.4	445	10	10	16	14	17	15	13	14	19	16	13	17	17	19	15	16	16	15	16	13	20	21	23	19	18	18	14	17	14	9	10	10	10	10	10	9	10	9	10	10	10	9	8	9
Q7TPV4	Myb-binding protein 1A OS=Mus musculus OX=10090 GN=Mybbp1a PE=1 SV=2	Mybbp1a	152.04	49	1521	64	63	58	52	58	60	64	61	62	56	55	54	58	55	59	55	59	62	56	56	52	57	45	56	56	51	56	58	50	53	49	54	58	57	54	56	53	55	51	48	52	52	52	56
Q8C854	Myelin expression factor 2 OS=Mus musculus OX=10090 GN=Myef2 PE=1 SV=1	Myef2	63.294	35.9	266	20	20	9	10	9	12	9	10	10	10	9	12	8	9	9	7	10	12	9	13	8	9	10	9	9	12	10	12	10	15	15	15	18	13	15	17	15	15	19	14	14	17	16	15
Q69ZK6	Probable JmjC domain-containing histone demethylation protein 2C OS=Mus musculus OX=10090 GN=Jmjd1c PE=1 SV=3	Jmjd1c	260.64	10.3	110	15	15	2	2	4	6	4	8	5	6	3	4	4	4	2	5	3	7	6	3	4	4	4	3	0	2	7	4	4	8	6	8	12	8	13	9	9	8	7	10	8	9	9	8
P70700	DNA-directed RNA polymerase I subunit RPA2 OS=Mus musculus OX=10090 GN=Polr1b PE=1 SV=2	Polr1b	128.21	15.8	155	15	15	7	10	5	6	12	6	8	9	9	5	6	6	5	5	5	2	5	6	3	5	3	6	2	5	4	3	7	11	12	12	11	13	12	12	12	14	12	13	11	10	11	12
Q9D727	Uncharacterized protein C6orf226 homolog OS=Mus musculus OX=10090 PE=1 SV=1	---	12.013	33.3	8	2	2	1	0	1	0	0	0	1	2	1	0	0	0	0	0	0	0	1	0	1	0	0	0	0	0	0	0	0	2	1	2	1	0	2	2	2	1	1	2	1	0	0	1
P62274	40S ribosomal protein S29 OS=Mus musculus OX=10090 GN=Rps29 PE=1 SV=2	Rps29	6.6767	33.9	81	3	3	3	1	2	3	2	3	3	4	4	3	3	3	5	3	3	3	3	3	3	2	3	3	3	4	3	4	2	3	2	3	3	3	3	3	3	3	3	3	3	3	3	3
Q8VEL2	Myotubularin-related protein 14 OS=Mus musculus OX=10090 GN=Mtmr14 PE=1 SV=2	Mtmr14	72.442	13.6	53	7	7	1	1	1	1	4	3	0	1	1	2	2	4	3	3	1	2	1	2	4	4	3	1	2	3	0	1	2	4	3	4	4	7	5	6	3	4	6	6	6	6	5	3
Q80VI1	E3 ubiquitin-protein ligase TRIM56 OS=Mus musculus OX=10090 GN=Trim56 PE=1 SV=1	Trim56	79.512	33.9	117	16	16	3	6	4	5	4	5	4	4	6	4	4	4	6	4	4	6	7	6	2	4	4	3	4	2	4	4	4	11	9	7	9	9	9	9	9	8	10	8	9	11	12	9
P06745	Glucose-6-phosphate isomerase OS=Mus musculus OX=10090 GN=Gpi PE=1 SV=4	Gpi	62.766	50.4	811	26	20	30	32	36	33	31	35	32	28	34	34	32	28	28	27	34	33	30	28	27	28	26	26	26	31	30	27	25	24	23	25	25	23	25	24	22	24	26	24	23	25	24	25
Q61249	Immunoglobulin-binding protein 1 OS=Mus musculus OX=10090 GN=Igbp1 PE=1 SV=1	Igbp1	38.97	50	236	14	14	9	8	11	10	10	10	11	12	9	9	10	10	9	8	7	10	6	6	6	7	9	9	8	9	9	6	8	11	8	12	10	13	10	12	12	10	14	13	12	13	11	10
P23607	Zinc finger autosomal protein OS=Mus musculus OX=10090 GN=Zfa PE=3 SV=1	Zfa	84.657	7.8	31	6	6	0	0	3	2	1	0	1	0	1	2	2	3	1	2	1	1	0	1	1	2	2	0	3	0	0	1	1	4	4	5	3	3	5	5	4	4	5	5	5	4	3	5
Q9JHC9	ETS-related transcription factor Elf-2 OS=Mus musculus OX=10090 GN=Elf2 PE=1 SV=1	Elf2	63.202	27.2	53	10	9	3	1	4	1	4	4	2	1	3	4	2	1	1	1	1	1	1	1	3	4	3	1	1	2	2	1	0	6	6	8	4	8	6	9	6	5	7	6	7	7	3	4
Q9D898	Actin-related protein 2/3 complex subunit 5-like protein OS=Mus musculus OX=10090 GN=Arpc5l PE=1 SV=1	Arpc5l	16.98	28.8	64	3	3	3	1	2	2	2	2	2	2	2	3	2	3	2	2	3	2	3	2	2	2	2	3	3	3	2	4	3	3	2	3	3	3	3	3	3	3	3	3	3	3	3	3
P21956	Lactadherin OS=Mus musculus OX=10090 GN=Mfge8 PE=1 SV=3	Mfge8	51.24	31.7	102	12	12	5	5	5	4	4	4	6	2	5	5	4	9	4	3	5	4	2	3	4	4	4	0	1	2	3	2	3	9	9	9	8	9	10	8	6	9	12	9	10	10	10	9
P25322	G1/S-specific cyclin-D1 OS=Mus musculus OX=10090 GN=Ccnd1 PE=1 SV=1	Ccnd1	33.428	42.4	73	10	10	3	1	2	6	7	8	7	4	4	2	2	1	0	0	0	0	0	0	4	3	3	2	4	3	2	2	3	7	5	5	8	9	8	9	5	6	7	7	7	6	5	2
Q80Y20	Alkylated DNA repair protein alkB homolog 8 OS=Mus musculus OX=10090 GN=Alkbh8 PE=1 SV=1	Alkbh8	74.767	15.4	46	7	7	1	1	2	3	2	2	3	1	1	2	2	1	2	2	0	1	4	3	2	2	4	2	0	1	1	0	1	5	6	6	5	4	6	6	4	6	5	5	5	2	4	4
Q8CCF0	U4/U6 small nuclear ribonucleoprotein Prp31 OS=Mus musculus OX=10090 GN=Prpf31 PE=1 SV=3	Prpf31	55.429	42.3	258	13	13	10	7	10	10	11	9	11	12	11	10	12	11	9	10	9	9	8	10	10	10	9	7	8	9	8	10	8	13	12	13	13	13	12	13	12	12	11	11	12	10	13	9
P10605	Cathepsin B OS=Mus musculus OX=10090 GN=Ctsb PE=1 SV=2	Ctsb	37.279	45.7	493	15	15	17	17	19	16	20	20	17	17	18	18	22	20	21	21	19	19	18	18	16	14	17	18	19	16	20	19	17	15	14	15	14	15	15	14	15	15	14	14	15	14	14	13
Q8CI61	BAG family molecular chaperone regulator 4 OS=Mus musculus OX=10090 GN=Bag4 PE=1 SV=2	Bag4	49.094	12.7	44	4	4	1	0	2	1	2	2	3	2	1	2	3	3	3	1	0	1	3	1	2	1	1	1	2	1	2	2	1	3	3	3	3	3	3	4	3	2	4	4	4	3	2	4
Q8VBW6	NEDD8-activating enzyme E1 regulatory subunit OS=Mus musculus OX=10090 GN=Nae1 PE=1 SV=1	Nae1	60.273	37.3	172	13	13	5	8	4	4	6	4	9	7	6	9	5	5	7	7	7	6	7	5	7	7	6	5	5	7	8	9	7	11	10	12	9	10	11	12	10	9	9	10	11	11	12	11
Q3U0V2	Tumor necrosis factor receptor type 1-associated DEATH domain protein OS=Mus musculus OX=10090 GN=Tradd PE=1 SV=1	Tradd	34.577	47.1	107	10	10	1	4	2	1	7	3	3	4	4	5	4	3	5	4	7	4	5	3	4	4	6	4	4	4	2	6	4	4	5	8	4	9	6	6	5	6	7	6	6	7	6	8
D3YVF0	A-kinase anchor protein 5 OS=Mus musculus OX=10090 GN=Akap5 PE=1 SV=2	Akap5	79.396	1.7	13	1	1	1	0	1	1	1	0	1	0	0	0	1	1	0	1	1	1	0	0	0	1	0	1	0	0	0	1	0	1	1	1	1	1	1	1	1	0	1	1	1	1	1	1
O35343	Importin subunit alpha-3 OS=Mus musculus OX=10090 GN=Kpna4 PE=1 SV=1	Kpna4	57.922	40.1	198	12	7	5	5	6	6	6	9	8	6	5	8	7	8	8	8	9	8	8	9	7	7	6	9	6	8	9	8	9	10	9	10	12	11	11	10	11	12	10	11	12	11	11	10
Q99P69	Kinetochore protein Nuf2 OS=Mus musculus OX=10090 GN=Nuf2 PE=1 SV=2	Nuf2	54.594	15.3	28	5	5	3	2	3	1	1	1	0	1	2	0	1	1	0	0	1	1	0	0	1	1	2	1	1	0	2	1	1	5	3	4	2	2	2	4	3	3	3	3	2	3	0	1
Q8VHZ7	U3 small nucleolar ribonucleoprotein protein IMP4 OS=Mus musculus OX=10090 GN=Imp4 PE=2 SV=1	Imp4	33.656	37.1	63	9	9	1	0	4	4	2	3	3	4	3	5	0	3	2	2	3	3	2	2	2	3	2	2	3	2	2	1	0	4	5	8	5	4	6	7	6	6	4	7	6	3	5	5
Q9Z0S9	Prenylated Rab acceptor protein 1 OS=Mus musculus OX=10090 GN=Rabac1 PE=1 SV=1	Rabac1	20.619	15.7	5	2	2	1	0	0	0	0	0	0	0	0	0	0	0	0	0	1	1	0	0	0	0	0	1	0	0	0	0	1	1	1	0	2	2	2	2	2	1	1	1	2	1	1	2
Q8VCG3	WD repeat-containing protein 74 OS=Mus musculus OX=10090 GN=Wdr74 PE=2 SV=1	Wdr74	42.636	54.4	199	15	15	6	6	10	9	7	7	5	7	6	5	9	6	9	8	7	9	7	5	9	6	7	9	9	8	7	9	7	12	9	14	12	15	11	11	12	12	12	14	11	12	14	13
Q9CXY6	Interleukin enhancer-binding factor 2 OS=Mus musculus OX=10090 GN=Ilf2 PE=1 SV=1	Ilf2	43.062	41.3	408	16	16	16	16	18	17	17	16	13	16	17	14	14	17	14	15	14	13	17	15	17	17	15	14	14	16	13	12	11	14	14	13	14	14	14	15	13	14	13	14	14	13	15	14
Q9CQF9	Prenylcysteine oxidase OS=Mus musculus OX=10090 GN=Pcyox1 PE=1 SV=1	Pcyox1	56.494	26.9	126	9	9	4	4	4	4	4	3	3	5	4	6	5	7	4	5	3	5	5	4	4	7	7	5	5	7	6	3	3	5	5	6	7	7	4	8	7	6	7	6	7	8	8	5
Q9D394	Protein RUFY3 OS=Mus musculus OX=10090 GN=Rufy3 PE=1 SV=1	Rufy3	53.006	16.6	32	7	6	2	0	3	1	0	2	1	0	0	4	2	1	2	2	0	0	1	1	1	1	2	2	0	2	1	0	1	3	6	6	3	4	4	4	4	4	6	6	4	4	5	3
P58252	Elongation factor 2 OS=Mus musculus OX=10090 GN=Eef2 PE=1 SV=2	Eef2	95.313	59	2057	57	56	76	78	82	91	85	88	76	80	74	76	73	77	81	75	71	71	74	74	77	64	70	67	90	71	75	73	68	52	50	52	50	53	48	51	51	51	51	51	52	49	52	47
D0QMC3	Myeloid cell nuclear differentiation antigen-like protein OS=Mus musculus OX=10090 GN=Mndal PE=1 SV=1	Mndal	60.526	45.5	240	21	8	7	2	6	9	5	7	9	8	7	10	9	8	8	9	9	11	11	13	8	9	9	10	8	12	11	13	12	16	12	16	15	16	16	20	18	16	18	17	17	18	19	20
Q8K1J5	Replication stress response regulator SDE2 OS=Mus musculus OX=10090 GN=Sde2 PE=1 SV=1	Sde2	48.58	13.6	21	6	6	0	0	2	2	5	0	1	0	1	0	0	2	0	0	0	2	1	1	0	0	0	1	0	1	0	1	1	3	0	4	4	5	5	3	4	5	4	2	4	3	2	3
Q8K4K6	Pantothenate kinase 1 OS=Mus musculus OX=10090 GN=Pank1 PE=1 SV=1	Pank1	60.091	10.4	10	4	3	2	0	1	1	1	0	0	0	0	0	0	0	1	1	1	0	0	0	0	1	1	0	0	0	0	0	0	3	1	2	2	2	2	3	3	3	3	2	2	3	3	3
Q9QX60	Deoxyguanosine kinase, mitochondrial OS=Mus musculus OX=10090 GN=Dguok PE=1 SV=3	Dguok	32.281	21.7	13	3	3	0	0	0	0	0	0	0	0	0	1	1	1	1	0	0	1	0	0	1	1	0	1	1	1	1	1	1	3	1	3	2	2	2	2	2	3	3	3	3	2	2	2
P62751	60S ribosomal protein L23a OS=Mus musculus OX=10090 GN=Rpl23a PE=1 SV=1	Rpl23a	17.695	51.3	291	10	10	12	10	12	12	12	15	10	12	13	13	11	11	9	12	11	10	11	8	9	9	8	9	13	8	10	11	10	10	10	10	10	10	10	10	10	10	10	10	10	10	9	9
Q91YJ2	Sorting nexin-4 OS=Mus musculus OX=10090 GN=Snx4 PE=1 SV=1	Snx4	51.777	46.2	206	18	18	8	6	8	4	7	8	8	7	7	7	7	7	6	8	9	9	9	10	9	8	7	10	9	7	7	8	6	13	12	13	14	9	14	13	14	10	13	12	15	14	13	14
Q9DBD5	Proline-, glutamic acid- and leucine-rich protein 1 OS=Mus musculus OX=10090 GN=Pelp1 PE=1 SV=2	Pelp1	118.07	28.6	285	19	19	10	8	14	9	11	9	11	15	6	13	12	10	13	12	10	10	10	6	13	13	12	10	7	10	12	10	9	14	13	18	13	17	16	16	16	12	16	16	17	15	17	16
P16627	Heat shock 70 kDa protein 1-like OS=Mus musculus OX=10090 GN=Hspa1l PE=1 SV=4	Hspa1l	70.636	14.4	6	8	2	0	0	0	0	0	0	0	0	0	0	0	0	0	1	1	1	0	2	0	0	0	0	0	0	1	0	0	5	4	5	4	6	6	6	6	5	6	6	5	7	6	5
A2AR02	Peptidyl-prolyl cis-trans isomerase G OS=Mus musculus OX=10090 GN=Ppig PE=1 SV=1	Ppig	88.324	16.8	89	8	8	5	2	3	3	3	4	2	3	2	4	2	3	5	3	2	5	2	2	4	2	2	4	3	4	4	6	5	6	3	3	5	6	5	4	5	2	5	4	5	5	5	4
O70338	Ribonuclease H1 OS=Mus musculus OX=10090 GN=Rnaseh1 PE=2 SV=1	Rnaseh1	31.805	9.5	8	2	2	0	1	0	0	0	0	0	0	1	0	0	0	1	0	2	0	0	0	1	0	0	0	1	0	0	1	0	0	2	1	0	1	2	2	1	2	0	0	1	2	1	2
Q9QYT7	Phosphatidylinositol N-acetylglucosaminyltransferase subunit Q OS=Mus musculus OX=10090 GN=Pigq PE=1 SV=3	Pigq	66.264	10.5	13	4	4	0	2	1	0	0	0	1	1	0	1	1	1	0	0	1	0	0	0	1	1	1	0	1	0	0	0	0	2	3	3	0	2	2	2	2	2	4	3	2	2	3	2
Q5U4D9	THO complex subunit 6 homolog OS=Mus musculus OX=10090 GN=Thoc6 PE=1 SV=1	Thoc6	37.314	64.2	206	13	13	10	11	9	6	8	11	6	6	7	7	11	6	5	5	7	10	6	9	6	4	8	6	8	7	8	9	10	10	11	10	9	11	11	11	9	13	9	11	10	9	10	11
P59325	Eukaryotic translation initiation factor 5 OS=Mus musculus OX=10090 GN=Eif5 PE=1 SV=1	Eif5	48.968	44.8	321	20	20	12	11	12	11	11	11	13	11	12	12	12	14	11	10	10	13	11	15	13	13	14	14	12	9	12	9	13	18	18	15	14	14	16	16	14	16	14	17	18	17	17	16
Q6KCD5	Nipped-B-like protein OS=Mus musculus OX=10090 GN=Nipbl PE=1 SV=1	Nipbl	315.45	16.7	199	32	32	5	6	9	4	9	11	8	8	5	7	7	9	10	7	5	7	7	6	10	7	8	9	3	7	10	10	5	16	16	18	19	18	22	18	17	13	21	19	20	21	18	17
Q8BJU9	Peptide chain release factor 1-like, mitochondrial OS=Mus musculus OX=10090 GN=Mtrf1l PE=2 SV=1	Mtrf1l	42.248	8.3	8	2	2	0	0	0	0	0	0	0	0	0	0	1	1	0	0	1	0	0	0	1	0	1	0	0	1	1	0	1	0	1	1	1	1	2	1	1	1	2	2	1	2	2	1
Q78PY7	Staphylococcal nuclease domain-containing protein 1 OS=Mus musculus OX=10090 GN=Snd1 PE=1 SV=1	Snd1	102.09	64.9	1252	53	52	50	52	47	45	41	44	45	52	46	49	49	52	51	45	47	53	51	47	42	40	41	42	48	42	41	47	43	45	46	46	43	45	43	45	46	42	47	45	44	49	43	43
Q9D2C6	DNA-directed RNA polymerase III subunit RPC8 OS=Mus musculus OX=10090 GN=Polr3h PE=1 SV=2	Polr3h	22.948	27	21	4	4	0	1	1	0	1	1	0	2	1	1	0	1	1	2	0	2	1	0	0	2	0	1	1	0	1	0	1	1	1	1	2	1	1	2	2	2	1	1	1	1	2	1
G5E8B9	Zinc finger and BTB domain-containing protein 11 OS=Mus musculus OX=10090 GN=Zbtb11 PE=2 SV=1	Zbtb11	118.56	9	28	7	7	1	2	2	3	2	0	2	0	0	0	0	0	2	1	1	2	2	1	3	1	1	0	0	0	1	1	0	4	4	7	5	6	3	3	6	5	3	5	4	5	4	4
Q9CPY7	Cytosol aminopeptidase OS=Mus musculus OX=10090 GN=Lap3 PE=1 SV=3	Lap3	56.141	60.1	518	22	22	20	18	19	19	20	21	18	21	21	17	21	18	17	19	18	21	21	21	18	17	17	19	21	19	21	16	20	19	18	18	18	19	18	18	18	18	19	17	19	20	19	18
Q7TSC1	Protein PRRC2A OS=Mus musculus OX=10090 GN=Prrc2a PE=1 SV=1	Prrc2a	229.2	28.6	390	36	34	12	7	14	19	24	24	19	18	14	12	13	11	17	14	14	19	14	8	16	16	15	7	8	9	17	17	12	28	21	26	30	28	30	27	24	28	25	25	27	28	26	27
Q61207	Prosaposin OS=Mus musculus OX=10090 GN=Psap PE=1 SV=2	Psap	61.422	37.9	277	17	17	9	10	12	11	10	12	11	10	13	8	13	12	6	8	8	9	6	6	10	13	14	12	9	8	12	10	15	13	13	15	13	13	15	14	12	11	14	14	12	14	11	14
Q61792	LIM and SH3 domain protein 1 OS=Mus musculus OX=10090 GN=Lasp1 PE=1 SV=1	Lasp1	29.994	56.7	294	15	15	10	8	10	12	10	11	9	9	9	9	11	12	10	13	8	12	8	14	14	11	12	10	13	12	14	13	10	14	13	14	12	14	15	14	14	15	13	14	14	15	14	13
Q8VD12	Zinc finger protein 385A OS=Mus musculus OX=10090 GN=Znf385a PE=1 SV=2	Znf385a	40.446	9.3	10	3	3	0	0	1	0	1	0	0	1	0	0	1	1	0	0	0	0	0	0	1	2	1	0	0	0	1	0	0	2	2	3	2	1	1	1	2	2	3	2	2	3	2	1
Q78WZ7	DNA-directed RNA polymerase I subunit RPA43 OS=Mus musculus OX=10090 GN=Twistnb PE=1 SV=1	Twistnb	36.721	30.9	45	6	6	1	1	1	1	1	4	3	3	2	2	3	3	1	1	1	1	0	2	3	3	2	2	1	0	1	2	0	3	2	3	5	5	4	5	4	4	5	5	5	3	4	4
Q9ESC8	AF4/FMR2 family member 4 OS=Mus musculus OX=10090 GN=Aff4 PE=1 SV=1	Aff4	126.64	7.8	14	7	7	1	0	1	0	0	0	0	0	0	5	2	0	0	0	1	0	0	0	0	1	0	0	1	1	1	0	0	4	0	1	3	3	3	3	3	4	6	5	2	3	4	3
P08101	Low affinity immunoglobulin gamma Fc region receptor II OS=Mus musculus OX=10090 GN=Fcgr2 PE=1 SV=2	Fcgr2	36.695	26.1	80	5	4	0	0	1	3	3	6	1	3	1	3	1	4	4	3	5	5	2	5	1	3	3	4	1	2	7	3	6	2	1	4	4	4	4	3	4	4	5	4	4	5	4	5
P67778	Prohibitin OS=Mus musculus OX=10090 GN=Phb PE=1 SV=1	Phb	29.82	79.4	573	20	20	19	20	22	22	26	20	21	20	23	22	21	24	22	22	20	22	23	22	24	19	23	18	21	17	18	22	20	17	17	16	17	19	16	14	16	17	16	17	19	16	16	13
Q8BZX4	Splicing regulatory glutamine/lysine-rich protein 1 OS=Mus musculus OX=10090 GN=Srek1 PE=2 SV=1	Srek1	56.763	12.6	71	4	4	3	1	3	0	2	3	2	2	3	3	4	2	2	3	3	5	2	3	3	3	4	3	2	3	2	3	2	3	3	4	3	3	4	2	3	3	3	4	4	4	4	4
Q8BT60	Copine-3 OS=Mus musculus OX=10090 GN=Cpne3 PE=1 SV=2	Cpne3	59.584	30.6	212	13	11	5	7	10	8	9	6	10	10	9	8	9	9	11	6	7	7	8	4	9	7	12	6	5	7	7	10	6	13	10	13	12	12	13	12	13	13	13	13	13	13	13	13
Q5NCR9	Nuclear speckle splicing regulatory protein 1 OS=Mus musculus OX=10090 GN=Nsrp1 PE=1 SV=1	Nsrp1	63.798	18.1	71	6	6	3	1	2	2	1	3	1	2	4	4	3	4	1	3	3	2	3	2	4	4	5	3	3	1	3	1	3	4	4	6	6	3	5	5	5	6	5	6	6	4	6	5
Q8BP48	Methionine aminopeptidase 1 OS=Mus musculus OX=10090 GN=Metap1 PE=1 SV=1	Metap1	43.221	53.4	359	15	15	16	11	15	13	14	11	13	14	15	9	14	16	15	12	15	15	12	12	13	13	12	12	14	16	12	12	13	13	12	13	13	13	13	13	13	13	11	15	13	13	12	12
Q9JM93	ADP-ribosylation factor-like protein 6-interacting protein 4 OS=Mus musculus OX=10090 GN=Arl6ip4 PE=1 SV=1	Arl6ip4	25.524	21	28	3	3	1	1	1	1	1	1	1	2	1	1	1	1	1	1	1	1	1	0	2	1	1	1	1	1	1	1	1	2	1	3	2	2	2	3	3	2	3	2	2	2	3	3
Q9CZX5	PIN2/TERF1-interacting telomerase inhibitor 1 OS=Mus musculus OX=10090 GN=Pinx1 PE=1 SV=2	Pinx1	37.22	22.9	61	6	6	2	4	2	2	1	2	2	3	3	3	2	3	2	2	2	2	1	3	2	2	2	1	2	2	3	3	3	4	4	4	4	4	5	4	3	6	5	5	2	4	4	3
Q8R3H9	Tetratricopeptide repeat protein 4 OS=Mus musculus OX=10090 GN=Ttc4 PE=1 SV=1	Ttc4	44.338	14.8	51	5	5	3	3	2	0	1	3	2	3	3	1	2	3	2	1	2	1	2	2	1	2	2	2	2	1	1	2	2	5	5	5	5	4	5	5	5	5	3	4	4	5	5	4
Q61166	Microtubule-associated protein RP/EB family member 1 OS=Mus musculus OX=10090 GN=Mapre1 PE=1 SV=3	Mapre1	30.016	59.7	286	16	14	13	12	12	12	19	13	13	12	9	12	6	10	8	10	11	10	10	10	6	10	12	9	10	10	7	11	9	13	12	13	14	14	14	14	12	13	13	13	12	13	14	13
Q9CPQ5	Centromere protein Q OS=Mus musculus OX=10090 GN=Cenpq PE=2 SV=2	Cenpq	30.501	10.1	6	2	2	1	0	0	0	0	0	0	0	0	0	0	0	0	0	0	0	0	0	1	1	1	0	1	0	1	0	0	1	1	2	1	2	1	1	0	1	2	2	1	1	0	1
O88508	DNA (cytosine-5)-methyltransferase 3A OS=Mus musculus OX=10090 GN=Dnmt3a PE=1 SV=2	Dnmt3a	101.67	21.3	130	13	13	5	3	6	2	4	8	6	6	7	6	4	8	6	3	2	3	2	4	7	7	5	3	2	3	6	7	5	10	8	8	9	8	9	7	8	10	10	10	10	9	8	10
Q8K2Y0	ORC ubiquitin ligase 1 OS=Mus musculus OX=10090 GN=Obi1 PE=1 SV=2	Obi1	79.957	14.3	58	6	6	4	1	3	2	2	2	3	3	2	1	0	2	3	2	4	2	2	1	2	4	2	3	1	1	3	1	2	5	3	5	5	3	4	5	4	5	4	3	3	3	4	4
Q9Z2G1	Protein fem-1 homolog A-A OS=Mus musculus OX=10090 GN=Fem1aa PE=2 SV=1	Fem1aa	72.088	2.6	1	1	1	0	0	0	1	0	0	0	0	0	0	0	0	0	0	0	0	0	0	0	0	0	0	0	0	0	0	0	0	0	0	1	0	1	1	0	0	0	0	0	0	0	0
P70662	LIM domain-binding protein 1 OS=Mus musculus OX=10090 GN=Ldb1 PE=1 SV=2	Ldb1	46.502	8	4	2	2	1	0	2	0	0	1	0	0	0	0	0	0	0	0	0	0	0	0	0	0	0	0	0	0	0	0	0	2	0	2	0	1	1	1	1	0	0	0	1	0	0	0
Q6NSQ7	Protein LTV1 homolog OS=Mus musculus OX=10090 GN=Ltv1 PE=1 SV=2	Ltv1	54.022	13.4	85	5	5	3	1	3	2	3	5	4	4	5	4	5	5	3	2	3	3	2	2	3	2	3	1	4	4	4	3	2	4	3	3	2	3	5	4	5	5	4	5	5	4	3	4
Q9CYW4	Haloacid dehalogenase-like hydrolase domain-containing protein 3 OS=Mus musculus OX=10090 GN=Hdhd3 PE=1 SV=1	Hdhd3	28.027	25.1	31	6	6	1	1	1	2	1	0	2	1	0	2	1	2	1	1	1	1	2	2	3	2	0	1	0	1	1	1	0	4	3	4	6	5	3	2	5	4	5	3	4	5	5	4
P59114	mRNA (2'-O-methyladenosine-N(6)-)-methyltransferase OS=Mus musculus OX=10090 GN=Pcif1 PE=1 SV=1	Pcif1	80.504	12.2	79	5	5	3	0	3	2	4	3	3	3	3	3	2	2	4	3	5	3	3	3	5	2	3	3	3	3	3	2	3	3	3	3	2	4	4	3	3	4	4	4	4	4	3	4
P18608	Non-histone chromosomal protein HMG-14 OS=Mus musculus OX=10090 GN=Hmgn1 PE=1 SV=2	Hmgn1	10.152	34.4	27	2	2	1	1	2	1	0	1	1	1	0	1	1	1	1	0	0	1	1	2	2	2	1	1	0	1	2	1	1	2	1	2	1	1	1	2	2	2	2	2	2	1	2	2
P14211	Calreticulin OS=Mus musculus OX=10090 GN=Calr PE=1 SV=1	Calr	47.994	56.5	1214	24	24	47	44	38	37	44	41	43	44	48	42	42	45	46	44	43	43	47	43	46	45	44	45	71	43	45	51	43	22	24	23	23	23	23	24	23	23	21	23	24	22	23	24
G5E870	E3 ubiquitin-protein ligase TRIP12 OS=Mus musculus OX=10090 GN=Trip12 PE=1 SV=1	Trip12	224.13	33.8	669	45	45	21	20	24	27	26	27	24	26	28	20	24	20	25	26	25	25	29	26	22	22	25	25	13	30	29	26	34	35	28	37	34	36	39	37	39	36	37	37	40	37	41	38
O55057	Retinal rod rhodopsin-sensitive cGMP 3',5'-cyclic phosphodiesterase subunit delta OS=Mus musculus OX=10090 GN=Pde6d PE=1 SV=1	Pde6d	17.348	33.3	59	4	4	1	2	2	2	2	3	2	3	1	2	2	3	4	2	2	2	2	2	2	3	3	2	1	2	2	3	2	2	2	2	2	3	3	3	4	3	3	3	4	3	3	2
Q9D3D9	ATP synthase subunit delta, mitochondrial OS=Mus musculus OX=10090 GN=Atp5f1d PE=1 SV=1	Atp5f1d	17.6	37.5	124	4	4	5	5	4	4	4	5	5	4	4	4	5	3	6	6	5	5	4	4	6	5	4	3	4	4	5	6	5	3	4	3	3	3	3	3	3	3	3	4	3	4	4	3
Q7TSS2	Ubiquitin-conjugating enzyme E2 Q1 OS=Mus musculus OX=10090 GN=Ube2q1 PE=1 SV=2	Ube2q1	46.172	50.5	246	13	11	8	6	6	7	8	11	9	12	9	10	8	10	8	7	11	11	9	9	10	10	10	8	9	9	10	10	11	10	10	11	11	10	10	9	12	10	11	12	12	10	12	11
Q6P2B1	Transportin-3 OS=Mus musculus OX=10090 GN=Tnpo3 PE=1 SV=1	Tnpo3	104.17	30.6	410	19	19	15	17	13	14	17	14	16	12	13	17	14	15	15	17	14	18	15	13	15	14	15	16	14	16	19	18	14	15	14	15	16	16	15	16	16	15	17	17	16	15	17	17
Q9JJA7	Cyclin-L2 OS=Mus musculus OX=10090 GN=Ccnl2 PE=1 SV=1	Ccnl2	58.005	12.5	29	4	4	1	2	2	1	1	1	2	2	1	1	1	1	1	2	0	1	1	0	1	1	1	0	1	0	2	1	1	3	3	3	4	2	4	2	3	3	2	3	3	2	4	3
Q9WVR4	Fragile X mental retardation syndrome-related protein 2 OS=Mus musculus OX=10090 GN=Fxr2 PE=1 SV=1	Fxr2	73.742	32.7	154	14	12	5	6	6	9	9	5	7	7	5	6	3	4	6	5	8	7	7	4	3	4	5	5	5	3	7	7	6	9	9	10	11	12	10	10	10	9	12	11	9	11	11	11
Q91W39	Nuclear receptor coactivator 5 OS=Mus musculus OX=10090 GN=Ncoa5 PE=1 SV=1	Ncoa5	65.318	42	253	18	18	15	11	10	13	8	9	9	12	11	7	11	13	7	9	7	7	8	10	8	11	9	8	8	8	10	5	9	15	14	15	15	15	14	14	15	15	12	15	17	14	12	11
Q62172	RalA-binding protein 1 OS=Mus musculus OX=10090 GN=Ralbp1 PE=1 SV=4	Ralbp1	75.042	3.5	25	2	2	0	1	0	1	2	1	0	1	1	1	1	1	1	1	1	1	1	1	1	1	1	1	1	1	1	1	1	0	1	0	2	2	2	1	1	2	2	2	2	1	1	1
P40240	CD9 antigen OS=Mus musculus OX=10090 GN=Cd9 PE=1 SV=2	Cd9	25.258	16.8	42	3	3	2	2	2	2	1	2	1	2	2	3	2	1	0	2	2	2	2	1	2	2	1	1	0	1	2	1	1	2	2	3	3	3	3	3	2	2	3	2	2	2	2	3
Q9QUJ7	Long-chain-fatty-acid--CoA ligase 4 OS=Mus musculus OX=10090 GN=Acsl4 PE=1 SV=2	Acsl4	79.076	57.2	589	29	29	22	17	20	25	24	22	18	21	17	24	22	22	27	23	22	26	23	25	21	17	20	23	19	22	22	23	22	23	20	25	26	24	24	23	20	22	24	22	23	27	24	25
P97742	Carnitine O-palmitoyltransferase 1, liver isoform OS=Mus musculus OX=10090 GN=Cpt1a PE=1 SV=4	Cpt1a	88.25	18.6	33	10	10	3	3	2	2	2	2	1	2	1	2	2	1	1	1	2	2	0	0	1	1	2	0	0	0	0	0	0	7	5	4	5	6	4	7	6	5	6	6	4	5	6	6
Q64430	Copper-transporting ATPase 1 OS=Mus musculus OX=10090 GN=Atp7a PE=1 SV=3	Atp7a	161.96	13.3	79	12	11	1	1	2	5	5	3	2	2	2	3	2	3	6	3	3	3	2	5	3	2	3	2	1	5	5	1	4	7	4	8	8	8	8	7	4	7	9	7	6	10	8	10
Q9CYD3	Cartilage-associated protein OS=Mus musculus OX=10090 GN=Crtap PE=1 SV=3	Crtap	46.169	11.8	9	4	4	1	0	0	0	0	0	0	0	1	0	0	0	1	0	1	2	0	0	0	0	0	0	0	0	1	0	2	3	1	2	1	1	2	2	0	1	2	1	0	3	3	3
Q6PAC3	DDB1- and CUL4-associated factor 13 OS=Mus musculus OX=10090 GN=Dcaf13 PE=2 SV=2	Dcaf13	51.456	42	187	14	14	6	9	7	6	6	11	6	7	7	5	5	8	8	8	8	9	8	8	6	8	5	7	6	3	6	8	6	10	12	9	11	11	12	8	12	11	9	11	11	10	12	12
Q62093	Serine/arginine-rich splicing factor 2 OS=Mus musculus OX=10090 GN=Srsf2 PE=1 SV=4	Srsf2	25.476	29.4	208	6	6	7	4	6	10	10	10	10	9	9	9	11	10	9	9	6	8	8	7	5	4	7	9	6	7	5	6	7	5	4	5	5	5	5	5	4	5	5	5	5	5	4	5
P62960	Y-box-binding protein 1 OS=Mus musculus OX=10090 GN=Ybx1 PE=1 SV=3	Ybx1	35.73	69.6	737	22	17	28	26	24	29	27	31	29	32	30	24	27	23	29	28	29	27	25	26	29	26	31	25	24	23	31	31	23	18	17	18	20	17	18	18	19	19	19	17	17	18	19	18
Q9CQI6	Coactosin-like protein OS=Mus musculus OX=10090 GN=Cotl1 PE=1 SV=3	Cotl1	15.944	71.1	151	10	10	5	4	4	7	8	5	7	5	7	7	7	4	7	6	5	3	7	6	5	4	8	4	4	5	5	8	4	9	9	10	8	9	10	9	10	9	9	9	10	8	8	8
P58929	Glucocorticoid modulatory element-binding protein 2 OS=Mus musculus OX=10090 GN=Gmeb2 PE=2 SV=2	Gmeb2	56.631	10.6	28	4	3	2	1	2	1	1	2	2	1	1	1	0	2	1	0	1	2	0	0	1	1	2	1	0	0	1	2	0	2	3	3	1	4	2	3	2	3	3	1	3	3	2	3
Q99NB9	Splicing factor 3B subunit 1 OS=Mus musculus OX=10090 GN=Sf3b1 PE=1 SV=1	Sf3b1	145.81	53.7	1318	54	54	51	50	56	51	57	53	60	53	55	48	50	52	49	47	40	50	44	45	44	45	50	39	47	45	46	44	47	44	44	47	45	46	41	44	42	44	45	44	44	43	44	42
Q8CDM8	Protein FAM160B1 OS=Mus musculus OX=10090 GN=Fam160b1 PE=1 SV=2	Fam160b1	86.016	7.1	55	4	4	0	1	3	2	2	2	3	3	2	3	2	2	2	2	2	2	3	2	2	2	3	2	1	2	1	3	1	1	2	3	3	3	3	3	3	3	3	4	3	4	3	4
A2AAY5	SH3 and PX domain-containing protein 2B OS=Mus musculus OX=10090 GN=Sh3pxd2b PE=1 SV=1	Sh3pxd2b	101.52	21.6	210	14	14	5	6	6	8	9	6	7	5	8	8	7	9	10	9	9	9	8	8	9	6	9	7	8	6	13	6	9	10	12	11	9	13	11	12	12	10	14	11	12	11	13	12
Q9CQJ7	Securin OS=Mus musculus OX=10090 GN=Pttg1 PE=1 SV=1	Pttg1	21.725	8.5	5	1	1	0	0	1	0	0	0	0	1	0	0	0	0	0	1	0	0	0	1	0	1	0	0	0	0	0	0	0	1	1	1	1	1	1	1	1	1	1	0	1	1	1	1
Q8BJ71	Nuclear pore complex protein Nup93 OS=Mus musculus OX=10090 GN=Nup93 PE=1 SV=1	Nup93	93.28	55.2	462	35	35	19	26	17	18	20	18	19	20	17	14	23	19	17	19	17	15	15	19	14	17	16	13	15	15	16	11	13	29	29	29	26	28	26	26	27	26	28	30	31	25	28	27
Q04750	DNA topoisomerase 1 OS=Mus musculus OX=10090 GN=Top1 PE=1 SV=2	Top1	90.875	39.4	397	27	25	19	14	16	14	16	13	20	15	19	20	14	20	15	15	15	15	11	15	13	11	11	12	11	14	15	14	10	24	19	23	22	24	19	21	19	21	22	23	23	20	23	21
Q91WG2	Rab GTPase-binding effector protein 2 OS=Mus musculus OX=10090 GN=Rabep2 PE=1 SV=3	Rabep2	62.132	36.6	53	15	15	1	1	2	3	2	0	2	3	1	2	2	2	1	3	2	4	3	5	2	1	2	1	1	2	1	2	2	6	8	4	7	6	8	7	8	9	6	6	7	7	6	8
Q9JII5	DAZ-associated protein 1 OS=Mus musculus OX=10090 GN=Dazap1 PE=1 SV=2	Dazap1	43.214	26.4	206	8	8	8	9	8	9	9	9	10	8	5	9	6	9	8	8	7	6	7	7	7	8	6	7	6	8	8	8	6	8	7	8	8	8	8	8	7	8	8	8	8	7	8	8
Q9DB98	Leukocyte receptor cluster member 1 homolog OS=Mus musculus OX=10090 GN=Leng1 PE=2 SV=1	Leng1	30.469	8.8	5	1	1	0	0	0	0	1	0	0	0	0	1	0	0	0	0	0	0	0	0	0	1	0	0	0	0	1	0	1	0	1	0	0	1	0	1	0	0	1	0	0	0	0	0
Q9CWH5	tRNA (guanine(10)-N2)-methyltransferase homolog OS=Mus musculus OX=10090 GN=Trmt11 PE=1 SV=1	Trmt11	52.904	8	40	3	3	1	1	2	3	3	2	1	0	2	2	1	2	1	1	1	2	0	1	2	1	1	2	2	1	1	2	2	3	2	3	3	3	2	2	2	2	3	3	3	2	1	2
P10810	Monocyte differentiation antigen CD14 OS=Mus musculus OX=10090 GN=Cd14 PE=1 SV=1	Cd14	39.203	35.2	335	11	11	10	12	12	17	13	17	11	16	13	13	13	10	12	12	13	14	11	14	12	12	11	11	10	9	11	12	14	10	11	10	11	11	11	11	11	11	11	11	10	10	11	11
P29037	TATA-box-binding protein OS=Mus musculus OX=10090 GN=Tbp PE=1 SV=1	Tbp	34.709	10.8	5	3	3	0	0	0	0	0	1	1	0	0	1	0	0	1	0	1	0	0	0	0	0	0	0	0	0	0	0	0	2	0	2	2	2	2	2	1	2	2	1	0	1	1	1
O89109	Intermediate conductance calcium-activated potassium channel protein 4 OS=Mus musculus OX=10090 GN=Kcnn4 PE=2 SV=1	Kcnn4	47.783	8.5	18	3	3	0	0	1	1	3	1	1	1	2	0	0	1	0	0	0	1	1	0	0	0	0	0	1	1	1	0	2	3	2	3	3	3	3	2	2	3	2	1	2	2	2	2
Q99N92	39S ribosomal protein L27, mitochondrial OS=Mus musculus OX=10090 GN=Mrpl27 PE=1 SV=1	Mrpl27	15.944	45.3	116	6	6	8	2	4	3	3	3	3	5	4	4	5	5	4	5	3	5	6	5	5	3	4	5	3	5	5	4	5	6	5	4	4	3	4	4	6	4	4	5	5	5	5	4
P52875	Transmembrane protein 165 OS=Mus musculus OX=10090 GN=Tmem165 PE=1 SV=2	Tmem165	34.79	19.2	85	4	4	3	1	3	2	3	5	5	3	3	2	1	3	5	5	5	5	5	4	3	2	1	2	3	4	3	2	2	4	1	4	4	4	4	4	4	3	3	3	3	4	4	4
Q8BWQ6	VPS35 endosomal protein sorting factor-like OS=Mus musculus OX=10090 GN=Vps35l PE=1 SV=2	Vps35l	109.08	33.2	327	25	25	8	5	11	9	14	14	9	13	15	14	13	12	16	14	13	10	13	14	18	17	10	11	5	14	12	12	11	18	13	20	19	21	19	17	17	18	23	22	20	22	20	23
Q9D1M0	Protein SEC13 homolog OS=Mus musculus OX=10090 GN=Sec13 PE=1 SV=3	Sec13	35.565	64.9	260	15	15	7	9	15	8	6	8	9	10	6	8	10	7	11	13	10	10	10	11	10	9	9	9	10	9	13	12	11	14	11	15	13	13	12	15	13	13	15	15	12	15	14	13
Q62511	E3 ubiquitin-protein ligase ZFP91 OS=Mus musculus OX=10090 GN=Zfp91 PE=1 SV=3	Zfp91	63.388	13.6	35	6	6	1	1	1	2	1	2	1	2	0	2	0	0	2	2	2	3	0	1	1	2	1	2	0	2	1	2	1	3	3	2	3	3	5	4	4	5	3	3	3	4	3	4
O88643	Serine/threonine-protein kinase PAK 1 OS=Mus musculus OX=10090 GN=Pak1 PE=1 SV=1	Pak1	60.736	40.7	133	16	9	6	5	5	3	6	9	7	5	6	4	4	4	3	5	6	5	4	4	8	7	5	4	5	2	5	3	3	13	10	12	11	13	13	13	12	11	11	11	10	9	11	13
Q3UQA7	Selenoprotein H OS=Mus musculus OX=10090 GN=Selenoh PE=1 SV=2	Selenoh	12.974	44.8	9	4	4	0	1	0	2	0	1	1	1	0	1	0	0	1	0	0	0	0	0	0	0	0	0	0	1	0	0	0	1	1	2	2	3	1	3	1	1	3	2	1	3	1	2
Q68ED7	CREB-regulated transcription coactivator 1 OS=Mus musculus OX=10090 GN=Crtc1 PE=1 SV=1	Crtc1	66.944	2.9	10	1	1	0	0	1	1	1	0	0	1	0	0	0	0	0	0	1	1	1	0	0	1	0	1	0	0	0	0	1	1	1	1	1	1	0	1	1	1	1	0	1	1	0	1
Q9WTP6	Adenylate kinase 2, mitochondrial OS=Mus musculus OX=10090 GN=Ak2 PE=1 SV=5	Ak2	26.468	57.3	328	12	12	11	13	15	12	12	15	14	13	11	15	11	11	12	13	10	13	12	12	12	12	11	13	10	13	11	11	10	10	12	11	8	10	9	12	11	12	9	11	11	10	10	9
Q8BQZ5	Cleavage and polyadenylation specificity factor subunit 4 OS=Mus musculus OX=10090 GN=Cpsf4 PE=2 SV=1	Cpsf4	23.653	51.2	137	8	8	6	3	6	5	4	9	6	4	5	5	3	7	4	6	6	6	4	4	5	6	5	4	4	6	4	5	5	6	7	5	6	7	6	8	7	8	6	4	6	7	7	7
Q8BHA0	INO80 complex subunit C OS=Mus musculus OX=10090 GN=Ino80c PE=1 SV=1	Ino80c	20.405	30.4	30	4	3	0	0	1	2	1	1	2	1	1	2	2	0	0	2	1	1	1	1	2	2	2	0	0	1	2	0	2	3	1	2	3	2	2	2	2	3	3	3	3	3	3	3
Q8BMQ2	General transcription factor 3C polypeptide 4 OS=Mus musculus OX=10090 GN=Gtf3c4 PE=1 SV=2	Gtf3c4	91.612	40	192	22	22	9	5	7	6	6	11	8	7	7	7	7	8	5	9	3	8	6	3	10	10	8	10	5	6	7	8	6	16	16	16	17	16	16	21	18	18	18	17	18	15	18	14
Q00196	POU domain, class 2, transcription factor 2 OS=Mus musculus OX=10090 GN=Pou2f2 PE=2 SV=4	Pou2f2	49.438	20.1	14	5	3	0	0	0	0	1	0	1	1	1	0	0	0	1	1	0	0	2	0	0	0	0	1	1	1	1	2	0	2	3	3	2	4	3	3	4	4	3	2	2	5	3	4
P26443	Glutamate dehydrogenase 1, mitochondrial OS=Mus musculus OX=10090 GN=Glud1 PE=1 SV=1	Glud1	61.336	58.2	906	30	30	35	34	33	34	36	40	39	36	33	34	36	38	30	32	33	36	29	33	34	34	31	32	33	30	27	32	32	28	29	27	26	25	28	26	28	26	28	28	30	27	27	28
Q99M87	DnaJ homolog subfamily A member 3, mitochondrial OS=Mus musculus OX=10090 GN=Dnaja3 PE=1 SV=1	Dnaja3	52.443	33.8	220	11	11	9	7	8	6	9	9	8	7	6	9	7	9	6	7	8	9	9	8	9	9	7	10	7	9	8	10	10	8	8	10	9	9	10	9	7	9	10	10	10	10	9	9
Q91V81	RNA-binding protein 42 OS=Mus musculus OX=10090 GN=Rbm42 PE=1 SV=2	Rbm42	50.235	34.9	99	9	8	3	2	4	4	3	4	6	2	3	5	4	3	5	3	2	4	2	4	3	6	4	4	4	3	5	4	3	8	5	6	5	6	7	9	6	8	8	7	7	7	8	5
Q9D8Y0	EF-hand domain-containing protein D2 OS=Mus musculus OX=10090 GN=Efhd2 PE=1 SV=1	Efhd2	26.791	63.3	334	14	14	11	7	10	10	14	13	13	15	15	11	14	14	13	11	12	12	13	12	14	13	14	12	16	9	12	11	13	11	9	11	11	12	13	13	10	10	11	11	10	12	10	10
A2AKG8	Focadhesin OS=Mus musculus OX=10090 GN=Focad PE=1 SV=1	Focad	198.95	18.6	176	25	25	7	4	6	8	4	9	4	4	5	7	10	8	8	7	9	7	7	7	7	4	4	5	8	5	9	7	6	21	14	19	18	16	20	16	14	13	21	19	20	22	20	20
Q8VD75	Huntingtin-interacting protein 1 OS=Mus musculus OX=10090 GN=Hip1 PE=1 SV=2	Hip1	115.2	16.9	101	13	13	5	3	7	3	2	5	3	6	4	6	5	5	3	4	3	3	2	2	5	5	4	2	2	2	3	3	4	10	9	9	12	11	11	7	9	8	10	10	10	11	8	9
Q9D2R8	28S ribosomal protein S33, mitochondrial OS=Mus musculus OX=10090 GN=Mrps33 PE=1 SV=1	Mrps33	12.459	11.3	14	1	1	1	1	1	0	0	1	1	1	0	1	1	0	1	1	1	1	0	0	1	0	1	0	0	0	0	0	0	1	1	1	0	0	1	1	1	0	1	1	0	1	1	1
Q68FD5	Clathrin heavy chain 1 OS=Mus musculus OX=10090 GN=Cltc PE=1 SV=3	Cltc	191.55	54.1	2606	81	81	93	93	101	97	101	98	97	98	95	104	97	102	100	95	93	90	97	100	91	87	93	89	103	94	102	104	92	72	73	75	74	73	73	75	73	73	72	73	72	73	76	70
Q8BH59	Calcium-binding mitochondrial carrier protein Aralar1 OS=Mus musculus OX=10090 GN=Slc25a12 PE=1 SV=1	Slc25a12	74.569	52.4	440	27	24	20	19	18	15	15	17	17	19	11	19	14	17	18	14	12	17	19	14	18	16	19	11	15	13	18	17	18	23	21	24	19	22	19	20	21	20	22	22	20	22	19	21
Q80UU9	Membrane-associated progesterone receptor component 2 OS=Mus musculus OX=10090 GN=Pgrmc2 PE=1 SV=2	Pgrmc2	23.334	26.7	93	3	3	2	2	6	5	5	5	2	4	4	3	2	4	3	4	3	3	2	3	5	1	4	2	4	3	5	3	4	2	2	3	3	3	2	2	3	2	3	2	3	2	3	2
Q9D8X5	CCR4-NOT transcription complex subunit 8 OS=Mus musculus OX=10090 GN=Cnot8 PE=2 SV=1	Cnot8	33.574	27.1	38	6	6	4	2	4	0	2	3	2	4	2	1	2	2	2	0	0	0	1	0	0	0	2	0	2	1	1	0	1	4	3	5	3	4	5	4	5	3	3	4	4	4	1	2
Q9CR59	Growth arrest and DNA damage-inducible proteins-interacting protein 1 OS=Mus musculus OX=10090 GN=Gadd45gip1 PE=1 SV=1	Gadd45gip1	25.82	40.1	79	6	6	4	3	3	4	3	4	2	2	2	1	2	3	3	2	3	3	3	3	4	3	3	2	3	3	4	4	3	5	4	4	5	5	6	4	4	4	5	6	5	5	4	4
O09110	Dual specificity mitogen-activated protein kinase kinase 3 OS=Mus musculus OX=10090 GN=Map2k3 PE=1 SV=2	Map2k3	39.296	50.7	181	12	12	12	8	8	4	8	11	11	12	5	5	6	7	7	5	5	8	7	9	5	5	5	4	2	6	4	7	5	10	9	10	10	10	11	10	12	9	11	10	10	10	10	11
Q9CQ79	Thioredoxin domain-containing protein 9 OS=Mus musculus OX=10090 GN=Txndc9 PE=1 SV=1	Txndc9	26.259	22.1	24	6	6	2	1	2	3	5	1	1	4	3	0	0	0	0	0	0	0	0	1	0	1	0	0	0	0	0	0	0	5	5	5	4	6	4	5	5	5	2	4	4	3	2	2
Q99P72	Reticulon-4 OS=Mus musculus OX=10090 GN=Rtn4 PE=1 SV=2	Rtn4	126.61	53.4	820	38	38	31	26	33	28	27	28	31	30	31	29	26	29	33	30	29	33	29	31	35	30	37	34	27	27	32	34	30	34	33	34	35	34	32	33	33	34	33	35	34	36	35	33
P14576	Signal recognition particle 54 kDa protein OS=Mus musculus OX=10090 GN=Srp54 PE=1 SV=2	Srp54	55.72	46.6	370	20	20	12	13	11	12	11	12	13	10	13	13	14	14	16	16	17	16	12	15	18	12	15	14	14	15	11	15	16	17	15	15	15	17	16	14	15	15	17	15	15	17	18	15
Q9CR98	Protein FAM136A OS=Mus musculus OX=10090 GN=Fam136a PE=1 SV=1	Fam136a	15.674	64.5	105	8	8	5	4	5	5	2	6	3	4	4	4	4	4	4	3	3	5	2	3	4	4	5	4	2	4	5	4	3	6	6	6	6	5	5	5	6	6	5	5	7	6	5	4
O08709	Peroxiredoxin-6 OS=Mus musculus OX=10090 GN=Prdx6 PE=1 SV=3	Prdx6	24.87	80.8	506	19	18	19	18	16	21	17	15	18	20	20	17	17	17	20	17	18	19	16	21	25	22	17	19	28	18	15	19	17	16	14	17	16	18	16	17	16	16	16	16	18	16	18	15
O35855	Branched-chain-amino-acid aminotransferase, mitochondrial OS=Mus musculus OX=10090 GN=Bcat2 PE=1 SV=2	Bcat2	44.127	44	291	14	14	9	11	7	11	11	13	13	9	11	11	12	10	13	11	8	13	10	13	12	11	7	13	7	10	11	12	12	12	12	14	13	14	13	13	12	12	12	13	13	14	13	12
Q9CY64	Biliverdin reductase A OS=Mus musculus OX=10090 GN=Blvra PE=1 SV=1	Blvra	33.524	51.9	366	17	17	18	15	15	10	14	12	14	13	14	15	14	15	14	12	11	11	12	13	11	16	14	13	14	14	14	15	13	16	16	15	13	14	13	15	15	16	16	14	16	15	14	14
Q3U3W5	Protein arginine N-methyltransferase 9 OS=Mus musculus OX=10090 GN=Prmt9 PE=2 SV=2	Prmt9	94.219	3.9	7	2	2	0	0	0	0	0	0	0	0	0	0	1	0	1	0	0	1	0	0	0	0	1	1	1	0	0	0	1	1	1	1	1	1	1	1	1	1	2	2	1	2	2	1
O88796	Ribonuclease P protein subunit p30 OS=Mus musculus OX=10090 GN=Rpp30 PE=1 SV=1	Rpp30	29.473	57.8	260	12	12	10	9	10	12	10	12	11	11	9	9	9	11	11	10	7	8	7	9	10	9	10	10	8	11	8	10	9	11	10	11	11	11	10	11	11	11	11	10	11	11	11	11
Q9R0G7	Zinc finger E-box-binding homeobox 2 OS=Mus musculus OX=10090 GN=Zeb2 PE=1 SV=2	Zeb2	136.61	29.7	279	23	23	11	7	9	12	11	12	17	17	12	13	14	12	11	12	10	10	9	8	9	8	11	8	7	5	8	8	8	19	12	20	19	19	19	19	22	18	16	17	17	18	18	20
Q8VCI5	Peroxisomal biogenesis factor 19 OS=Mus musculus OX=10090 GN=Pex19 PE=1 SV=1	Pex19	32.733	38.8	163	7	7	8	5	5	5	7	6	5	6	6	6	6	6	6	7	7	6	6	8	5	8	5	7	5	6	6	5	5	7	6	7	7	7	7	7	6	7	7	7	7	7	7	7
Q7TSG3	F-box only protein 5 OS=Mus musculus OX=10090 GN=Fbxo5 PE=1 SV=1	Fbxo5	47.508	4.3	2	1	1	1	1	0	0	0	0	0	0	0	0	0	0	0	0	0	0	0	0	0	0	0	0	0	0	0	0	0	1	1	1	0	0	0	0	0	0	1	0	0	0	0	0
P08775	DNA-directed RNA polymerase II subunit RPB1 OS=Mus musculus OX=10090 GN=Polr2a PE=1 SV=3	Polr2a	217.17	39.6	871	57	57	34	25	39	31	37	35	37	35	30	30	35	35	33	29	33	34	30	26	30	29	39	36	25	28	33	34	29	42	45	49	43	47	44	46	44	43	47	48	46	47	42	45
Q80YD6	Secretion-regulating guanine nucleotide exchange factor OS=Mus musculus OX=10090 GN=Sergef PE=2 SV=2	Sergef	49.225	8.2	3	2	2	0	0	0	0	0	0	0	1	0	1	0	0	1	0	0	0	0	0	0	0	0	0	0	0	0	0	0	2	1	0	0	1	1	2	2	0	1	2	0	2	0	1
P01902	H-2 class I histocompatibility antigen, K-D alpha chain OS=Mus musculus OX=10090 GN=H2-K1 PE=1 SV=1	H2-K1	41.489	46.7	229	16	10	10	11	10	11	10	10	9	10	8	11	6	10	7	5	6	5	6	6	7	10	9	7	7	8	10	8	12	14	13	14	12	11	12	15	12	13	13	13	12	11	12	12
P40336	Vacuolar protein sorting-associated protein 26A OS=Mus musculus OX=10090 GN=Vps26a PE=1 SV=1	Vps26a	38.113	63.6	321	18	17	14	13	15	15	15	11	12	15	9	13	14	13	12	9	10	12	12	12	13	11	12	10	11	9	8	11	10	14	14	16	15	16	15	15	15	13	16	16	17	13	12	12
P59470	DNA-directed RNA polymerase III subunit RPC2 OS=Mus musculus OX=10090 GN=Polr3b PE=1 SV=2	Polr3b	127.71	17.7	130	15	15	4	7	3	4	5	8	5	6	4	3	5	5	4	2	7	5	5	5	5	6	5	5	3	4	4	6	5	12	11	13	12	10	12	9	13	12	11	10	9	10	12	12
Q8BU03	Periodic tryptophan protein 2 homolog OS=Mus musculus OX=10090 GN=Pwp2 PE=1 SV=1	Pwp2	102.91	29.2	292	19	19	10	11	13	12	10	10	12	10	15	10	11	11	11	12	9	13	16	10	7	8	9	11	10	9	10	8	14	16	15	15	15	16	17	15	14	17	16	17	16	15	15	13
Q61586	Glycerol-3-phosphate acyltransferase 1, mitochondrial OS=Mus musculus OX=10090 GN=Gpam PE=1 SV=2	Gpam	93.703	9.4	34	5	5	2	0	2	2	5	4	3	1	1	2	2	1	1	1	0	2	1	0	1	0	0	1	0	0	1	0	1	3	3	5	3	5	5	3	3	3	4	4	2	3	3	1
P12382	ATP-dependent 6-phosphofructokinase, liver type OS=Mus musculus OX=10090 GN=Pfkl PE=1 SV=4	Pfkl	85.359	39.4	635	27	23	24	24	24	19	21	20	21	22	18	22	27	23	26	22	22	21	23	24	27	31	25	23	22	25	26	28	25	26	25	26	23	22	25	23	25	25	25	26	25	26	26	25
Q8C5N3	Pre-mRNA-splicing factor CWC22 homolog OS=Mus musculus OX=10090 GN=Cwc22 PE=1 SV=1	Cwc22	104.77	12.7	146	10	10	7	4	5	5	6	6	5	6	4	5	4	7	3	2	5	6	5	8	4	6	5	6	6	8	5	7	6	9	5	8	9	9	9	8	9	9	8	10	8	7	8	10
Q3TC72	Fumarylacetoacetate hydrolase domain-containing protein 2A OS=Mus musculus OX=10090 GN=Fahd2 PE=1 SV=1	Fahd2	34.69	26.2	33	5	5	1	0	1	0	1	1	1	0	2	3	2	2	1	0	1	1	0	2	2	1	1	2	1	1	3	2	1	4	3	4	3	4	4	4	4	3	4	5	5	4	3	4
Q91ZD6	ELL-associated factor 2 OS=Mus musculus OX=10090 GN=Eaf2 PE=1 SV=1	Eaf2	29.187	6.5	26	1	1	1	0	1	1	1	1	1	1	1	1	1	1	1	1	1	1	1	1	1	1	1	1	1	1	1	1	1	1	1	1	1	1	1	1	1	1	1	1	1	1	1	1
A2AB59	Rho GTPase-activating protein 27 OS=Mus musculus OX=10090 GN=Arhgap27 PE=1 SV=1	Arhgap27	97.047	22.7	68	13	13	1	0	2	2	1	3	2	2	2	3	2	3	2	5	3	2	4	2	2	5	6	1	0	2	5	3	3	6	5	9	10	7	8	9	7	6	8	10	8	10	10	7
Q9CRT8	Exportin-T OS=Mus musculus OX=10090 GN=Xpot PE=1 SV=3	Xpot	109.73	34.1	372	24	24	13	14	13	16	14	13	15	11	10	15	14	13	18	11	16	16	13	13	14	15	17	12	13	13	12	14	14	16	15	16	19	16	19	19	17	17	20	19	19	22	18	20
P48771	Cytochrome c oxidase subunit 7A2, mitochondrial OS=Mus musculus OX=10090 GN=Cox7a2 PE=1 SV=2	Cox7a2	9.2908	27.7	53	2	2	3	1	3	1	2	1	3	3	1	3	2	3	3	2	1	1	3	2	1	1	2	2	2	1	2	2	2	2	2	2	1	1	1	2	2	2	1	2	1	1	1	1
P97429	Annexin A4 OS=Mus musculus OX=10090 GN=Anxa4 PE=1 SV=4	Anxa4	35.915	54.2	440	18	18	11	15	17	17	14	10	16	13	17	17	16	18	18	19	19	16	15	16	18	18	14	19	21	17	18	14	17	15	15	16	16	14	15	15	15	17	16	15	15	15	15	15
Q9D0C1	E3 ubiquitin-protein ligase RNF115 OS=Mus musculus OX=10090 GN=Rnf115 PE=1 SV=1	Rnf115	33.859	9.2	27	2	2	1	2	1	1	1	1	1	1	1	1	1	1	1	1	1	1	1	1	1	1	1	1	1	1	1	1	0	2	2	1	2	2	2	1	1	1	2	2	2	2	1	2
P49452	Centromere protein C OS=Mus musculus OX=10090 GN=Cenpc PE=1 SV=2	Cenpc	102.15	6.8	11	5	5	0	0	0	0	0	1	1	1	0	1	0	0	0	0	1	0	1	1	0	1	0	1	1	0	1	0	0	3	2	4	4	3	4	3	4	2	3	4	3	5	2	3
Q3TWW8	Serine/arginine-rich splicing factor 6 OS=Mus musculus OX=10090 GN=Srsf6 PE=1 SV=1	Srsf6	39.025	28.6	131	10	6	5	6	6	6	6	6	6	7	6	5	4	5	3	4	4	3	3	5	3	5	6	3	5	5	5	5	4	9	9	10	10	8	8	9	9	8	10	10	9	8	9	7
Q8BM85	TBC domain-containing protein kinase-like protein OS=Mus musculus OX=10090 GN=Tbck PE=1 SV=1	Tbck	86.37	14.6	44	8	8	2	1	1	2	2	2	1	1	3	3	2	1	2	2	2	2	1	0	3	3	1	2	2	2	0	1	0	5	4	4	5	6	5	5	4	3	8	6	6	6	4	4
P62311	U6 snRNA-associated Sm-like protein LSm3 OS=Mus musculus OX=10090 GN=Lsm3 PE=1 SV=2	Lsm3	11.845	40.2	71	3	3	2	2	3	2	3	2	3	3	3	3	2	2	3	4	2	1	3	3	4	3	2	2	1	4	2	4	3	3	1	3	3	3	3	3	3	3	2	3	3	2	2	3
Q9R233	Tapasin OS=Mus musculus OX=10090 GN=Tapbp PE=1 SV=2	Tapbp	49.736	25.2	152	10	10	7	4	5	3	5	6	7	7	6	6	6	6	5	8	6	4	5	6	4	5	5	4	4	8	8	7	5	7	6	6	7	6	6	8	8	7	6	8	8	7	7	6
Q8R0X2	CDK2-associated and cullin domain-containing protein 1 OS=Mus musculus OX=10090 GN=Cacul1 PE=2 SV=1	Cacul1	42.106	25.7	65	6	6	3	2	5	2	3	4	1	1	2	3	4	3	2	1	3	3	2	2	2	2	2	2	1	3	2	2	3	5	5	6	5	5	4	4	5	4	5	4	5	4	4	6
Q9CZL5	Pterin-4-alpha-carbinolamine dehydratase 2 OS=Mus musculus OX=10090 GN=Pcbd2 PE=1 SV=2	Pcbd2	14.83	19.1	41	2	2	1	2	2	1	2	2	2	2	2	2	2	2	1	1	0	0	1	2	2	2	2	0	2	2	1	2	1	2	2	2	2	2	2	2	2	2	2	2	2	2	2	2
P42337	Phosphatidylinositol 4,5-bisphosphate 3-kinase catalytic subunit alpha isoform OS=Mus musculus OX=10090 GN=Pik3ca PE=1 SV=2	Pik3ca	124.41	2.4	7	2	2	0	0	0	0	0	0	0	0	0	0	1	0	1	0	0	0	0	0	1	1	0	0	1	2	0	0	0	2	0	1	2	2	0	1	0	2	1	2	0	2	1	1
Q8VDW0	ATP-dependent RNA helicase DDX39A OS=Mus musculus OX=10090 GN=Ddx39a PE=1 SV=1	Ddx39a	49.067	60.7	637	24	14	24	25	26	29	20	27	26	24	24	24	24	21	23	21	20	22	25	23	25	24	22	22	20	21	25	24	26	19	20	22	22	20	20	22	20	21	22	22	21	20	20	20
Q9JLV6	Bifunctional polynucleotide phosphatase/kinase OS=Mus musculus OX=10090 GN=Pnkp PE=1 SV=2	Pnkp	57.223	34.1	175	14	14	9	7	5	5	7	5	5	8	6	8	7	6	6	7	6	8	7	7	7	8	8	7	4	5	4	7	6	11	10	10	12	12	12	11	13	12	13	13	12	11	9	11
Q91WK0	Leucine-rich repeat flightless-interacting protein 2 OS=Mus musculus OX=10090 GN=Lrrfip2 PE=1 SV=1	Lrrfip2	47.147	28	75	10	9	2	1	3	1	2	4	2	2	2	2	2	2	3	3	2	3	2	2	3	3	2	6	2	4	4	5	6	6	3	8	7	7	7	6	6	6	6	6	5	8	7	8
Q61301	Catenin alpha-2 OS=Mus musculus OX=10090 GN=Ctnna2 PE=1 SV=3	Ctnna2	105.28	10	6	7	3	0	0	0	0	2	0	1	1	0	0	0	0	0	0	1	0	1	0	0	0	0	0	0	0	0	0	0	5	6	5	6	6	6	5	6	6	3	5	5	5	4	3
Q99L48	60S ribosomal export protein NMD3 OS=Mus musculus OX=10090 GN=Nmd3 PE=1 SV=1	Nmd3	57.611	41.7	215	16	16	8	7	8	13	13	14	11	8	10	6	8	7	9	8	6	7	4	6	6	3	5	9	5	7	10	8	9	11	10	12	16	15	15	13	13	16	12	14	11	13	11	11
Q8CIE4	Protein mono-ADP-ribosyltransferase PARP10 OS=Mus musculus OX=10090 GN=Parp10 PE=2 SV=1	Parp10	103.68	22.3	131	14	14	3	4	3	5	3	4	4	3	4	3	6	3	7	5	6	7	8	4	4	3	3	4	4	5	8	8	10	4	7	5	6	8	8	11	8	10	8	10	8	10	8	10
Q5SUR0	Phosphoribosylformylglycinamidine synthase OS=Mus musculus OX=10090 GN=Pfas PE=1 SV=1	Pfas	144.63	49.3	1094	44	44	43	38	42	40	40	40	45	44	39	44	44	42	40	45	40	44	38	33	41	37	35	43	35	39	42	44	37	36	35	40	38	36	37	35	38	37	38	39	39	40	38	35
P25206	DNA replication licensing factor MCM3 OS=Mus musculus OX=10090 GN=Mcm3 PE=1 SV=2	Mcm3	91.545	64.7	836	47	47	38	35	37	37	29	37	36	33	34	31	28	31	38	33	28	28	26	27	31	26	27	32	24	26	28	30	26	41	36	43	37	41	41	40	39	39	41	41	37	40	38	34
Q8CG72	ADP-ribose glycohydrolase ARH3 OS=Mus musculus OX=10090 GN=Adprhl2 PE=1 SV=1	Adprhl2	39.414	25.1	95	6	6	4	3	3	5	4	4	4	4	3	4	4	3	3	5	3	3	2	3	3	5	5	1	5	3	2	4	3	6	6	5	5	5	5	6	6	6	6	6	5	6	6	6
Q8VE37	Regulator of chromosome condensation OS=Mus musculus OX=10090 GN=Rcc1 PE=1 SV=1	Rcc1	44.93	59.4	407	15	15	17	12	16	17	14	19	18	19	14	17	17	17	14	14	13	12	15	14	14	15	15	13	15	12	18	14	12	13	13	14	15	14	14	13	12	12	14	15	15	14	14	15
Q8VE10	N-alpha-acetyltransferase 40 OS=Mus musculus OX=10090 GN=Naa40 PE=1 SV=1	Naa40	27.229	18.6	54	3	3	3	2	3	3	3	2	3	1	3	2	1	3	2	1	3	3	3	0	1	1	2	0	1	1	1	2	4	3	3	3	3	3	3	3	3	3	2	3	3	2	3	3
Q9DBA9	General transcription factor IIH subunit 1 OS=Mus musculus OX=10090 GN=Gtf2h1 PE=1 SV=2	Gtf2h1	61.851	14.3	57	6	6	1	1	1	2	3	2	1	1	2	3	2	2	1	1	1	1	3	4	3	3	5	2	1	4	2	2	3	4	3	3	4	6	5	5	3	5	5	5	4	4	3	4
Q8JZX4	Splicing factor 45 OS=Mus musculus OX=10090 GN=Rbm17 PE=1 SV=1	Rbm17	45.303	34.1	145	10	10	5	3	5	4	6	7	8	6	5	6	5	7	6	5	4	5	6	8	5	5	3	7	6	4	5	4	5	9	7	9	9	8	8	8	9	7	8	9	9	8	10	8
P17563	Methanethiol oxidase OS=Mus musculus OX=10090 GN=Selenbp1 PE=1 SV=2	Selenbp1	52.513	34.5	91	12	12	0	2	2	0	1	1	2	2	2	4	5	4	5	3	3	1	3	0	6	8	8	4	4	5	7	6	3	5	6	8	5	6	5	8	7	5	7	10	8	7	8	7
Q9D8H7	Metalloendopeptidase OMA1, mitochondrial OS=Mus musculus OX=10090 GN=Oma1 PE=1 SV=1	Oma1	58.877	5.2	3	2	2	1	0	1	0	0	0	0	0	0	0	0	1	0	0	0	0	0	0	0	0	0	0	0	0	0	0	0	1	2	2	1	0	1	1	2	0	2	1	2	0	0	0
Q9JKC7	AP-4 complex subunit mu-1 OS=Mus musculus OX=10090 GN=Ap4m1 PE=1 SV=1	Ap4m1	49.509	10.7	11	3	3	0	0	1	0	0	0	0	0	0	0	0	1	2	0	0	1	0	1	0	1	0	1	0	0	1	2	0	3	1	1	3	2	2	2	1	0	2	2	2	3	3	2
Q9D2E2	Target of EGR1 protein 1 OS=Mus musculus OX=10090 GN=Toe1 PE=1 SV=1	Toe1	56.87	36	174	14	14	8	5	6	6	8	7	9	9	11	10	6	7	6	6	7	7	7	3	4	8	6	4	4	6	4	6	4	11	8	12	12	10	12	12	11	13	11	11	11	9	11	10
Q8BFS9	Asparagine synthetase domain-containing protein 1 OS=Mus musculus OX=10090 GN=Asnsd1 PE=2 SV=1	Asnsd1	69.752	6.1	16	2	2	1	0	0	0	0	1	0	2	1	1	0	1	2	0	0	1	1	1	0	0	0	1	0	0	1	1	1	1	1	1	1	1	1	1	2	2	1	1	1	2	1	1
P53569	CCAAT/enhancer-binding protein zeta OS=Mus musculus OX=10090 GN=Cebpz PE=1 SV=2	Cebpz	120.26	32.8	429	31	30	16	19	16	20	15	16	13	16	18	20	13	19	19	17	18	15	17	14	15	17	10	13	8	16	16	18	15	26	24	26	25	25	26	24	25	23	25	22	22	28	27	25
Q9D3P8	Plasminogen receptor (KT) OS=Mus musculus OX=10090 GN=Plgrkt PE=1 SV=1	Plgrkt	17.261	29.3	47	5	5	2	1	1	2	3	2	2	2	2	3	5	2	2	2	1	1	0	1	1	1	2	1	2	0	3	1	2	4	3	4	5	5	4	4	4	4	5	5	4	5	4	4
Q8K0F1	TBC1 domain family member 23 OS=Mus musculus OX=10090 GN=Tbc1d23 PE=1 SV=1	Tbc1d23	76.425	23.8	85	10	9	2	3	4	1	1	1	2	2	1	2	5	3	6	2	2	3	5	3	7	3	4	5	2	4	3	6	3	6	5	6	5	5	7	5	5	3	7	6	6	9	9	8
Q9DC40	Telomere length regulation protein TEL2 homolog OS=Mus musculus OX=10090 GN=Telo2 PE=1 SV=2	Telo2	93.312	11.2	36	6	6	1	3	2	2	2	2	1	0	1	1	2	2	1	1	2	2	1	0	1	1	2	0	1	2	1	0	2	3	5	2	2	2	3	3	3	3	4	4	4	2	3	4
Q8BPM2	Mitogen-activated protein kinase kinase kinase kinase 5 OS=Mus musculus OX=10090 GN=Map4k5 PE=1 SV=2	Map4k5	95.044	9.4	39	5	4	1	1	0	3	0	2	1	0	2	2	0	3	2	0	3	2	1	2	2	2	1	1	0	2	2	3	1	2	2	3	5	3	4	4	2	3	4	4	3	4	4	3
Q8VI93	2'-5'-oligoadenylate synthase 3 OS=Mus musculus OX=10090 GN=Oas3 PE=1 SV=1	Oas3	126.33	53.3	913	45	45	21	18	21	31	27	26	31	27	27	31	29	21	35	41	40	43	43	39	32	29	30	42	43	41	44	49	52	36	28	33	35	35	35	39	34	37	37	36	37	40	38	40
Q8BKT7	THO complex subunit 5 homolog OS=Mus musculus OX=10090 GN=Thoc5 PE=1 SV=2	Thoc5	78.685	32.1	213	20	20	5	10	5	5	6	7	9	8	9	8	8	6	9	5	8	10	10	7	11	8	8	7	8	10	8	10	8	15	14	12	10	16	10	13	13	13	15	16	15	15	14	14
Q4FZF3	Probable ATP-dependent RNA helicase DDX49 OS=Mus musculus OX=10090 GN=Ddx49 PE=2 SV=1	Ddx49	54.093	20.6	80	8	8	1	4	3	4	3	4	3	3	2	3	2	1	4	4	3	4	3	4	2	4	3	4	3	2	2	2	3	4	6	6	6	5	6	6	5	5	6	5	5	6	5	6
Q61333	Tumor necrosis factor alpha-induced protein 2 OS=Mus musculus OX=10090 GN=Tnfaip2 PE=1 SV=2	Tnfaip2	78.101	17.9	47	9	9	0	0	0	3	5	4	2	7	6	3	3	3	1	2	0	2	0	1	1	2	0	1	0	0	0	1	0	3	1	1	6	8	9	9	8	9	5	6	9	6	6	6
P16460	Argininosuccinate synthase OS=Mus musculus OX=10090 GN=Ass1 PE=1 SV=1	Ass1	46.584	7.5	13	3	3	2	0	0	1	0	0	1	0	0	0	0	0	0	1	2	1	0	1	1	1	1	0	0	0	0	0	1	3	0	1	2	1	1	3	2	1	1	1	2	2	2	3
Q8BTW3	Exosome complex component MTR3 OS=Mus musculus OX=10090 GN=Exosc6 PE=1 SV=1	Exosc6	28.37	30.8	107	7	7	3	4	5	4	5	4	4	4	6	4	4	4	5	4	3	3	3	4	2	4	4	4	4	5	4	3	4	5	6	6	6	6	7	5	5	7	7	6	6	6	5	6
Q2TBA3	Mucosa-associated lymphoid tissue lymphoma translocation protein 1 homolog OS=Mus musculus OX=10090 GN=Malt1 PE=1 SV=2	Malt1	93.215	29.7	102	17	17	0	0	0	9	9	7	6	11	15	0	1	2	4	1	6	6	6	2	2	5	4	1	0	0	3	0	2	10	4	7	13	13	13	13	14	14	9	11	9	12	11	13
Q8BJM7	S-adenosyl-L-methionine-dependent tRNA 4-demethylwyosine synthase TYW1 OS=Mus musculus OX=10090 GN=Tyw1 PE=1 SV=1	Tyw1	81.598	18.7	56	9	9	2	2	2	2	1	2	2	1	1	3	2	1	4	3	2	2	2	2	1	3	2	2	1	2	2	4	3	7	2	6	6	6	6	4	6	7	5	6	4	5	4	4
Q922B2	Aspartate--tRNA ligase, cytoplasmic OS=Mus musculus OX=10090 GN=Dars PE=1 SV=2	Dars	57.147	66.7	762	34	34	29	28	30	31	30	29	31	30	26	31	29	33	32	22	25	29	26	33	26	27	33	26	31	25	24	28	18	31	31	30	29	30	28	31	30	25	30	29	29	28	27	25
Q64012	RNA-binding protein Raly OS=Mus musculus OX=10090 GN=Raly PE=1 SV=3	Raly	33.188	34.3	197	10	10	9	8	10	9	8	8	8	7	8	7	10	8	8	6	6	5	6	6	6	8	9	7	8	4	8	6	4	10	8	10	10	9	9	9	10	10	9	9	9	10	9	9
Q8BTH8	Casein kinase I isoform gamma-1 OS=Mus musculus OX=10090 GN=Csnk1g1 PE=1 SV=2	Csnk1g1	52.743	8.5	21	3	2	1	1	0	0	1	1	0	0	1	1	0	0	1	1	1	1	1	0	1	1	1	0	1	1	3	1	1	2	1	1	1	2	1	1	2	1	1	2	1	1	1	1
Q9EQC5	N-terminal kinase-like protein OS=Mus musculus OX=10090 GN=Scyl1 PE=1 SV=1	Scyl1	89.159	30.4	173	15	15	9	9	6	5	5	3	5	5	4	8	6	7	7	6	4	7	6	8	9	6	8	6	5	7	8	8	6	9	10	10	8	8	8	10	7	9	11	9	6	11	8	8
Q8R3C0	Mini-chromosome maintenance complex-binding protein OS=Mus musculus OX=10090 GN=Mcmbp PE=1 SV=1	Mcmbp	72.89	46.3	320	22	22	14	17	18	12	16	15	16	15	13	13	11	16	10	8	9	11	11	8	15	10	13	5	8	8	7	14	7	19	19	22	21	20	21	18	22	19	19	20	21	20	18	18
Q8BGF7	PAN2-PAN3 deadenylation complex catalytic subunit Pan2 OS=Mus musculus OX=10090 GN=Pan2 PE=1 SV=1	Pan2	135.25	7.8	19	6	6	2	0	1	0	0	1	1	2	1	1	0	3	2	1	0	1	0	0	1	0	0	0	1	0	0	1	0	4	0	3	4	2	3	3	4	3	3	2	5	3	4	3
Q5DW34	Histone-lysine N-methyltransferase EHMT1 OS=Mus musculus OX=10090 GN=Ehmt1 PE=1 SV=2	Ehmt1	142	20.3	144	15	15	8	3	6	5	8	5	8	6	9	6	6	7	8	5	2	7	4	4	6	5	8	5	1	4	4	1	3	11	10	15	10	14	10	13	10	12	12	11	12	15	12	10
P08113	Endoplasmin OS=Mus musculus OX=10090 GN=Hsp90b1 PE=1 SV=2	Hsp90b1	92.475	57.4	1801	56	54	72	72	66	55	73	63	63	72	67	63	55	68	75	67	68	73	68	72	62	58	65	69	77	65	63	70	60	51	47	50	49	50	49	48	50	49	50	50	48	53	50	49
Q5RJG1	Nucleolar protein 10 OS=Mus musculus OX=10090 GN=Nol10 PE=2 SV=1	Nol10	80.076	36.7	220	20	20	5	7	9	7	9	11	9	7	10	11	8	7	9	11	10	11	8	10	6	8	6	6	6	7	7	5	10	15	11	14	18	15	15	15	14	14	18	15	18	16	17	17
Q9D0F9	Phosphoglucomutase-1 OS=Mus musculus OX=10090 GN=Pgm1 PE=1 SV=4	Pgm1	61.417	38.1	284	17	17	9	13	12	6	9	7	8	8	8	12	13	13	9	10	10	11	10	6	14	13	12	12	14	11	11	12	11	14	15	16	14	12	12	16	14	13	17	16	15	14	13	16
Q8CHC4	Synaptojanin-1 OS=Mus musculus OX=10090 GN=Synj1 PE=1 SV=3	Synj1	172.62	28.2	262	27	27	6	2	10	7	6	9	6	6	8	12	12	12	18	10	9	12	9	11	9	13	3	14	11	11	11	11	14	19	9	17	16	17	16	19	17	17	19	21	17	21	16	20
Q6ZQB6	Inositol hexakisphosphate and diphosphoinositol-pentakisphosphate kinase 2 OS=Mus musculus OX=10090 GN=Ppip5k2 PE=1 SV=3	Ppip5k2	128.43	24.5	131	20	18	2	8	3	4	5	5	4	3	5	2	7	6	4	3	5	4	4	5	10	9	6	1	6	6	6	6	2	10	11	10	10	12	14	11	7	10	14	10	14	10	13	11
O88845	A-kinase anchor protein 10, mitochondrial OS=Mus musculus OX=10090 GN=Akap10 PE=1 SV=3	Akap10	73.631	33.4	179	16	16	5	3	6	5	5	6	6	4	5	8	6	5	7	7	4	8	6	10	10	9	9	6	9	9	8	7	6	14	9	13	15	13	13	13	13	12	13	14	15	14	15	11
O08917	Flotillin-1 OS=Mus musculus OX=10090 GN=Flot1 PE=1 SV=1	Flot1	47.513	37.9	61	11	11	1	0	0	0	3	1	0	2	0	3	5	3	0	2	5	3	4	4	4	1	2	4	1	2	3	5	3	6	4	4	8	8	8	6	9	7	9	10	7	9	9	10
P14206	40S ribosomal protein SA OS=Mus musculus OX=10090 GN=Rpsa PE=1 SV=4	Rpsa	32.838	63.4	594	16	16	22	20	22	30	28	24	27	26	26	21	19	21	26	19	23	23	20	21	18	17	17	20	26	19	18	22	19	15	15	15	15	16	15	16	15	15	14	15	15	14	15	13
P97310	DNA replication licensing factor MCM2 OS=Mus musculus OX=10090 GN=Mcm2 PE=1 SV=3	Mcm2	102.08	51.3	852	38	38	32	36	37	32	31	33	38	35	29	33	33	29	33	31	32	27	32	33	33	33	32	32	24	32	29	26	25	35	32	33	35	34	34	36	35	31	30	33	33	36	32	36
Q6PAV2	Probable E3 ubiquitin-protein ligase HERC4 OS=Mus musculus OX=10090 GN=Herc4 PE=1 SV=2	Herc4	118.41	42.1	333	30	30	6	9	10	11	6	12	16	14	14	20	12	13	14	16	16	9	11	11	14	12	12	14	12	12	15	13	9	21	23	23	24	20	21	26	20	20	24	21	22	26	25	25
Q8BRK9	Alpha-mannosidase 2x OS=Mus musculus OX=10090 GN=Man2a2 PE=1 SV=2	Man2a2	130.65	6.8	12	5	5	1	0	1	0	0	0	0	0	0	2	0	1	1	0	0	1	0	1	1	0	0	0	0	1	1	0	1	2	0	2	1	2	1	1	0	0	4	4	4	2	2	2
Q3UDE2	Tubulin--tyrosine ligase-like protein 12 OS=Mus musculus OX=10090 GN=Ttll12 PE=1 SV=1	Ttll12	74.042	46.6	426	22	22	14	19	15	17	14	15	13	16	12	17	17	14	15	15	14	16	15	16	17	16	17	18	17	17	14	18	18	20	19	19	19	19	19	17	18	16	20	20	21	18	19	18
Q60739	BAG family molecular chaperone regulator 1 OS=Mus musculus OX=10090 GN=Bag1 PE=1 SV=3	Bag1	39.74	23.4	106	7	7	3	4	3	3	3	4	3	4	3	5	5	5	3	5	4	3	4	3	4	4	6	4	3	5	4	4	5	5	5	6	6	5	5	5	5	5	6	5	5	5	5	5
Q91YN5	UDP-N-acetylhexosamine pyrophosphorylase OS=Mus musculus OX=10090 GN=Uap1 PE=1 SV=1	Uap1	58.608	24.7	119	9	8	4	2	4	5	5	4	6	5	4	3	5	5	6	3	7	6	5	5	4	2	2	2	2	6	6	7	4	8	7	7	8	7	9	9	9	7	9	8	9	9	7	9
Q8R366	Immunoglobulin superfamily member 8 OS=Mus musculus OX=10090 GN=Igsf8 PE=1 SV=2	Igsf8	65.01	27.7	100	9	9	5	4	6	5	8	8	7	4	4	3	4	4	2	2	3	3	3	4	1	3	3	2	2	3	3	1	3	5	5	5	5	6	6	7	5	7	5	5	5	6	5	3
O88876	Short-chain dehydrogenase/reductase 3 OS=Mus musculus OX=10090 GN=Dhrs3 PE=1 SV=2	Dhrs3	33.652	13.9	31	3	3	1	1	0	2	2	1	1	0	2	1	3	0	0	1	1	2	1	1	0	1	2	2	1	0	2	2	1	2	2	2	2	3	3	2	1	3	3	3	2	3	3	2
Q5EBG8	Uncharacterized protein C1orf50 homolog OS=Mus musculus OX=10090 PE=1 SV=1	---	21.862	22.6	16	2	2	0	1	1	0	1	0	0	1	1	1	0	1	1	0	1	0	0	1	1	2	0	0	1	0	0	1	1	1	1	1	0	2	1	1	1	1	1	1	1	1	1	1
F6VAN0	Cyclic AMP-dependent transcription factor ATF-6 alpha OS=Mus musculus OX=10090 GN=Atf6 PE=1 SV=2	Atf6	72.694	2.3	15	1	1	1	1	1	0	1	1	0	1	1	0	1	1	1	1	0	1	1	1	0	0	0	0	0	1	0	0	0	1	1	1	1	1	1	1	1	1	0	1	1	1	1	0
Q8BZ98	Dynamin-3 OS=Mus musculus OX=10090 GN=Dnm3 PE=1 SV=1	Dnm3	97.189	9.8	18	10	1	1	1	1	1	0	0	1	1	1	0	1	0	1	1	1	1	1	1	0	1	0	0	0	1	1	1	0	10	7	9	9	10	8	9	9	9	9	9	9	8	9	8
O70589	Peripheral plasma membrane protein CASK OS=Mus musculus OX=10090 GN=Cask PE=1 SV=2	Cask	105.11	12.7	87	9	9	2	3	4	1	4	2	3	2	0	4	3	4	5	3	3	4	5	2	5	3	7	4	1	2	6	2	3	5	5	6	6	7	5	6	5	2	8	7	8	7	6	7
Q9JL60	Glucocorticoid modulatory element-binding protein 1 OS=Mus musculus OX=10090 GN=Gmeb1 PE=1 SV=2	Gmeb1	61.057	8	9	3	2	0	1	0	1	0	0	1	0	0	1	0	0	0	1	1	0	0	0	1	1	0	1	0	0	0	0	0	3	2	3	1	3	3	2	3	2	3	3	2	2	3	2
Q9CS00	Cactin OS=Mus musculus OX=10090 GN=Cactin PE=1 SV=2	Cactin	90.66	8.7	30	5	5	1	0	2	1	1	2	0	2	1	2	2	2	1	1	1	1	0	0	0	0	1	1	1	0	3	1	3	2	1	5	2	4	2	1	2	3	5	5	4	2	5	1
Q8K2T8	RNA polymerase II-associated factor 1 homolog OS=Mus musculus OX=10090 GN=Paf1 PE=1 SV=1	Paf1	60.518	29	86	13	13	4	5	4	5	4	5	2	4	3	2	3	4	1	3	1	4	4	2	4	1	5	3	1	4	3	4	1	9	10	9	8	9	10	9	7	8	10	8	9	7	8	9
Q8BGT5	Alanine aminotransferase 2 OS=Mus musculus OX=10090 GN=Gpt2 PE=1 SV=1	Gpt2	57.943	32.8	92	11	11	1	1	0	1	0	2	1	0	1	5	7	6	5	5	3	4	3	2	3	4	4	8	6	3	6	6	5	3	2	7	6	5	5	3	4	4	9	11	9	8	10	7
P70188	Kinesin-associated protein 3 OS=Mus musculus OX=10090 GN=Kifap3 PE=1 SV=1	Kifap3	91.29	1.8	1	1	1	0	0	0	0	0	0	0	0	0	0	0	0	0	0	0	0	0	0	0	0	0	0	0	0	0	1	0	0	0	0	0	0	0	0	0	0	0	1	0	0	0	0
Q8R3N1	Nucleolar protein 14 OS=Mus musculus OX=10090 GN=Nop14 PE=1 SV=2	Nop14	98.768	35.6	321	26	26	11	9	13	10	11	15	12	12	11	12	12	9	11	12	11	12	14	10	13	14	11	14	9	14	12	12	15	17	15	21	21	18	20	21	19	18	21	19	18	19	17	19
Q8BY02	NF-kappa-B-repressing factor OS=Mus musculus OX=10090 GN=Nkrf PE=2 SV=3	Nkrf	77.738	13	87	7	7	3	2	3	4	4	5	4	4	5	1	3	3	4	3	4	4	4	4	3	4	2	2	2	3	3	2	2	5	4	5	5	6	7	7	7	5	3	4	5	4	5	6
Q91W36	Ubiquitin carboxyl-terminal hydrolase 3 OS=Mus musculus OX=10090 GN=Usp3 PE=2 SV=1	Usp3	58.867	26.3	56	10	10	2	1	1	2	2	2	2	1	1	4	1	3	2	1	2	3	2	3	1	3	1	5	1	2	1	2	5	5	4	7	6	5	6	5	4	4	6	4	5	6	6	8
Q3TPE9	Ankyrin repeat and MYND domain-containing protein 2 OS=Mus musculus OX=10090 GN=Ankmy2 PE=1 SV=1	Ankmy2	48.774	6.8	26	2	2	2	1	2	1	1	2	2	1	2	1	1	1	2	0	0	0	1	1	0	0	0	1	0	2	0	1	1	2	1	2	2	2	2	2	2	2	2	1	2	2	2	2
Q9D0F1	Kinetochore protein NDC80 homolog OS=Mus musculus OX=10090 GN=Ndc80 PE=1 SV=1	Ndc80	73.961	6.7	18	3	3	1	1	3	0	0	1	1	1	1	1	0	0	0	0	1	0	1	0	0	2	1	1	0	1	0	1	0	3	2	3	2	3	3	3	3	3	3	3	2	3	1	1
P83877	Thioredoxin-like protein 4A OS=Mus musculus OX=10090 GN=Txnl4a PE=1 SV=1	Txnl4a	16.786	24.6	24	3	3	1	1	1	1	0	0	1	2	1	1	1	1	1	0	1	2	1	1	1	0	0	2	0	0	2	1	1	2	2	2	1	2	2	3	1	3	2	2	1	3	2	2
Q9ERI5	Bifunctional arginine demethylase and lysyl-hydroxylase JMJD6 OS=Mus musculus OX=10090 GN=Jmjd6 PE=1 SV=2	Jmjd6	46.567	35.7	87	10	10	4	4	6	3	4	5	7	3	3	3	3	2	2	3	2	2	3	3	4	3	3	2	2	0	3	4	4	5	7	8	6	8	6	9	7	6	7	4	6	7	6	8
O54825	Bystin OS=Mus musculus OX=10090 GN=Bysl PE=1 SV=3	Bysl	49.783	54.1	281	20	20	8	13	12	12	11	11	14	13	9	9	13	16	11	13	5	9	9	12	9	11	10	9	4	9	10	10	9	14	16	16	16	18	16	15	13	13	16	18	15	15	15	18
A2RSY1	KAT8 regulatory NSL complex subunit 3 OS=Mus musculus OX=10090 GN=Kansl3 PE=1 SV=1	Kansl3	96.134	6.3	28	3	3	1	0	2	1	1	2	1	1	1	1	2	2	2	0	1	0	2	0	1	2	2	0	1	0	2	0	0	1	0	2	2	2	2	2	2	1	3	2	2	2	2	1
Q00899	Transcriptional repressor protein YY1 OS=Mus musculus OX=10090 GN=Yy1 PE=1 SV=1	Yy1	44.716	21.7	124	10	10	6	5	5	6	5	6	6	2	5	7	6	5	6	5	3	4	4	2	3	7	4	2	2	4	6	4	4	8	6	7	8	8	8	8	7	8	9	8	9	9	8	6
Q8WTY4	Anamorsin OS=Mus musculus OX=10090 GN=Ciapin1 PE=1 SV=1	Ciapin1	33.429	57.3	292	13	13	9	11	12	13	12	10	12	11	13	11	9	12	9	10	15	11	15	11	10	9	9	10	7	12	10	10	9	12	9	12	11	13	13	13	12	13	12	12	13	12	11	11
Q6PDY2	2-aminoethanethiol dioxygenase OS=Mus musculus OX=10090 GN=Ado PE=1 SV=2	Ado	28.372	39.8	103	8	8	3	6	3	3	4	5	5	4	4	2	4	4	4	3	3	2	4	4	3	4	6	4	4	4	4	3	4	5	7	4	4	5	5	6	6	6	6	6	6	5	5	5
P70404	Isocitrate dehydrogenase [NAD] subunit gamma 1, mitochondrial OS=Mus musculus OX=10090 GN=Idh3g PE=1 SV=1	Idh3g	42.785	44.5	487	12	12	18	15	18	18	16	21	17	16	13	16	16	24	23	20	24	19	17	18	21	19	22	17	15	14	17	16	17	10	10	11	11	11	11	10	10	10	10	10	10	11	11	11
Q6PEB6	MOB-like protein phocein OS=Mus musculus OX=10090 GN=Mob4 PE=1 SV=1	Mob4	26.032	35.1	96	5	5	4	3	3	3	3	2	5	4	4	3	2	3	5	2	3	3	4	4	4	4	6	4	3	4	2	5	4	5	4	4	5	3	5	4	5	5	5	5	5	4	3	4
Q8R418	Endoribonuclease Dicer OS=Mus musculus OX=10090 GN=Dicer1 PE=1 SV=3	Dicer1	216.82	6.7	103	9	9	6	2	6	3	5	5	5	4	3	4	3	2	4	2	4	6	3	4	4	2	6	4	4	2	4	3	3	7	5	6	6	6	6	8	7	7	6	7	7	6	4	6
Q61712	DnaJ homolog subfamily C member 1 OS=Mus musculus OX=10090 GN=Dnajc1 PE=1 SV=1	Dnajc1	63.869	6.5	11	3	3	1	1	1	0	1	1	1	0	0	0	0	0	1	0	0	0	0	0	1	2	1	0	0	0	0	0	0	1	1	1	1	1	2	2	0	1	2	2	1	3	2	3
Q64092	Transcription factor E3 OS=Mus musculus OX=10090 GN=Tfe3 PE=1 SV=2	Tfe3	61.535	16.6	60	7	5	2	3	4	0	3	3	5	2	3	2	2	2	2	3	3	2	2	2	1	1	4	1	1	3	1	2	1	7	6	5	5	4	4	5	4	5	6	7	5	6	5	5
Q8BGZ4	Cell division cycle protein 23 homolog OS=Mus musculus OX=10090 GN=Cdc23 PE=1 SV=2	Cdc23	68.561	36	195	14	13	7	7	10	4	9	6	7	7	5	7	10	7	7	3	8	8	8	8	9	8	6	9	5	8	6	8	8	12	9	12	11	12	11	11	10	11	9	12	11	12	11	12
P22907	Porphobilinogen deaminase OS=Mus musculus OX=10090 GN=Hmbs PE=1 SV=2	Hmbs	39.344	39.1	207	10	10	6	7	6	6	9	7	9	9	10	9	8	6	9	9	7	8	8	5	8	9	9	8	7	10	5	6	7	10	8	8	8	10	7	9	9	10	9	9	8	9	10	10
Q9DAU1	Protein canopy homolog 3 OS=Mus musculus OX=10090 GN=Cnpy3 PE=1 SV=1	Cnpy3	30.537	28.6	127	8	8	6	4	7	5	6	5	5	7	6	6	5	6	4	3	3	4	5	3	3	6	7	2	4	4	3	3	5	7	7	7	8	7	8	7	8	8	8	6	8	7	5	8
Q6NZB1	Protein arginine N-methyltransferase 6 OS=Mus musculus OX=10090 GN=Prmt6 PE=1 SV=2	Prmt6	41.866	7.9	14	2	2	0	1	0	1	0	1	1	1	1	0	1	0	0	0	0	0	1	0	1	0	2	1	1	0	1	0	0	0	1	1	1	0	2	2	2	1	1	1	1	1	1	0
P18242	Cathepsin D OS=Mus musculus OX=10090 GN=Ctsd PE=1 SV=1	Ctsd	44.953	38.3	379	15	15	12	10	11	17	14	11	16	13	12	15	16	14	12	16	17	12	13	17	13	11	12	13	16	17	17	14	18	14	12	12	13	12	13	13	13	12	15	13	12	15	14	14
Q9JJI8	60S ribosomal protein L38 OS=Mus musculus OX=10090 GN=Rpl38 PE=1 SV=3	Rpl38	8.2038	52.9	194	6	6	9	10	9	7	7	11	9	6	9	10	6	6	5	8	5	8	9	6	6	6	4	6	7	6	5	7	7	6	6	6	6	6	6	6	6	6	6	5	6	6	6	5
Q9CY66	H/ACA ribonucleoprotein complex subunit 1 OS=Mus musculus OX=10090 GN=Gar1 PE=1 SV=1	Gar1	23.474	33.3	137	7	7	5	4	7	4	4	6	6	6	5	5	5	7	5	5	4	5	4	5	5	6	4	5	5	4	4	6	6	6	5	7	5	7	6	6	6	6	6	6	6	6	7	5
Q5SU73	Coilin OS=Mus musculus OX=10090 GN=Coil PE=1 SV=1	Coil	61.916	16.1	62	6	6	3	2	1	2	2	3	4	5	2	1	2	2	3	1	2	3	2	3	2	3	4	1	0	2	3	1	3	4	3	5	4	5	4	6	4	4	3	3	4	4	4	4
Q9JJ89	Coiled-coil domain-containing protein 86 OS=Mus musculus OX=10090 GN=Ccdc86 PE=1 SV=2	Ccdc86	46.486	25.8	135	10	10	5	6	4	5	4	6	5	6	6	4	6	7	6	4	2	5	5	5	7	6	5	5	3	4	5	3	6	7	7	9	9	7	9	9	9	7	10	9	9	8	7	6
Q9D8M7	PHD finger protein 10 OS=Mus musculus OX=10090 GN=Phf10 PE=1 SV=4	Phf10	55.839	17.5	80	6	6	2	2	2	3	3	3	3	3	3	5	5	4	3	4	4	4	3	1	2	6	4	0	3	2	4	2	0	5	4	5	4	4	4	5	5	5	5	6	5	4	5	4
Q80U95	Ubiquitin-protein ligase E3C OS=Mus musculus OX=10090 GN=Ube3c PE=1 SV=2	Ube3c	123.97	22.9	166	18	18	10	7	5	5	7	8	9	6	5	6	6	9	5	7	5	5	7	5	6	6	5	4	4	6	5	5	8	16	14	16	14	14	15	16	15	13	17	16	15	14	16	14
Q91VE6	MKI67 FHA domain-interacting nucleolar phosphoprotein OS=Mus musculus OX=10090 GN=Nifk PE=1 SV=1	Nifk	36.265	58	358	16	16	15	11	14	16	14	17	14	15	16	15	13	14	14	14	12	15	12	12	13	9	13	11	11	11	12	13	12	14	13	13	15	15	15	16	15	14	16	15	16	15	16	14
Q8CCH2	NHL repeat-containing protein 3 OS=Mus musculus OX=10090 GN=Nhlrc3 PE=1 SV=1	Nhlrc3	38.195	7.5	29	2	2	1	1	1	1	1	1	1	1	1	1	1	1	1	1	1	1	1	1	1	2	2	1	1	1	2	1	0	2	1	1	2	2	1	2	2	1	1	1	1	1	2	2
Q8BHN3	Neutral alpha-glucosidase AB OS=Mus musculus OX=10090 GN=Ganab PE=1 SV=1	Ganab	106.91	51.4	984	40	40	35	43	36	32	36	31	40	36	33	35	38	38	32	37	38	37	35	34	38	33	39	35	38	41	37	35	42	37	36	37	36	38	34	38	36	37	37	35	38	35	35	35
P97807	Fumarate hydratase, mitochondrial OS=Mus musculus OX=10090 GN=Fh PE=1 SV=3	Fh	54.356	59.8	604	23	23	27	19	27	26	21	21	24	26	31	20	21	22	25	22	23	23	18	24	20	20	18	21	19	21	24	21	20	22	19	22	21	21	20	21	22	20	21	20	20	18	18	18
Q9CR11	YEATS domain-containing protein 4 OS=Mus musculus OX=10090 GN=Yeats4 PE=2 SV=1	Yeats4	26.529	24.2	28	5	5	0	1	1	1	1	1	2	1	0	0	1	1	1	1	0	0	2	2	1	2	2	1	1	2	1	0	2	4	4	5	4	5	5	4	4	3	3	4	5	4	4	3
Q9D0N7	Chromatin assembly factor 1 subunit B OS=Mus musculus OX=10090 GN=Chaf1b PE=1 SV=1	Chaf1b	63.131	32.3	89	13	13	8	4	7	3	1	2	3	3	1	3	3	4	3	2	2	2	1	5	4	1	4	3	2	3	6	5	4	12	8	12	6	8	9	10	11	9	9	11	10	8	9	8
Q811U4	Mitofusin-1 OS=Mus musculus OX=10090 GN=Mfn1 PE=1 SV=3	Mfn1	83.725	7.6	18	4	4	0	0	1	0	1	3	1	1	0	1	0	1	2	0	0	1	0	1	1	0	1	1	0	1	1	0	0	2	2	3	3	3	4	3	2	4	3	2	3	3	3	4
Q9Z1K6	E3 ubiquitin-protein ligase ARIH2 OS=Mus musculus OX=10090 GN=Arih2 PE=1 SV=1	Arih2	57.696	21.1	70	8	8	4	1	1	3	3	5	3	2	4	3	3	1	2	3	2	4	3	1	3	1	3	3	1	2	4	3	2	4	3	5	5	4	6	6	7	5	5	5	7	6	7	5
Q8BX94	Oxysterol-binding protein-related protein 2 OS=Mus musculus OX=10090 GN=Osbpl2 PE=1 SV=1	Osbpl2	55.384	25.2	58	8	8	1	2	1	0	1	2	1	2	1	4	2	1	3	2	4	0	1	2	2	4	4	3	4	3	3	4	1	3	2	5	3	3	3	4	3	3	6	4	4	3	6	5
Q9CQV8	14-3-3 protein beta/alpha OS=Mus musculus OX=10090 GN=Ywhab PE=1 SV=3	Ywhab	28.086	51.2	228	11	7	9	6	8	8	8	9	7	8	10	9	8	8	12	7	10	7	7	8	10	9	10	8	11	8	6	9	8	11	10	11	11	11	11	11	10	11	11	10	11	11	11	11
O54781	SRSF protein kinase 2 OS=Mus musculus OX=10090 GN=Srpk2 PE=1 SV=2	Srpk2	76.756	14.8	58	8	6	1	0	1	2	3	2	1	1	2	4	4	3	2	3	2	4	2	2	3	3	4	1	1	2	3	0	2	6	7	6	7	7	7	6	4	7	7	7	7	8	7	6
Q8R2S9	Actin-related protein 8 OS=Mus musculus OX=10090 GN=Actr8 PE=2 SV=1	Actr8	70.545	19.6	57	8	8	2	2	1	2	1	4	2	2	1	4	1	1	3	2	2	2	1	2	2	4	3	2	1	2	4	2	2	5	6	8	6	5	7	6	5	8	8	6	7	6	5	7
P97358	TATA box-binding protein-associated factor RNA polymerase I subunit B OS=Mus musculus OX=10090 GN=Taf1b PE=1 SV=2	Taf1b	67.953	7.2	5	3	3	0	0	0	1	0	0	0	0	0	0	0	1	1	0	0	1	1	0	0	0	0	0	0	0	0	0	0	0	0	0	2	2	2	1	1	1	0	0	1	3	1	1
Q9Z1E4	Glycogen [starch] synthase, muscle OS=Mus musculus OX=10090 GN=Gys1 PE=1 SV=2	Gys1	83.926	32.5	195	18	18	4	2	5	5	3	4	4	4	4	5	6	8	12	12	14	10	7	5	7	9	9	10	9	11	8	10	8	12	6	12	11	13	12	13	10	12	13	15	15	15	14	17
Q80UK8	Integrator complex subunit 2 OS=Mus musculus OX=10090 GN=Ints2 PE=1 SV=2	Ints2	133.51	15.3	121	11	11	6	2	6	5	5	7	7	5	4	6	4	5	4	6	5	7	2	5	5	2	5	5	3	3	3	1	3	8	4	7	9	7	7	8	9	7	10	8	7	6	7	9
Q9CQ71	Replication protein A 14 kDa subunit OS=Mus musculus OX=10090 GN=Rpa3 PE=1 SV=1	Rpa3	13.584	68.6	184	7	7	7	6	8	7	7	7	8	7	6	8	8	8	8	8	8	7	7	7	5	4	6	8	6	5	7	5	6	6	6	6	7	6	4	6	7	6	6	6	7	7	6	6
Q6QLQ4	C-type lectin domain family 7 member A OS=Mus musculus OX=10090 GN=Clec7a PE=1 SV=3	Clec7a	27.42	9.4	11	2	2	1	0	0	1	1	1	0	0	0	1	2	0	0	0	0	0	0	0	1	1	2	0	0	0	0	0	0	2	1	2	2	2	2	0	2	1	2	2	1	2	1	1
Q61164	Transcriptional repressor CTCF OS=Mus musculus OX=10090 GN=Ctcf PE=1 SV=2	Ctcf	83.745	29.9	238	19	19	8	10	8	8	11	7	9	11	10	11	9	9	10	10	7	11	6	8	10	11	8	7	3	9	12	8	7	14	12	15	16	14	16	14	15	14	17	13	14	15	14	14
P98195	Probable phospholipid-transporting ATPase IIB OS=Mus musculus OX=10090 GN=Atp9b PE=1 SV=4	Atp9b	129.02	8.4	75	7	7	0	1	1	2	4	4	1	4	0	3	4	2	3	3	0	3	5	3	3	3	4	4	3	3	2	5	5	6	4	5	6	6	7	3	6	5	7	6	6	7	6	7
Q9D786	HAUS augmin-like complex subunit 5 OS=Mus musculus OX=10090 GN=Haus5 PE=1 SV=1	Haus5	69.571	15.7	82	7	7	3	2	4	1	4	3	3	3	3	4	3	4	2	1	5	3	3	2	5	5	3	1	2	2	3	4	4	5	7	6	3	5	7	5	6	5	7	7	6	7	5	7
Q9CWQ3	Mitochondrial inner membrane protease ATP23 homolog OS=Mus musculus OX=10090 GN=Atp23 PE=1 SV=1	Atp23	21.709	14.9	7	2	2	2	1	1	1	0	0	0	2	0	0	0	0	0	0	0	0	0	0	0	0	0	0	0	0	0	0	0	2	1	1	2	1	0	1	2	0	0	0	1	0	0	2
Q07139	Protein ECT2 OS=Mus musculus OX=10090 GN=Ect2 PE=1 SV=2	Ect2	103.13	5.6	16	4	4	0	0	2	0	0	0	1	0	0	1	0	1	2	0	1	0	0	0	1	0	0	1	2	0	1	2	1	2	2	4	0	0	1	2	1	0	3	0	2	3	2	1
Q9D479	UV-stimulated scaffold protein A OS=Mus musculus OX=10090 GN=Uvssa PE=1 SV=2	Uvssa	81.758	5.4	4	3	3	0	0	0	0	0	0	0	0	0	0	1	0	0	0	0	0	0	0	2	0	1	0	0	0	0	0	0	1	0	2	0	1	0	1	0	0	2	2	3	2	1	1
Q9CRC8	Leucine-rich repeat-containing protein 40 OS=Mus musculus OX=10090 GN=Lrrc40 PE=1 SV=2	Lrrc40	68.075	51.5	280	22	22	11	13	12	10	13	11	15	11	11	13	11	10	9	11	11	10	6	7	7	10	8	11	12	9	10	7	11	16	17	15	18	16	14	19	15	19	14	17	14	16	17	17
Q9D7A6	Signal recognition particle 19 kDa protein OS=Mus musculus OX=10090 GN=Srp19 PE=1 SV=1	Srp19	16.191	35.4	58	3	3	1	1	2	2	1	2	4	2	2	3	0	1	3	3	3	2	2	1	3	3	2	2	2	4	2	3	2	2	1	3	3	3	3	3	3	3	3	2	3	3	3	3
Q9D8V7	Signal peptidase complex catalytic subunit SEC11C OS=Mus musculus OX=10090 GN=Sec11c PE=1 SV=3	Sec11c	21.66	18.8	75	4	4	3	4	2	3	3	3	3	3	2	3	2	3	4	3	3	3	3	3	2	1	2	3	3	3	3	2	3	3	4	4	4	4	3	4	4	3	4	3	3	4	4	4
Q99L47	Hsc70-interacting protein OS=Mus musculus OX=10090 GN=St13 PE=1 SV=1	St13	41.655	26.7	278	10	10	11	13	12	11	12	12	11	11	11	10	9	11	12	9	8	11	12	11	11	9	9	7	12	9	5	10	9	10	10	10	10	10	10	10	10	10	10	10	9	10	10	9
Q8BPX9	Solute carrier family 15 member 3 OS=Mus musculus OX=10090 GN=Slc15a3 PE=2 SV=1	Slc15a3	64.05	10.7	33	4	4	0	0	0	1	3	1	0	3	3	0	0	0	2	2	1	3	2	4	0	0	0	0	1	1	3	2	1	1	1	0	3	3	2	3	4	4	1	1	1	3	4	3
Q91X21	Uncharacterized protein KIAA2013 OS=Mus musculus OX=10090 GN=Kiaa2013 PE=1 SV=1	Kiaa2013	69.424	10.7	75	5	5	2	1	5	3	2	4	2	2	2	4	4	2	3	5	1	3	1	3	4	4	4	2	2	2	3	2	3	5	2	4	4	4	3	3	5	5	4	5	5	4	4	4
Q6NS82	Reticulophagy regulator 2 OS=Mus musculus OX=10090 GN=Retreg2 PE=1 SV=2	Retreg2	57.541	12.2	52	5	5	3	1	2	3	1	2	2	2	0	0	3	1	2	5	2	1	2	1	2	2	2	1	3	2	2	2	3	5	3	5	3	1	3	4	3	2	4	3	4	3	5	3
Q9CQV4	Reticulophagy regulator 3 OS=Mus musculus OX=10090 GN=Retreg3 PE=1 SV=1	Retreg3	51.637	13.3	64	4	4	2	1	3	3	2	3	2	2	3	2	2	2	3	2	3	2	2	2	3	3	2	3	3	2	3	2	2	4	1	4	4	4	4	3	3	3	4	4	3	4	3	4
Q99JR6	Nicotinamide/nicotinic acid mononucleotide adenylyltransferase 3 OS=Mus musculus OX=10090 GN=Nmnat3 PE=1 SV=1	Nmnat3	27.702	24.9	12	4	4	0	0	0	0	0	0	0	0	0	2	2	1	1	0	0	0	0	1	1	0	1	0	0	1	1	1	0	0	1	0	0	1	0	1	2	1	3	3	2	2	4	0
Q9JM13	Rab5 GDP/GTP exchange factor OS=Mus musculus OX=10090 GN=Rabgef1 PE=1 SV=1	Rabgef1	56.868	9.8	18	4	4	0	0	0	0	1	0	0	1	1	1	1	0	2	1	1	1	0	0	1	1	0	2	1	1	0	2	0	1	2	3	1	3	3	1	2	2	2	3	1	3	2	3
P62835	Ras-related protein Rap-1A OS=Mus musculus OX=10090 GN=Rap1a PE=1 SV=1	Rap1a	20.987	59.8	155	11	5	5	5	4	7	5	5	4	4	5	7	6	7	7	6	5	5	5	6	8	7	6	6	4	7	6	6	7	9	7	8	11	7	9	9	8	9	7	10	9	9	8	7
Q9D9K3	Cell death regulator Aven OS=Mus musculus OX=10090 GN=Aven PE=1 SV=2	Aven	37.195	30.1	50	6	6	3	2	1	2	5	1	0	4	0	1	1	3	2	2	1	4	2	2	1	1	4	0	0	3	2	1	2	6	3	4	4	6	5	4	6	2	5	5	5	3	4	4
Q9JHS3	Ragulator complex protein LAMTOR2 OS=Mus musculus OX=10090 GN=Lamtor2 PE=1 SV=1	Lamtor2	13.48	60	96	7	7	4	5	4	3	5	1	4	4	3	2	4	2	4	3	4	3	5	4	4	2	5	4	2	3	4	4	4	6	6	7	5	6	6	6	6	7	7	7	6	6	5	5
P61957	Small ubiquitin-related modifier 2 OS=Mus musculus OX=10090 GN=Sumo2 PE=1 SV=1	Sumo2	10.871	27.4	86	3	2	4	3	5	4	4	6	4	2	2	3	1	2	4	2	4	3	4	2	2	4	2	3	4	2	4	3	3	3	3	3	3	3	3	3	3	3	3	2	3	2	3	3
Q9D083	Kinetochore protein Spc24 OS=Mus musculus OX=10090 GN=Spc24 PE=1 SV=1	Spc24	23.416	53.7	91	7	7	6	6	5	4	5	5	4	5	6	4	4	3	4	3	3	1	0	1	4	2	3	4	0	2	1	3	3	6	6	5	6	5	4	6	4	6	4	3	5	3	5	5
Q9QZ73	DCN1-like protein 1 OS=Mus musculus OX=10090 GN=Dcun1d1 PE=2 SV=1	Dcun1d1	30.097	35.5	76	8	6	2	3	3	5	3	2	2	3	4	2	4	4	2	2	3	2	2	3	3	3	4	3	2	2	2	3	3	6	7	7	7	5	6	6	6	5	7	5	7	4	6	6
Q8VC48	Peroxisome assembly protein 12 OS=Mus musculus OX=10090 GN=Pex12 PE=1 SV=1	Pex12	40.633	12.8	12	4	4	0	0	1	1	1	1	0	2	0	0	1	2	1	0	0	0	0	0	0	1	1	0	0	0	0	0	0	3	0	3	4	2	3	3	3	3	2	3	4	1	4	4
Q91YE6	Importin-9 OS=Mus musculus OX=10090 GN=Ipo9 PE=1 SV=3	Ipo9	116.05	28.5	435	21	21	17	15	18	16	18	18	18	16	14	16	15	16	18	17	15	20	14	16	16	17	17	14	11	12	16	20	15	20	18	20	19	18	20	17	19	17	19	20	19	20	19	20
Q8BHS3	Pre-mRNA-splicing factor RBM22 OS=Mus musculus OX=10090 GN=Rbm22 PE=1 SV=1	Rbm22	46.895	30.2	89	10	10	3	6	5	2	4	6	5	5	5	3	3	2	3	3	4	4	2	2	2	4	1	5	0	2	4	1	3	9	8	8	7	9	9	9	9	9	9	9	8	8	9	9
Q9R1T2	SUMO-activating enzyme subunit 1 OS=Mus musculus OX=10090 GN=Sae1 PE=1 SV=1	Sae1	38.62	51.4	309	16	16	12	11	12	15	10	13	10	12	12	12	11	11	11	12	10	12	12	11	12	14	14	10	8	9	11	12	10	13	11	13	14	12	13	13	13	13	11	13	12	11	13	13
P48962	ADP/ATP translocase 1 OS=Mus musculus OX=10090 GN=Slc25a4 PE=1 SV=4	Slc25a4	32.904	53	141	17	10	6	8	8	5	7	6	6	6	5	6	5	9	6	3	3	4	3	6	3	5	4	5	6	4	4	3	5	12	14	15	15	14	13	14	14	12	13	15	13	15	15	12
Q9D8U8	Sorting nexin-5 OS=Mus musculus OX=10090 GN=Snx5 PE=1 SV=1	Snx5	46.797	49	455	22	22	20	21	19	19	19	12	17	17	17	18	16	19	16	16	19	16	20	15	18	17	16	15	13	16	15	17	12	20	19	20	22	18	17	17	21	19	18	17	18	17	19	19
Q9CQE3	28S ribosomal protein S17, mitochondrial OS=Mus musculus OX=10090 GN=Mrps17 PE=1 SV=1	Mrps17	13.382	52.5	99	5	5	3	4	5	3	3	5	5	3	2	5	4	4	3	3	3	4	3	3	3	6	4	3	4	3	5	4	2	5	5	5	5	5	4	5	4	3	5	5	5	5	4	4
P19182	Interferon-related developmental regulator 1 OS=Mus musculus OX=10090 GN=Ifrd1 PE=1 SV=2	Ifrd1	49.935	24.3	129	8	8	3	2	4	5	6	5	6	5	6	5	4	4	5	4	5	5	5	6	4	5	5	3	5	5	5	6	6	6	5	6	8	7	8	6	7	8	7	5	6	7	6	6
Q99PL5	Ribosome-binding protein 1 OS=Mus musculus OX=10090 GN=Rrbp1 PE=1 SV=2	Rrbp1	172.88	39.4	1063	55	55	42	39	44	40	37	46	45	41	34	41	37	36	49	40	37	42	42	41	38	39	33	38	37	32	38	40	35	49	44	51	46	46	49	47	48	43	47	45	46	49	43	42
Q8VDL4	ADP-dependent glucokinase OS=Mus musculus OX=10090 GN=Adpgk PE=1 SV=2	Adpgk	53.902	33.1	198	12	12	6	8	7	6	6	8	7	8	9	5	5	9	6	7	9	8	7	7	8	9	7	9	7	8	8	9	5	9	10	10	9	8	8	8	8	9	8	10	10	9	12	9
Q99JF5	Diphosphomevalonate decarboxylase OS=Mus musculus OX=10090 GN=Mvd PE=1 SV=2	Mvd	44.072	56.1	216	15	15	9	5	10	7	9	6	7	6	8	12	9	8	8	7	10	7	8	9	7	8	10	7	8	9	7	8	7	11	10	13	11	14	11	12	10	12	15	13	12	13	13	12
Q922P9	Putative oxidoreductase GLYR1 OS=Mus musculus OX=10090 GN=Glyr1 PE=1 SV=1	Glyr1	59.715	42.5	201	17	17	8	7	8	8	9	9	6	7	6	8	10	10	8	8	6	6	8	7	9	7	8	5	4	7	9	5	8	11	9	14	11	11	11	10	12	10	14	12	16	13	12	12
Q922D8	C-1-tetrahydrofolate synthase, cytoplasmic OS=Mus musculus OX=10090 GN=Mthfd1 PE=1 SV=4	Mthfd1	101.2	50.1	845	38	38	34	33	35	33	28	35	36	33	34	34	28	34	27	33	31	26	29	35	34	26	31	30	30	25	29	30	32	33	31	35	34	33	35	34	32	33	33	33	34	35	34	35
P0C0A3	Charged multivesicular body protein 6 OS=Mus musculus OX=10090 GN=Chmp6 PE=1 SV=2	Chmp6	23.415	23.5	55	4	4	3	1	2	3	2	3	3	3	3	1	3	2	0	2	3	4	0	2	2	2	0	2	2	1	1	4	1	3	3	3	4	3	3	3	3	3	3	3	3	4	3	4
Q8BKJ9	NAD-dependent protein deacetylase sirtuin-7 OS=Mus musculus OX=10090 GN=Sirt7 PE=1 SV=2	Sirt7	45.145	23.4	70	6	6	3	3	3	1	1	3	3	1	1	2	3	3	2	2	3	3	3	4	4	4	3	3	1	3	3	2	3	6	5	5	4	6	4	5	3	3	5	5	5	5	5	5
Q9CZV5	STAGA complex 65 subunit gamma OS=Mus musculus OX=10090 GN=Supt7l PE=1 SV=1	Supt7l	45.97	14.6	31	4	4	1	1	1	0	1	2	2	2	1	1	1	1	2	0	1	2	1	1	1	1	1	1	1	1	1	2	1	2	2	2	1	2	3	3	3	2	2	2	3	3	0	3
Q9R112	Sulfide:quinone oxidoreductase, mitochondrial OS=Mus musculus OX=10090 GN=Sqor PE=1 SV=3	Sqor	50.282	47.6	141	18	18	5	2	3	3	3	3	3	3	3	4	5	4	3	8	5	8	10	8	3	5	4	7	5	8	9	9	8	9	6	9	6	10	9	8	9	7	11	11	12	8	13	14
Q9JJG9	Nitric oxide-associated protein 1 OS=Mus musculus OX=10090 GN=Noa1 PE=1 SV=1	Noa1	77.378	13.1	72	7	7	3	1	4	3	5	3	5	3	5	2	3	3	3	3	3	2	5	1	0	1	1	3	0	3	3	2	2	6	4	6	6	6	5	5	5	6	4	6	6	5	7	6
Q8CFV9	Riboflavin kinase OS=Mus musculus OX=10090 GN=Rfk PE=1 SV=2	Rfk	17.437	20	34	3	3	3	1	2	0	1	2	2	1	0	1	1	1	1	2	1	0	1	0	2	2	2	2	1	1	1	2	1	3	2	3	1	3	2	2	3	3	3	2	3	3	2	3
B1AXP6	Mitochondrial import receptor subunit TOM5 homolog OS=Mus musculus OX=10090 GN=Tomm5 PE=3 SV=1	Tomm5	6.0372	35.3	23	2	2	0	2	0	1	1	2	1	0	0	2	1	0	0	1	1	2	1	1	1	1	1	0	1	1	0	1	1	1	2	1	2	1	2	1	1	2	2	2	2	1	2	2
Q9D4H9	PHD finger protein 14 OS=Mus musculus OX=10090 GN=Phf14 PE=1 SV=1	Phf14	99.104	11.4	69	8	8	2	2	3	4	3	3	2	2	4	4	3	4	1	2	2	2	2	2	5	2	4	3	0	2	3	0	3	3	4	6	5	5	6	5	4	5	5	6	6	4	3	7
Q03147	Cyclin-dependent kinase 7 OS=Mus musculus OX=10090 GN=Cdk7 PE=1 SV=2	Cdk7	38.968	18.8	97	5	5	3	4	4	4	5	4	3	4	5	2	2	5	3	4	4	3	4	6	2	4	2	4	2	3	3	3	5	5	5	5	5	5	5	5	4	5	5	5	5	3	5	5
P33609	DNA polymerase alpha catalytic subunit OS=Mus musculus OX=10090 GN=Pola1 PE=1 SV=2	Pola1	167.34	23.6	261	27	27	13	11	13	9	13	9	15	10	11	10	14	11	8	5	6	6	8	8	13	12	14	7	6	5	8	9	7	23	19	22	21	22	20	22	22	22	22	22	21	19	18	16
Q9WVH4	Forkhead box protein O3 OS=Mus musculus OX=10090 GN=Foxo3 PE=1 SV=1	Foxo3	71.064	7.7	13	3	3	1	0	1	0	1	0	0	0	0	1	1	2	1	0	0	0	0	0	2	1	0	1	0	0	0	1	0	2	0	2	2	3	2	0	1	1	1	2	3	1	0	0
Q91YM4	FAST kinase domain-containing protein 4 OS=Mus musculus OX=10090 GN=Tbrg4 PE=1 SV=1	Tbrg4	71.513	48.3	510	21	21	16	15	18	19	22	24	20	19	14	19	16	19	22	20	17	21	18	22	18	19	16	18	17	14	24	23	20	20	18	21	20	21	21	21	21	19	20	18	20	20	20	20
Q8BX02	KN motif and ankyrin repeat domain-containing protein 2 OS=Mus musculus OX=10090 GN=Kank2 PE=1 SV=1	Kank2	90.244	8.3	6	4	4	2	3	0	0	0	0	0	0	0	0	0	0	0	0	0	0	0	0	1	0	0	0	0	0	0	0	0	4	3	3	1	2	2	1	2	1	3	2	2	0	1	2
Q6ZWV3	60S ribosomal protein L10 OS=Mus musculus OX=10090 GN=Rpl10 PE=1 SV=3	Rpl10	24.604	51.9	368	12	12	13	17	15	15	15	13	15	12	18	12	13	10	12	14	15	13	12	14	13	14	11	16	13	15	13	12	13	12	12	12	12	12	11	12	12	12	12	11	12	12	12	12
Q99L43	Phosphatidate cytidylyltransferase 2 OS=Mus musculus OX=10090 GN=Cds2 PE=1 SV=1	Cds2	51.313	15.5	48	4	4	1	0	1	0	2	2	1	2	0	1	3	2	3	1	2	3	2	1	3	3	1	2	2	4	3	1	2	2	2	3	3	3	2	3	4	2	3	4	4	3	4	4
P97352	Protein S100-A13 OS=Mus musculus OX=10090 GN=S100a13 PE=1 SV=1	S100a13	11.158	33.7	47	4	4	2	4	2	3	1	1	2	2	2	2	2	2	1	1	1	2	2	2	2	1	3	2	1	2	1	0	1	3	3	3	3	3	4	2	3	3	4	4	3	2	2	2
P49710	Hematopoietic lineage cell-specific protein OS=Mus musculus OX=10090 GN=Hcls1 PE=1 SV=2	Hcls1	54.24	45.5	475	25	25	20	19	15	18	21	16	16	13	16	14	20	19	16	17	21	19	19	21	17	21	17	12	20	10	17	23	18	23	19	21	23	22	21	24	23	22	21	20	22	21	21	22
P31324	cAMP-dependent protein kinase type II-beta regulatory subunit OS=Mus musculus OX=10090 GN=Prkar2b PE=1 SV=3	Prkar2b	46.167	25.2	47	7	4	1	0	2	1	1	2	1	2	1	2	1	2	2	2	2	2	2	2	1	2	1	3	3	3	2	2	2	5	4	5	4	4	5	4	6	5	6	6	6	5	6	6
Q6P9Q4	FH1/FH2 domain-containing protein 1 OS=Mus musculus OX=10090 GN=Fhod1 PE=1 SV=3	Fhod1	129.6	30.7	203	24	24	10	11	12	10	7	10	7	12	9	9	11	11	5	7	5	4	7	5	9	9	10	4	4	7	3	0	5	18	16	20	17	16	17	16	18	15	20	20	20	13	14	14
Q8R2U2	Nucleolus and neural progenitor protein OS=Mus musculus OX=10090 GN=Nepro PE=2 SV=1	Nepro	63.393	19.5	50	8	8	2	0	1	1	4	2	3	2	4	3	1	3	0	3	3	2	1	2	1	3	1	0	1	1	4	1	1	5	6	5	4	6	6	6	4	6	3	5	4	4	7	5
Q925H1	Zinc finger transcription factor Trps1 OS=Mus musculus OX=10090 GN=Trps1 PE=1 SV=1	Trps1	141.03	5.6	18	5	5	3	0	1	1	1	4	1	1	1	1	1	1	0	0	0	0	1	0	0	0	1	0	0	0	0	0	0	4	2	3	4	3	5	4	3	3	4	4	4	4	3	3
O88848	ADP-ribosylation factor-like protein 6 OS=Mus musculus OX=10090 GN=Arl6 PE=1 SV=1	Arl6	20.959	44.6	98	6	6	4	2	3	3	4	5	4	4	3	5	4	4	5	2	5	3	5	4	5	3	3	3	3	2	2	4	4	5	4	4	6	6	6	4	6	6	5	6	5	5	6	6
Q62348	Translin OS=Mus musculus OX=10090 GN=Tsn PE=1 SV=1	Tsn	26.201	51.8	327	12	12	14	14	11	12	13	15	15	13	13	13	13	13	10	12	11	10	9	11	12	13	14	10	15	6	9	13	13	12	12	10	12	12	12	10	11	10	12	12	11	12	11	12
Q91ZA3	Propionyl-CoA carboxylase alpha chain, mitochondrial OS=Mus musculus OX=10090 GN=Pcca PE=1 SV=2	Pcca	79.921	37.7	326	22	22	12	11	15	13	13	9	12	16	9	12	18	11	11	11	11	12	12	8	13	15	11	11	12	13	13	11	11	19	18	19	18	19	19	16	20	15	20	19	17	17	16	16
Q9JMD0	BUB3-interacting and GLEBS motif-containing protein ZNF207 OS=Mus musculus OX=10090 GN=Znf207 PE=1 SV=1	Znf207	52.792	16.4	159	8	8	8	7	7	5	9	6	8	7	4	5	7	8	5	4	5	5	3	6	6	8	6	5	6	5	4	5	5	8	8	6	7	7	7	6	7	7	8	8	8	7	6	7
Q9D7W5	Mediator of RNA polymerase II transcription subunit 8 OS=Mus musculus OX=10090 GN=Med8 PE=1 SV=1	Med8	29.199	27.2	69	5	5	0	1	4	3	4	2	3	2	2	1	3	3	3	2	1	3	4	1	4	3	4	3	1	3	3	4	2	3	4	4	4	4	4	4	4	3	3	3	4	4	4	4
Q8BZR9	Nuclear cap-binding protein subunit 3 OS=Mus musculus OX=10090 GN=Ncbp3 PE=1 SV=1	Ncbp3	70.042	15.1	67	6	6	3	2	2	2	2	1	3	3	3	2	3	3	2	1	3	2	2	2	5	2	5	3	2	2	2	2	3	3	4	4	4	2	4	5	3	3	5	3	4	5	2	5
B1AZP2	Disks large-associated protein 4 OS=Mus musculus OX=10090 GN=Dlgap4 PE=1 SV=1	Dlgap4	108.04	9.5	49	7	7	1	3	2	4	1	1	2	3	2	3	1	1	2	1	2	1	2	2	4	2	2	1	0	1	3	1	1	3	4	2	6	4	3	5	4	5	5	5	2	5	5	5
O35623	BET1 homolog OS=Mus musculus OX=10090 GN=Bet1 PE=1 SV=1	Bet1	13.274	24.6	49	2	2	2	1	2	2	2	2	2	2	2	2	2	1	2	2	2	1	2	1	1	2	1	2	2	2	2	2	3	2	2	2	2	2	2	2	2	2	2	2	1	2	2	2
B9EJ86	Oxysterol-binding protein-related protein 8 OS=Mus musculus OX=10090 GN=Osbpl8 PE=1 SV=1	Osbpl8	101.27	42.1	447	25	25	15	13	14	15	13	14	16	14	15	23	22	23	20	13	19	14	14	16	19	18	18	14	14	18	22	18	13	20	16	20	17	20	19	22	20	19	24	25	24	23	20	22
Q80V94	AP-4 complex subunit epsilon-1 OS=Mus musculus OX=10090 GN=Ap4e1 PE=1 SV=3	Ap4e1	124.84	13.7	47	10	10	2	0	1	2	2	3	2	1	3	3	1	2	2	4	3	2	0	2	0	2	0	1	1	2	1	3	2	5	4	5	6	4	5	7	4	4	7	8	6	8	7	8
Q99LF4	tRNA-splicing ligase RtcB homolog OS=Mus musculus OX=10090 GN=Rtcb PE=1 SV=1	Rtcb	55.249	53.7	480	25	25	16	20	20	19	18	23	17	18	23	24	18	16	18	19	16	16	17	18	18	20	19	11	14	15	16	17	14	22	20	21	20	20	22	20	21	22	22	21	22	20	22	20
P51660	Peroxisomal multifunctional enzyme type 2 OS=Mus musculus OX=10090 GN=Hsd17b4 PE=1 SV=3	Hsd17b4	79.481	38.6	474	23	23	18	18	21	17	16	18	19	19	20	21	19	20	18	19	15	15	19	13	20	11	18	17	14	16	16	20	17	21	19	22	19	20	18	17	18	19	18	18	17	16	17	13
Q8C006	Tripartite motif-containing protein 35 OS=Mus musculus OX=10090 GN=Trim35 PE=1 SV=2	Trim35	57.345	4	11	1	1	1	0	0	1	0	1	0	0	1	0	0	0	1	0	1	0	0	0	1	0	1	1	0	1	1	0	0	1	0	1	1	1	1	1	0	1	0	0	1	1	1	1
Q9DCZ4	MICOS complex subunit Mic26 OS=Mus musculus OX=10090 GN=Apoo PE=1 SV=2	Apoo	22.604	21.7	21	4	4	0	1	1	1	0	0	1	1	1	1	2	1	0	0	0	1	0	2	1	0	2	0	1	1	1	1	1	2	3	4	4	3	4	3	4	4	4	3	3	3	4	2
Q8BJH1	Zinc finger C2HC domain-containing protein 1A OS=Mus musculus OX=10090 GN=Zc2hc1a PE=1 SV=1	Zc2hc1a	35.152	6.2	7	1	1	0	0	1	0	1	0	1	0	0	1	0	0	1	0	0	0	1	0	0	0	0	0	0	0	1	0	0	1	1	1	1	1	1	1	1	1	1	1	1	1	1	1
Q3UVG3	Protein FAM91A1 OS=Mus musculus OX=10090 GN=Fam91a1 PE=1 SV=1	Fam91a1	93.462	28.6	215	16	16	10	8	11	5	4	9	6	6	5	10	11	5	9	6	7	8	9	8	10	8	11	8	5	8	8	9	11	14	11	13	12	12	14	13	13	14	15	15	13	15	14	14
Q8CI08	SLAIN motif-containing protein 2 OS=Mus musculus OX=10090 GN=Slain2 PE=1 SV=2	Slain2	62.377	15.5	40	6	5	0	0	1	0	2	1	2	0	1	2	3	0	1	1	1	4	1	1	2	2	3	2	2	2	3	2	1	5	3	5	3	4	3	4	4	3	4	5	4	3	3	3
Q9D0L7	Armadillo repeat-containing protein 10 OS=Mus musculus OX=10090 GN=Armc10 PE=1 SV=1	Armc10	33.31	33.3	100	7	7	5	4	4	5	4	3	4	3	1	4	2	4	3	4	6	4	4	3	5	3	4	3	3	4	4	4	3	6	5	6	6	7	7	7	6	3	6	5	6	7	7	5
O35326	Serine/arginine-rich splicing factor 5 OS=Mus musculus OX=10090 GN=Srsf5 PE=1 SV=2	Srsf5	30.891	27.5	126	7	6	5	4	3	5	2	6	4	4	5	6	5	5	4	3	4	6	4	5	5	6	4	4	6	5	6	5	5	6	4	6	5	6	7	7	6	6	7	7	7	6	6	6
Q566J8	Atypical kinase COQ8B, mitochondrial OS=Mus musculus OX=10090 GN=Coq8b PE=1 SV=1	Coq8b	59.231	26.5	95	11	11	4	0	3	2	2	1	1	2	1	4	4	4	4	4	4	5	5	4	6	6	1	5	3	6	5	4	5	10	7	9	7	8	10	7	10	7	10	10	10	9	9	8
P97287	Induced myeloid leukemia cell differentiation protein Mcl-1 homolog OS=Mus musculus OX=10090 GN=Mcl1 PE=1 SV=3	Mcl1	35.217	42	141	9	9	4	7	7	7	7	8	9	6	7	5	6	6	5	4	4	2	6	6	6	4	6	3	2	4	3	5	2	7	7	8	7	7	9	8	8	8	7	8	6	7	7	5
P57759	Endoplasmic reticulum resident protein 29 OS=Mus musculus OX=10090 GN=Erp29 PE=1 SV=2	Erp29	28.823	49.2	280	13	13	12	11	13	8	10	12	12	9	9	13	10	13	11	12	12	12	8	7	8	11	9	10	10	9	10	11	8	11	13	11	10	11	11	11	11	11	11	12	11	10	10	11
Q9CQ40	39S ribosomal protein L49, mitochondrial OS=Mus musculus OX=10090 GN=Mrpl49 PE=1 SV=1	Mrpl49	19.133	33.7	60	5	5	2	4	2	2	2	1	3	3	2	3	1	2	2	2	2	4	3	3	2	1	2	2	2	3	1	2	2	4	5	5	4	4	5	3	4	3	4	4	5	3	5	4
Q91YR5	eEF1A lysine and N-terminal methyltransferase OS=Mus musculus OX=10090 GN=EEF1AKNMT PE=1 SV=1	EEF1AKNMT	78.756	44	324	23	23	10	13	11	14	14	11	15	14	15	17	10	14	15	12	11	13	10	12	10	9	7	9	8	11	13	15	11	17	17	18	20	20	18	21	21	21	22	19	19	18	19	18
P35279	Ras-related protein Rab-6A OS=Mus musculus OX=10090 GN=Rab6a PE=1 SV=4	Rab6a	23.59	49	203	10	9	6	6	8	7	7	7	7	8	8	7	8	8	8	7	8	8	8	11	7	8	8	7	8	7	8	6	7	9	8	10	9	9	10	8	8	10	10	10	10	9	10	8
Q9DAZ9	Abscission/NoCut checkpoint regulator OS=Mus musculus OX=10090 GN=Zfyve19 PE=1 SV=2	Zfyve19	43.272	8	25	2	2	1	1	2	2	1	1	1	0	1	1	0	0	1	1	1	1	1	0	2	1	1	1	1	0	1	1	1	2	1	2	2	1	1	1	1	1	1	1	1	1	1	1
Q9D219	B-cell CLL/lymphoma 9 protein OS=Mus musculus OX=10090 GN=Bcl9 PE=1 SV=3	Bcl9	148.97	3.4	7	3	3	0	0	0	0	0	2	0	0	1	0	1	1	0	0	0	0	0	0	0	0	2	0	0	0	0	0	0	2	1	1	1	3	3	2	1	3	1	2	1	1	3	1
Q61286	Transcription factor 12 OS=Mus musculus OX=10090 GN=Tcf12 PE=1 SV=2	Tcf12	75.81	13.7	17	6	5	3	1	0	0	1	0	1	1	0	1	0	0	0	0	0	0	0	0	2	3	2	1	0	0	0	1	0	5	2	4	4	4	5	2	4	4	1	2	2	2	1	1
Q2YDW2	Protein misato homolog 1 OS=Mus musculus OX=10090 GN=Msto1 PE=1 SV=1	Msto1	61.23	53.6	343	22	22	11	15	14	18	11	11	17	11	13	15	19	15	12	10	11	13	13	10	14	17	12	12	11	11	9	8	10	17	18	17	21	20	15	19	18	19	19	19	21	19	16	18
Q8VC85	U6 snRNA-associated Sm-like protein LSm1 OS=Mus musculus OX=10090 GN=Lsm1 PE=1 SV=1	Lsm1	15.236	39.1	56	3	3	2	2	2	1	2	1	2	2	1	2	2	3	2	2	1	2	3	2	3	3	3	2	3	2	3	1	2	1	1	1	1	1	2	1	1	1	2	3	3	2	3	1
Q9EP72	ER membrane protein complex subunit 7 OS=Mus musculus OX=10090 GN=Emc7 PE=1 SV=1	Emc7	26.31	39.8	132	6	6	4	5	5	6	7	7	4	5	6	7	3	5	3	5	4	6	3	4	7	4	7	4	4	4	5	4	4	6	5	6	6	5	5	5	6	5	6	5	6	4	5	5
O35450	FK506-binding protein-like OS=Mus musculus OX=10090 GN=Fkbpl PE=2 SV=1	Fkbpl	38.301	4.3	16	1	1	1	0	0	0	0	1	1	0	1	0	0	0	1	1	1	1	1	1	1	0	1	1	0	1	0	1	1	1	0	1	1	1	1	1	1	1	1	1	1	1	1	1
Q811I0	ATP synthase mitochondrial F1 complex assembly factor 1 OS=Mus musculus OX=10090 GN=Atpaf1 PE=1 SV=1	Atpaf1	36.354	17.3	18	5	5	1	0	0	1	0	0	0	0	0	1	2	2	2	0	2	0	1	1	1	1	1	2	0	0	0	0	0	4	3	4	4	2	2	2	3	1	3	4	3	3	0	3
Q505F1	Nuclear receptor subfamily 2 group C member 1 OS=Mus musculus OX=10090 GN=Nr2c1 PE=1 SV=3	Nr2c1	65.475	9	7	3	3	0	0	0	1	1	1	0	0	0	1	0	0	0	1	0	0	0	0	0	2	0	0	0	0	0	0	0	2	2	0	2	2	2	1	2	1	3	1	2	1	1	0
Q64705	Upstream stimulatory factor 2 OS=Mus musculus OX=10090 GN=Usf2 PE=1 SV=1	Usf2	36.953	13.9	29	4	3	1	2	1	1	3	3	0	1	0	0	3	2	1	1	0	1	0	0	1	2	1	1	0	1	1	0	2	3	3	4	3	3	4	3	4	3	4	4	4	2	4	4
O55201	Transcription elongation factor SPT5 OS=Mus musculus OX=10090 GN=Supt5h PE=1 SV=1	Supt5h	120.66	38.2	546	30	30	20	20	23	21	25	26	19	22	17	20	19	16	21	20	19	21	21	20	21	20	23	17	19	17	17	22	20	27	25	26	25	24	27	20	24	22	22	25	26	27	25	23
Q921M3	Splicing factor 3B subunit 3 OS=Mus musculus OX=10090 GN=Sf3b3 PE=1 SV=1	Sf3b3	135.55	43.8	941	44	43	35	37	36	36	42	42	43	38	41	34	38	41	39	34	30	32	35	34	35	32	35	28	26	30	30	33	25	41	35	40	38	40	39	39	37	40	40	38	41	40	35	36
Q5NC05	Transcription termination factor 2 OS=Mus musculus OX=10090 GN=Ttf2 PE=1 SV=2	Ttf2	125.53	18.5	110	14	14	7	4	6	3	5	5	5	5	3	7	4	3	5	2	2	2	2	2	5	3	6	3	0	3	3	8	7	12	11	10	8	11	9	10	11	8	13	11	9	12	8	7
Q8BKN5	Gamma-tubulin complex component 5 OS=Mus musculus OX=10090 GN=Tubgcp5 PE=2 SV=2	Tubgcp5	117.98	6.4	11	5	5	0	1	1	0	0	0	1	0	0	1	0	1	1	0	0	0	0	0	0	3	0	1	0	0	0	1	0	3	1	3	3	0	1	2	1	2	3	1	2	3	3	1
Q9CQS5	Serine/threonine-protein kinase RIO2 OS=Mus musculus OX=10090 GN=Riok2 PE=1 SV=1	Riok2	62.49	20.5	106	8	8	5	3	3	3	3	5	7	5	4	4	3	4	5	3	6	3	4	3	4	3	4	5	4	3	3	4	3	7	4	5	6	6	5	7	6	6	5	5	5	5	5	7
Q8BFV3	Dual specificity protein phosphatase 4 OS=Mus musculus OX=10090 GN=Dusp4 PE=2 SV=1	Dusp4	43.371	6.8	3	2	2	0	0	0	0	0	0	1	2	0	0	0	0	0	0	0	0	0	0	0	0	0	0	0	0	0	0	0	0	0	0	1	0	2	2	2	2	0	0	0	2	0	0
P58681	Toll-like receptor 7 OS=Mus musculus OX=10090 GN=Tlr7 PE=1 SV=1	Tlr7	121.84	30.6	295	24	24	15	14	12	11	11	14	15	11	14	18	15	16	10	7	8	8	8	5	13	15	16	7	5	6	7	8	6	20	21	18	18	18	18	17	18	18	18	20	18	17	17	12
Q61578	NADPH:adrenodoxin oxidoreductase, mitochondrial OS=Mus musculus OX=10090 GN=Fdxr PE=1 SV=1	Fdxr	54.201	30.8	179	11	11	8	5	8	6	6	8	8	5	8	7	8	7	7	7	4	4	7	7	6	7	7	6	7	6	7	5	8	9	10	10	8	8	9	9	10	8	8	8	9	10	9	9
P68510	14-3-3 protein eta OS=Mus musculus OX=10090 GN=Ywhah PE=1 SV=2	Ywhah	28.211	63.4	317	16	13	9	12	12	13	13	12	14	12	13	13	12	13	11	11	12	9	11	10	13	12	14	11	11	9	15	10	10	12	16	14	14	15	15	16	14	14	16	16	15	13	13	13
P49717	DNA replication licensing factor MCM4 OS=Mus musculus OX=10090 GN=Mcm4 PE=1 SV=1	Mcm4	96.735	47.2	907	36	36	35	36	34	33	36	35	38	33	36	37	31	36	34	33	30	32	31	32	36	35	34	34	32	34	31	30	29	34	33	33	34	34	35	34	34	33	33	33	32	33	33	33
P63028	Translationally-controlled tumor protein OS=Mus musculus OX=10090 GN=Tpt1 PE=1 SV=1	Tpt1	19.462	44.8	211	9	9	11	6	10	10	9	10	11	9	11	8	6	6	7	8	9	3	7	7	7	8	6	6	7	7	7	6	9	6	7	7	8	7	8	8	7	7	6	7	7	8	7	7
O35593	26S proteasome non-ATPase regulatory subunit 14 OS=Mus musculus OX=10090 GN=Psmd14 PE=1 SV=2	Psmd14	34.577	42.9	259	11	11	7	8	10	10	9	12	10	11	11	11	8	10	12	11	6	10	9	7	10	13	13	10	10	8	7	9	7	8	8	9	9	9	9	9	10	10	9	8	10	10	10	10
Q8CCB4	Vacuolar protein sorting-associated protein 53 homolog OS=Mus musculus OX=10090 GN=Vps53 PE=1 SV=1	Vps53	94.422	24	148	13	13	3	7	6	4	3	6	3	6	6	8	5	6	7	3	6	8	3	7	6	6	9	6	4	3	8	4	5	10	11	10	10	11	10	12	9	9	13	13	10	10	11	9
Q9WU60	Attractin OS=Mus musculus OX=10090 GN=Atrn PE=1 SV=3	Atrn	158.06	2.9	7	3	3	0	0	2	1	1	0	1	0	0	0	0	0	0	0	0	0	0	0	1	0	0	0	0	0	1	0	0	2	1	3	3	2	2	3	2	2	2	3	3	3	3	1
Q62245	Son of sevenless homolog 1 OS=Mus musculus OX=10090 GN=Sos1 PE=1 SV=2	Sos1	150.88	4.9	11	4	2	0	0	0	0	0	1	0	0	0	0	0	0	1	1	0	0	0	1	1	1	2	0	0	0	0	1	2	3	1	3	2	2	2	3	2	0	3	3	3	2	3	3
Q99J83	Autophagy protein 5 OS=Mus musculus OX=10090 GN=Atg5 PE=1 SV=1	Atg5	32.402	33.1	117	9	8	1	5	4	3	3	3	3	5	3	4	4	7	4	5	6	5	5	6	6	4	3	4	2	6	5	4	7	5	6	5	8	8	8	5	8	5	7	7	8	7	8	7
A3KGB4	TBC1 domain family member 8B OS=Mus musculus OX=10090 GN=Tbc1d8b PE=1 SV=1	Tbc1d8b	127.89	10	37	6	6	1	1	0	2	0	1	0	0	0	0	1	1	3	3	2	3	1	1	1	3	1	2	0	1	4	3	2	5	4	2	2	2	4	3	1	2	3	4	2	4	4	3
O55222	Integrin-linked protein kinase OS=Mus musculus OX=10090 GN=Ilk PE=1 SV=2	Ilk	51.373	37.2	307	13	13	11	13	11	9	7	10	12	12	10	14	12	11	11	12	13	10	12	12	11	11	12	13	9	10	15	10	14	12	11	12	12	11	12	11	13	12	12	13	12	11	11	12
Q99JG7	TNFAIP3-interacting protein 2 OS=Mus musculus OX=10090 GN=Tnip2 PE=1 SV=1	Tnip2	49.094	36.5	43	12	12	0	0	0	0	1	3	0	1	0	1	0	1	3	4	2	3	3	3	2	4	1	2	1	2	1	2	3	2	1	1	3	2	6	3	2	3	3	5	3	5	5	6
Q9DCF9	Translocon-associated protein subunit gamma OS=Mus musculus OX=10090 GN=Ssr3 PE=1 SV=1	Ssr3	21.064	12.4	31	2	2	1	1	0	1	1	2	1	1	1	2	1	2	1	1	1	2	1	1	1	1	1	2	1	1	1	1	1	1	2	1	1	1	2	2	1	2	2	2	2	2	1	1
Q62187	Transcription termination factor 1 OS=Mus musculus OX=10090 GN=Ttf1 PE=1 SV=2	Ttf1	97.721	1.9	3	1	1	0	0	0	0	0	0	0	1	0	0	0	0	0	0	0	0	0	0	1	0	0	0	0	0	0	0	1	0	1	0	0	1	1	1	1	0	0	0	1	1	1	0
O88271	Craniofacial development protein 1 OS=Mus musculus OX=10090 GN=Cfdp1 PE=1 SV=1	Cfdp1	32.921	35.9	156	10	10	5	6	6	8	6	6	6	4	6	5	6	4	9	4	6	6	5	5	6	6	7	6	6	5	5	7	5	10	6	10	9	9	8	9	8	9	9	8	10	8	8	9
Q3TUA9	Protein O-mannose kinase OS=Mus musculus OX=10090 GN=Pomk PE=1 SV=2	Pomk	39.968	5.4	6	1	1	0	0	0	0	0	0	0	0	0	0	0	0	0	0	0	0	0	0	1	1	1	0	0	1	0	1	1	1	1	1	1	1	1	1	1	1	1	1	1	1	1	1
Q8C9S8	Cysteine protease ATG4A OS=Mus musculus OX=10090 GN=Atg4a PE=2 SV=2	Atg4a	45.094	12.4	16	3	3	0	0	0	0	0	0	0	0	0	1	1	0	2	1	1	1	1	0	1	1	1	1	0	0	1	2	1	1	1	1	1	2	1	0	2	0	2	2	1	2	1	2
A6X919	Probable C-mannosyltransferase DPY19L1 OS=Mus musculus OX=10090 GN=Dpy19l1 PE=1 SV=1	Dpy19l1	84.186	11.3	23	5	5	2	1	2	0	0	0	0	0	2	2	3	2	0	1	0	0	0	0	2	2	2	0	0	1	1	0	0	3	3	3	2	2	3	3	2	4	5	5	4	3	3	2
Q9WUU7	Cathepsin Z OS=Mus musculus OX=10090 GN=Ctsz PE=1 SV=1	Ctsz	33.996	43.8	259	10	10	10	9	9	11	9	10	9	10	11	10	10	12	7	9	10	10	11	9	10	10	8	9	8	10	9	9	10	9	7	10	8	8	9	8	8	10	10	9	10	9	8	10
Q9CQA6	Coiled-coil-helix-coiled-coil-helix domain-containing protein 1 OS=Mus musculus OX=10090 GN=Chchd1 PE=1 SV=1	Chchd1	13.608	25.4	41	3	2	2	2	2	2	2	1	2	1	1	1	1	1	2	1	1	1	1	3	2	1	2	2	1	2	1	1	2	2	2	2	2	2	2	3	3	3	2	2	2	2	2	2
Q3U3E2	Protein FAM117B OS=Mus musculus OX=10090 GN=Fam117b PE=1 SV=1	Fam117b	61.344	6.2	10	2	2	1	1	0	0	0	0	0	0	0	0	0	0	0	0	1	0	0	0	0	2	2	1	1	0	0	1	0	2	1	0	1	1	0	0	0	0	1	2	0	0	0	1
O70194	Eukaryotic translation initiation factor 3 subunit D OS=Mus musculus OX=10090 GN=Eif3d PE=1 SV=2	Eif3d	63.988	48.4	460	22	22	19	20	16	21	16	16	17	17	19	14	20	18	16	20	17	15	21	15	16	16	17	20	13	15	14	16	16	21	21	22	22	22	21	20	20	22	19	19	20	20	20	21
O88630	Golgi SNAP receptor complex member 1 OS=Mus musculus OX=10090 GN=Gosr1 PE=1 SV=2	Gosr1	28.489	22.4	80	5	5	1	3	3	3	3	3	3	1	3	2	2	2	5	3	5	4	4	1	4	3	3	3	4	2	2	3	5	3	4	5	5	4	5	4	4	4	4	4	3	5	5	5
Q9D6H2	Intraflagellar transport protein 25 homolog OS=Mus musculus OX=10090 GN=Hspb11 PE=1 SV=2	Hspb11	16.28	18.2	2	2	2	0	0	0	1	0	0	0	0	0	0	0	0	0	0	0	0	0	0	0	0	1	0	0	0	0	0	0	1	1	0	1	1	1	1	0	0	1	1	1	1	1	1
Q9JHI5	Isovaleryl-CoA dehydrogenase, mitochondrial OS=Mus musculus OX=10090 GN=Ivd PE=1 SV=1	Ivd	46.325	30	98	10	10	2	5	3	3	4	5	5	3	3	4	6	6	5	2	4	6	1	1	2	2	5	4	4	1	5	3	4	6	7	7	7	7	7	6	7	6	7	9	8	10	6	6
P20152	Vimentin OS=Mus musculus OX=10090 GN=Vim PE=1 SV=3	Vim	53.687	84.8	1939	51	45	72	72	71	79	72	83	70	81	78	72	62	75	79	74	66	76	73	72	61	71	64	63	81	67	69	68	68	48	46	49	47	49	47	45	50	50	47	47	47	47	46	46
Q7TNG5	Echinoderm microtubule-associated protein-like 2 OS=Mus musculus OX=10090 GN=Eml2 PE=1 SV=1	Eml2	70.733	34.2	174	15	15	3	5	6	5	6	6	5	8	5	7	6	5	5	5	9	6	8	7	8	8	6	11	7	7	4	9	7	9	7	10	8	9	10	10	10	8	11	8	10	13	11	11
Q60973	Histone-binding protein RBBP7 OS=Mus musculus OX=10090 GN=Rbbp7 PE=1 SV=1	Rbbp7	47.789	58.8	432	17	13	13	18	17	13	18	21	20	15	19	18	16	19	18	12	14	17	15	13	17	12	14	14	15	15	18	13	18	14	14	16	15	15	16	15	14	15	16	15	14	16	15	15
Q8R0X7	Sphingosine-1-phosphate lyase 1 OS=Mus musculus OX=10090 GN=Sgpl1 PE=1 SV=1	Sgpl1	63.676	33.3	332	16	16	8	14	11	8	11	13	13	12	16	13	16	14	12	15	11	11	13	12	13	14	9	14	9	10	13	15	12	14	15	15	13	15	15	15	14	15	14	15	15	15	14	15
Q9CR95	Adaptin ear-binding coat-associated protein 1 OS=Mus musculus OX=10090 GN=Necap1 PE=1 SV=2	Necap1	29.639	33.5	31	6	5	1	2	1	2	1	1	1	2	1	1	1	1	1	0	0	2	1	1	2	1	1	0	3	1	1	1	1	6	5	5	5	5	4	5	4	3	3	5	5	3	5	3
Q80UM7	Mannosyl-oligosaccharide glucosidase OS=Mus musculus OX=10090 GN=Mogs PE=1 SV=1	Mogs	91.83	47.2	528	28	28	20	16	23	16	21	24	20	21	20	22	19	23	18	17	20	24	24	15	19	18	20	16	14	17	21	22	18	24	21	25	20	24	26	24	23	23	27	24	25	24	25	24
P97783	Protein AF1q OS=Mus musculus OX=10090 GN=Mllt11 PE=1 SV=1	Mllt11	10.029	15.6	11	1	1	1	0	0	0	1	1	0	0	0	0	0	1	0	0	1	1	1	1	0	0	1	0	0	1	0	0	1	1	1	1	1	1	1	1	1	1	1	1	1	1	1	1
Q9D7S9	Charged multivesicular body protein 5 OS=Mus musculus OX=10090 GN=Chmp5 PE=1 SV=1	Chmp5	24.575	25.1	79	3	3	2	3	3	3	1	3	3	4	4	4	2	3	2	4	4	4	4	3	3	3	2	3	3	2	3	3	1	3	3	3	3	2	3	3	3	3	3	3	3	1	3	3
A2AN08	E3 ubiquitin-protein ligase UBR4 OS=Mus musculus OX=10090 GN=Ubr4 PE=1 SV=1	Ubr4	572.28	28.1	1151	99	99	31	34	43	41	42	43	51	43	41	47	36	42	52	46	50	48	48	45	40	39	36	39	39	37	53	41	44	68	55	73	79	74	76	72	76	76	74	75	69	79	77	74
Q8C8U0	Liprin-beta-1 OS=Mus musculus OX=10090 GN=Ppfibp1 PE=1 SV=3	Ppfibp1	108.54	43	175	29	29	3	2	5	8	8	9	13	11	8	4	3	6	8	5	5	3	7	5	12	6	8	7	2	5	7	7	8	17	11	15	17	17	17	21	20	18	14	18	21	20	12	17
Q99JH1	Ribonuclease P protein subunit p25-like protein OS=Mus musculus OX=10090 GN=Rpp25l PE=1 SV=1	Rpp25l	17.675	57.7	62	6	6	3	2	3	4	2	2	0	1	2	3	1	4	4	3	3	3	2	1	2	2	2	2	2	2	3	3	1	5	5	5	5	6	5	6	5	5	5	5	5	5	5	5
Q7TMY8	E3 ubiquitin-protein ligase HUWE1 OS=Mus musculus OX=10090 GN=Huwe1 PE=1 SV=5	Huwe1	482.63	31.1	1408	100	100	52	40	60	45	57	50	52	53	47	57	57	63	53	57	56	53	49	46	60	50	56	50	42	51	49	52	51	77	68	82	76	80	77	78	75	73	84	80	77	78	77	74
Q99L02	PAXIP1-associated glutamate-rich protein 1A OS=Mus musculus OX=10090 GN=Pagr1a PE=1 SV=1	Pagr1a	27.723	7.1	3	1	1	0	0	0	0	0	0	0	0	0	1	0	0	0	0	0	1	0	0	0	0	0	0	0	1	0	0	0	1	0	0	0	0	0	1	0	0	1	0	0	0	0	0
P62137	Serine/threonine-protein phosphatase PP1-alpha catalytic subunit OS=Mus musculus OX=10090 GN=Ppp1ca PE=1 SV=1	Ppp1ca	37.54	56.1	456	20	6	14	18	19	19	20	13	18	21	20	18	15	15	15	19	19	18	16	15	16	15	16	16	18	17	13	17	16	18	17	18	15	17	15	15	16	17	14	18	16	14	18	17
Q8VHE0	Translocation protein SEC63 homolog OS=Mus musculus OX=10090 GN=Sec63 PE=1 SV=4	Sec63	87.869	44.7	472	29	29	19	19	16	13	17	20	15	13	19	13	20	20	20	18	19	19	22	14	16	15	15	19	15	16	22	19	19	26	21	28	20	23	26	25	21	23	21	26	21	27	24	25
Q9QZH6	Evolutionarily conserved signaling intermediate in Toll pathway, mitochondrial OS=Mus musculus OX=10090 GN=Ecsit PE=1 SV=2	Ecsit	49.798	20.5	60	7	7	1	1	3	2	2	3	4	3	1	4	1	2	2	2	2	2	2	0	4	3	4	2	4	2	1	2	1	5	5	5	5	6	6	6	5	5	5	5	6	5	5	6
Q3URE1	Malonate--CoA ligase ACSF3, mitochondrial OS=Mus musculus OX=10090 GN=Acsf3 PE=1 SV=2	Acsf3	65.076	12.7	50	5	5	2	0	2	2	2	2	1	3	2	0	3	1	4	1	2	2	1	1	2	3	1	3	2	3	1	2	2	3	2	3	4	4	5	4	4	3	4	5	4	4	3	4
P58281	Dynamin-like 120 kDa protein, mitochondrial OS=Mus musculus OX=10090 GN=Opa1 PE=1 SV=1	Opa1	111.34	36.1	408	28	27	14	12	15	11	13	17	16	20	14	15	17	21	15	15	17	13	13	8	17	19	18	14	11	15	16	17	15	17	18	21	18	20	25	21	22	20	20	22	24	22	23	21
Q9DCH4	Eukaryotic translation initiation factor 3 subunit F OS=Mus musculus OX=10090 GN=Eif3f PE=1 SV=2	Eif3f	37.984	35.2	280	11	11	10	13	10	12	11	10	13	12	12	9	10	10	10	9	11	12	7	11	9	8	10	11	12	11	8	9	10	10	11	11	11	9	10	11	10	11	10	9	11	10	9	10
Q8K199	COX assembly mitochondrial protein 2 homolog OS=Mus musculus OX=10090 GN=Cmc2 PE=3 SV=1	Cmc2	9.4186	53.2	33	3	3	1	1	2	1	1	1	1	2	1	3	0	2	2	0	1	0	1	0	1	2	3	0	2	1	1	2	1	2	3	3	3	3	2	3	3	3	3	2	2	3	3	3
Q9CX86	Heterogeneous nuclear ribonucleoprotein A0 OS=Mus musculus OX=10090 GN=Hnrnpa0 PE=1 SV=1	Hnrnpa0	30.53	53.1	469	12	12	20	20	19	18	19	19	18	18	17	17	14	18	17	18	16	18	16	16	19	18	14	18	22	16	17	13	14	10	12	10	11	11	11	11	10	10	11	10	11	11	11	11
P97499	Telomerase protein component 1 OS=Mus musculus OX=10090 GN=Tep1 PE=1 SV=1	Tep1	291.46	6.9	86	12	12	2	1	2	2	2	3	3	3	2	2	5	4	3	3	3	3	3	1	7	6	5	5	2	4	6	3	1	5	7	10	6	8	10	8	8	9	10	9	10	12	10	10
Q9CR57	60S ribosomal protein L14 OS=Mus musculus OX=10090 GN=Rpl14 PE=1 SV=3	Rpl14	23.564	32.3	181	7	7	7	9	7	7	9	10	6	11	9	9	5	6	6	8	5	5	6	6	4	6	6	5	8	4	7	5	5	7	7	7	7	6	7	7	7	7	7	7	6	7	7	6
Q91VJ1	Interferon-inducible protein AIM2 OS=Mus musculus OX=10090 GN=Aim2 PE=1 SV=2	Aim2	40.155	48	165	14	14	4	3	5	5	3	5	7	10	5	8	7	6	7	6	7	7	6	5	5	8	7	7	5	6	10	7	4	13	8	12	11	13	13	12	14	12	12	11	11	11	12	12
O55029	Coatomer subunit beta' OS=Mus musculus OX=10090 GN=Copb2 PE=1 SV=2	Copb2	102.45	59.2	788	38	38	26	30	35	30	25	31	30	27	27	30	28	32	34	33	37	28	25	28	25	25	28	34	29	26	26	29	30	30	34	35	32	31	29	33	34	32	33	35	35	33	33	33
O89053	Coronin-1A OS=Mus musculus OX=10090 GN=Coro1a PE=1 SV=5	Coro1a	50.989	45.3	530	20	20	19	14	18	16	21	23	19	21	23	22	19	22	22	18	19	24	20	22	21	19	19	14	21	18	19	22	15	16	17	15	17	17	17	16	17	17	18	18	16	16	18	16
Q9JKC8	AP-3 complex subunit mu-1 OS=Mus musculus OX=10090 GN=Ap3m1 PE=1 SV=1	Ap3m1	46.936	49.3	236	13	13	9	9	11	10	9	11	9	10	7	8	10	8	6	11	10	7	10	9	7	7	8	8	11	7	9	8	7	10	11	11	12	11	10	9	12	10	13	12	10	10	11	12
Q99J27	Acetyl-coenzyme A transporter 1 OS=Mus musculus OX=10090 GN=Slc33a1 PE=1 SV=1	Slc33a1	61.075	14	40	6	6	1	1	2	0	1	2	0	0	1	3	1	2	3	2	1	3	2	2	1	1	1	1	1	1	2	2	3	5	2	4	1	3	5	5	4	4	6	3	4	5	5	3
Q3TLI0	Trafficking protein particle complex subunit 10 OS=Mus musculus OX=10090 GN=Trappc10 PE=1 SV=2	Trappc10	141.59	5.4	27	4	4	1	1	1	1	0	2	2	0	1	2	1	0	2	1	1	1	1	1	1	0	2	2	0	1	0	0	2	4	3	4	3	4	3	4	3	4	4	4	3	3	2	3
P83882	60S ribosomal protein L36a OS=Mus musculus OX=10090 GN=Rpl36a PE=3 SV=2	Rpl36a	12.441	41.5	120	7	7	3	7	5	4	6	5	5	4	8	5	5	4	5	6	5	2	6	4	3	4	2	2	6	2	4	2	6	6	7	5	7	6	6	6	5	6	7	7	7	6	6	6
Q6P1G0	HEAT repeat-containing protein 6 OS=Mus musculus OX=10090 GN=Heatr6 PE=1 SV=1	Heatr6	128.92	17.8	125	14	13	4	3	4	4	7	6	7	4	4	3	6	5	4	6	5	4	4	5	3	6	4	5	5	5	6	3	3	8	8	11	10	9	11	10	10	8	9	9	9	13	10	11
Q91VU0	Protein FAM3C OS=Mus musculus OX=10090 GN=Fam3c PE=1 SV=1	Fam3c	24.752	34.8	44	6	6	3	2	4	2	1	1	1	1	2	2	3	2	1	1	1	1	1	1	3	1	2	2	1	1	1	2	1	6	5	6	5	6	4	4	4	5	4	6	4	5	4	4
O88685	26S proteasome regulatory subunit 6A OS=Mus musculus OX=10090 GN=Psmc3 PE=1 SV=2	Psmc3	49.548	63.8	695	26	26	27	26	24	26	27	25	26	25	28	26	22	23	25	28	27	29	27	22	23	28	22	26	30	27	22	26	28	25	20	22	25	22	24	23	23	23	24	24	22	26	24	23
Q6PDG5	SWI/SNF complex subunit SMARCC2 OS=Mus musculus OX=10090 GN=Smarcc2 PE=1 SV=2	Smarcc2	132.6	31	252	31	24	13	9	9	5	4	9	8	9	11	7	11	12	14	5	8	6	7	7	12	12	17	8	10	11	8	10	10	24	21	23	21	23	22	26	25	25	27	24	25	27	23	25
Q9Z0F8	Disintegrin and metalloproteinase domain-containing protein 17 OS=Mus musculus OX=10090 GN=Adam17 PE=1 SV=3	Adam17	93.055	27.7	219	17	17	5	9	7	9	9	11	12	12	10	6	7	7	7	6	7	4	6	6	8	9	9	7	7	11	10	11	7	12	12	15	10	15	14	15	15	15	14	11	11	12	14	13
Q9R0M6	Ras-related protein Rab-9A OS=Mus musculus OX=10090 GN=Rab9a PE=1 SV=1	Rab9a	22.909	37.3	118	6	6	5	6	4	3	4	4	5	5	3	5	6	3	5	4	4	5	4	5	5	5	4	5	5	3	4	4	3	4	6	4	4	5	4	4	5	4	6	4	5	6	6	4
Q7M6Y3	Phosphatidylinositol-binding clathrin assembly protein OS=Mus musculus OX=10090 GN=Picalm PE=1 SV=1	Picalm	71.543	38.2	240	16	15	12	11	11	10	10	5	9	9	9	10	8	13	8	9	8	6	7	8	11	10	11	8	7	9	6	8	7	14	12	15	14	15	12	10	14	12	13	14	14	11	12	13
O08760	N-glycosylase/DNA lyase OS=Mus musculus OX=10090 GN=Ogg1 PE=1 SV=2	Ogg1	38.883	29.6	24	6	6	1	0	1	1	1	1	0	0	0	1	1	1	1	2	1	0	1	2	2	4	1	0	2	0	0	0	0	4	2	3	3	2	2	2	2	2	2	3	2	2	3	3
P59708	Splicing factor 3B subunit 6 OS=Mus musculus OX=10090 GN=Sf3b6 PE=1 SV=1	Sf3b6	14.585	39.2	95	4	4	3	3	3	4	4	4	2	3	3	4	3	4	4	4	4	4	4	4	2	4	3	3	5	4	3	4	3	4	4	4	3	4	3	3	4	4	4	3	4	3	3	3
P29352	Tyrosine-protein phosphatase non-receptor type 22 OS=Mus musculus OX=10090 GN=Ptpn22 PE=1 SV=1	Ptpn22	89.713	13.3	37	7	7	1	0	0	2	0	1	2	2	1	1	1	2	2	2	2	1	2	3	1	1	0	1	0	1	3	2	3	1	1	1	2	2	3	3	3	2	1	2	2	3	3	3
Q99JI6	Ras-related protein Rap-1b OS=Mus musculus OX=10090 GN=Rap1b PE=1 SV=2	Rap1b	20.825	59.8	298	11	5	9	8	8	11	12	13	12	12	13	11	14	9	10	10	11	11	12	16	10	8	12	11	12	12	11	10	10	8	7	9	10	8	9	9	9	9	7	9	8	10	9	8
Q99MJ9	ATP-dependent RNA helicase DDX50 OS=Mus musculus OX=10090 GN=Ddx50 PE=2 SV=1	Ddx50	82.175	22.9	77	11	11	2	2	2	4	2	2	3	2	6	5	1	3	3	3	3	5	3	2	2	2	2	2	2	3	4	4	3	6	6	5	7	6	6	8	6	8	8	8	7	9	9	8
Q8R361	Rab11 family-interacting protein 5 OS=Mus musculus OX=10090 GN=Rab11fip5 PE=1 SV=2	Rab11fip5	69.552	31.2	119	11	11	2	4	3	4	3	1	4	2	3	9	8	8	5	5	4	3	1	2	6	8	9	4	7	5	4	2	3	6	5	5	5	8	5	7	6	5	10	10	11	5	6	6
P51863	V-type proton ATPase subunit d 1 OS=Mus musculus OX=10090 GN=Atp6v0d1 PE=1 SV=2	Atp6v0d1	40.301	47.3	226	14	14	7	6	9	9	10	10	8	11	10	10	10	10	8	8	10	8	8	6	7	8	7	8	7	9	6	9	7	11	11	12	11	14	11	12	12	12	13	12	13	11	13	13
Q9ERE7	LRP chaperone MESD OS=Mus musculus OX=10090 GN=Mesd PE=1 SV=1	Mesd	25.206	34.4	52	5	5	1	1	2	2	1	1	2	2	2	2	2	1	3	3	2	3	2	1	2	1	2	2	3	3	3	1	2	3	2	4	2	3	2	5	3	4	3	4	3	3	4	4
Q9D945	Protein LLP homolog OS=Mus musculus OX=10090 GN=Llph PE=1 SV=1	Llph	15.391	44.6	98	7	7	2	2	4	3	5	2	2	2	3	2	4	4	5	4	2	5	4	4	3	6	3	4	4	4	5	4	6	4	5	6	6	6	4	6	3	4	2	5	4	6	5	5
Q9D1L9	Ragulator complex protein LAMTOR5 OS=Mus musculus OX=10090 GN=Lamtor5 PE=1 SV=1	Lamtor5	9.6418	96.7	161	5	5	6	7	4	6	5	6	5	6	5	8	5	6	4	7	5	7	6	4	8	5	5	7	8	6	7	6	7	4	4	4	4	4	4	5	4	4	5	4	4	4	4	4
Q8K224	RNA cytidine acetyltransferase OS=Mus musculus OX=10090 GN=Nat10 PE=1 SV=1	Nat10	115.42	42.3	623	41	41	22	22	30	24	26	22	30	26	26	26	25	30	22	23	22	23	23	25	20	21	21	20	18	17	18	22	19	29	28	33	35	31	30	31	33	29	33	31	33	30	30	30
Q9D5V5	Cullin-5 OS=Mus musculus OX=10090 GN=Cul5 PE=1 SV=3	Cul5	90.973	35	318	24	24	12	11	12	13	11	10	13	11	14	15	11	13	14	9	11	15	9	7	14	8	10	13	11	13	11	16	11	20	18	21	18	23	20	21	17	20	21	22	21	18	18	21
Q8R2Y0	Monoacylglycerol lipase ABHD6 OS=Mus musculus OX=10090 GN=Abhd6 PE=1 SV=1	Abhd6	38.204	31.5	94	8	8	4	4	4	3	3	2	4	2	3	6	6	5	5	1	1	2	3	3	4	5	7	1	4	3	3	3	3	6	6	7	8	6	7	6	7	6	8	8	7	7	6	7
Q8JZS9	39S ribosomal protein L48, mitochondrial OS=Mus musculus OX=10090 GN=Mrpl48 PE=1 SV=1	Mrpl48	23.952	20.4	47	5	5	2	1	3	1	2	2	1	3	1	3	2	1	2	1	2	1	1	1	1	3	3	2	2	1	1	1	3	4	3	4	3	3	4	4	4	4	3	4	4	4	3	3
Q9D7I5	Phospholysine phosphohistidine inorganic pyrophosphate phosphatase OS=Mus musculus OX=10090 GN=Lhpp PE=1 SV=1	Lhpp	29.144	17.8	21	4	4	2	1	1	0	1	1	0	0	0	3	1	0	1	0	0	1	0	0	1	1	1	2	0	0	3	1	0	4	4	4	3	4	4	4	3	3	4	4	4	4	3	4
Q921H9	Cytochrome c oxidase assembly factor 7 OS=Mus musculus OX=10090 GN=Coa7 PE=1 SV=1	Coa7	25.617	38.5	38	6	6	1	1	2	0	2	2	1	1	2	1	2	1	1	1	2	3	1	1	1	1	2	1	1	2	1	1	3	5	5	4	6	6	5	5	5	6	4	6	5	4	5	4
P52912	Nucleolysin TIA-1 OS=Mus musculus OX=10090 GN=Tia1 PE=1 SV=1	Tia1	42.799	30.8	33	9	6	2	1	2	1	0	1	2	1	1	0	1	1	0	2	1	3	1	1	0	3	1	1	2	2	2	1	0	6	4	5	5	5	6	6	6	6	6	5	5	6	5	5
Q9JHL0	Linker for activation of T-cells family member 2 OS=Mus musculus OX=10090 GN=Lat2 PE=1 SV=1	Lat2	22.876	22.7	35	4	4	2	1	1	1	1	1	0	2	1	3	3	3	2	1	1	1	1	1	2	2	2	0	0	1	0	2	0	4	2	1	2	2	2	1	3	2	3	3	4	3	3	2
Q6PDJ6	F-box only protein 42 OS=Mus musculus OX=10090 GN=Fbxo42 PE=1 SV=1	Fbxo42	77.776	2	3	1	1	1	1	0	0	0	1	0	0	0	0	0	0	0	0	0	0	0	0	0	0	0	0	0	0	0	0	0	1	1	1	1	1	1	1	1	0	0	1	0	0	0	1
P26883	Peptidyl-prolyl cis-trans isomerase FKBP1A OS=Mus musculus OX=10090 GN=Fkbp1a PE=1 SV=2	Fkbp1a	11.922	41.7	352	6	6	14	13	13	13	12	15	13	11	11	13	13	12	17	14	15	12	12	12	14	12	14	12	14	12	13	14	12	6	6	6	6	6	6	6	6	6	6	6	6	6	6	6
Q9QY06	Unconventional myosin-IXb OS=Mus musculus OX=10090 GN=Myo9b PE=1 SV=2	Myo9b	238.83	26.2	418	37	37	16	9	16	14	16	11	14	12	10	18	16	20	17	16	17	23	16	10	23	21	20	11	12	13	17	17	13	27	25	27	26	25	27	29	24	23	24	27	29	30	29	24
Q9QVP9	Protein-tyrosine kinase 2-beta OS=Mus musculus OX=10090 GN=Ptk2b PE=1 SV=2	Ptk2b	115.79	41.6	347	34	34	13	13	12	19	8	14	11	15	13	12	15	13	15	7	14	15	15	13	10	9	15	11	11	11	12	14	17	28	25	29	30	25	28	26	29	27	29	28	29	24	27	30
P61022	Calcineurin B homologous protein 1 OS=Mus musculus OX=10090 GN=Chp1 PE=1 SV=2	Chp1	22.432	62.6	123	10	10	4	3	5	5	6	4	4	4	4	5	5	4	4	4	6	6	4	5	3	3	5	5	5	5	4	7	4	8	6	8	9	7	7	8	8	6	8	8	8	8	9	9
Q8K358	Phosphatidylinositol glycan anchor biosynthesis class U protein OS=Mus musculus OX=10090 GN=Pigu PE=1 SV=4	Pigu	49.804	2.5	19	1	1	1	1	0	1	1	1	1	1	0	1	1	1	1	1	1	1	0	1	0	0	0	1	1	1	0	0	1	1	1	1	1	1	1	1	1	1	1	1	1	1	1	1
O55127	Cytochrome P450 26A1 OS=Mus musculus OX=10090 GN=Cyp26a1 PE=1 SV=1	Cyp26a1	56.177	3.4	4	1	1	0	0	0	0	0	0	0	0	0	0	0	1	1	0	0	0	0	0	1	0	0	0	0	0	1	0	0	1	1	1	1	1	1	1	1	1	1	1	1	1	1	1
Q9DCT6	Chromatin complexes subunit BAP18 OS=Mus musculus OX=10090 GN=Bap18 PE=1 SV=1	Bap18	17.996	35.1	72	5	5	5	2	4	2	5	4	3	3	5	3	3	2	2	1	4	2	3	2	5	1	2	2	2	2	1	2	0	4	2	5	4	5	4	4	5	5	4	4	3	4	4	3
Q9D486	C-Maf-inducing protein OS=Mus musculus OX=10090 GN=Cmip PE=1 SV=3	Cmip	86.258	9.6	29	5	5	1	2	1	2	2	0	1	0	0	1	1	1	1	0	1	0	1	1	2	1	3	1	1	1	1	1	2	4	3	3	3	4	2	4	3	3	4	4	3	4	4	3
O54956	DNA polymerase epsilon subunit 2 OS=Mus musculus OX=10090 GN=Pole2 PE=2 SV=2	Pole2	59.386	15.2	29	5	5	2	2	2	2	1	1	3	2	0	2	1	2	1	1	0	2	0	0	2	1	0	0	0	0	0	0	2	4	4	4	5	4	2	3	5	2	4	2	3	3	4	5
Q924H2	Mediator of RNA polymerase II transcription subunit 15 OS=Mus musculus OX=10090 GN=Med15 PE=1 SV=3	Med15	86.606	16.2	103	10	10	5	7	6	4	4	7	3	5	6	4	4	4	2	3	2	2	4	3	4	5	5	2	2	2	2	2	4	8	9	8	8	9	9	6	8	7	7	7	6	7	5	8
Q8JZU2	Tricarboxylate transport protein, mitochondrial OS=Mus musculus OX=10090 GN=Slc25a1 PE=1 SV=1	Slc25a1	33.931	28	157	9	9	7	7	6	3	4	6	6	6	5	4	7	6	7	6	6	5	7	5	9	6	5	3	8	5	7	4	7	9	9	8	6	7	7	7	9	8	6	8	9	9	9	8
Q8R317	Ubiquilin-1 OS=Mus musculus OX=10090 GN=Ubqln1 PE=1 SV=1	Ubqln1	61.976	34.2	315	13	10	10	11	11	10	14	12	11	12	12	12	12	11	11	11	9	11	13	13	14	11	9	11	14	10	12	15	13	10	9	11	10	12	11	10	12	11	12	12	13	13	11	13
Q9DC71	28S ribosomal protein S15, mitochondrial OS=Mus musculus OX=10090 GN=Mrps15 PE=1 SV=2	Mrps15	29.463	38	147	10	10	6	4	6	4	6	8	7	7	3	8	5	6	6	3	4	6	6	5	3	6	6	6	4	7	4	4	7	8	6	8	8	8	8	8	8	7	9	7	10	8	8	9
Q66GT5	Phosphatidylglycerophosphatase and protein-tyrosine phosphatase 1 OS=Mus musculus OX=10090 GN=Ptpmt1 PE=1 SV=1	Ptpmt1	21.942	39.9	74	6	6	2	2	2	2	3	4	4	3	4	3	2	4	4	3	2	3	2	2	1	3	2	2	1	4	4	3	3	4	4	4	5	5	6	5	5	6	6	5	6	5	5	4
Q8BSQ9	Protein polybromo-1 OS=Mus musculus OX=10090 GN=Pbrm1 PE=1 SV=4	Pbrm1	187.19	16.3	153	20	20	7	5	5	6	6	5	4	7	6	5	4	9	7	3	6	4	4	3	9	8	5	7	3	6	4	9	6	14	13	12	15	15	15	11	14	14	17	15	16	13	10	11
Q8CC88	von Willebrand factor A domain-containing protein 8 OS=Mus musculus OX=10090 GN=Vwa8 PE=1 SV=2	Vwa8	213.42	27.3	287	38	38	12	11	11	7	10	7	11	14	8	13	18	14	10	7	9	9	10	9	13	11	13	10	11	10	8	11	10	24	20	23	22	26	21	21	25	20	27	31	31	25	24	23
P33215	Protein NEDD1 OS=Mus musculus OX=10090 GN=Nedd1 PE=1 SV=2	Nedd1	71.292	20	90	8	8	4	5	3	3	3	5	4	2	4	4	2	2	3	3	5	3	4	1	4	4	1	5	2	6	3	3	2	6	6	7	6	7	7	7	5	4	6	6	6	8	8	8
Q9CYR6	Phosphoacetylglucosamine mutase OS=Mus musculus OX=10090 GN=Pgm3 PE=1 SV=1	Pgm3	59.452	43.9	166	16	16	5	4	4	7	5	4	6	5	6	7	9	5	10	8	8	9	5	5	5	7	5	6	5	5	11	5	5	11	9	13	10	10	10	11	12	11	12	13	12	14	12	12
Q9CQC7	NADH dehydrogenase [ubiquinone] 1 beta subcomplex subunit 4 OS=Mus musculus OX=10090 GN=Ndufb4 PE=1 SV=3	Ndufb4	15.081	46.5	93	5	5	4	4	3	3	5	4	3	5	4	4	2	3	5	4	3	3	2	4	4	4	3	1	3	4	3	3	3	4	5	5	4	5	5	5	5	4	5	4	4	5	5	5
P62301	40S ribosomal protein S13 OS=Mus musculus OX=10090 GN=Rps13 PE=1 SV=2	Rps13	17.222	53.6	285	10	10	10	13	10	13	14	12	11	11	11	12	8	10	9	9	9	14	8	13	12	7	11	10	10	11	7	11	9	10	8	10	9	10	10	10	10	10	10	9	10	9	10	9
Q9D8V0	Minor histocompatibility antigen H13 OS=Mus musculus OX=10090 GN=Hm13 PE=1 SV=1	Hm13	41.747	14.8	64	4	4	4	4	3	2	2	1	2	2	3	2	3	1	3	3	3	1	2	2	3	2	1	3	5	1	1	3	2	3	4	3	4	3	3	4	4	3	3	3	4	3	3	3
Q3UW53	Protein Niban 1 OS=Mus musculus OX=10090 GN=Niban1 PE=1 SV=2	Niban1	102.65	40.4	442	28	28	6	7	13	12	14	14	19	16	13	17	17	22	22	17	20	18	14	12	19	17	18	19	19	21	21	16	19	21	17	22	22	24	20	24	24	24	25	24	24	25	25	25
Q91ZJ5	UTP--glucose-1-phosphate uridylyltransferase OS=Mus musculus OX=10090 GN=Ugp2 PE=1 SV=3	Ugp2	56.979	38.2	235	15	15	9	8	10	7	8	10	6	7	8	10	8	7	9	10	10	10	9	9	8	5	11	10	6	10	11	10	9	11	11	11	10	11	10	12	11	10	11	11	12	12	11	12
P32883	GTPase KRas OS=Mus musculus OX=10090 GN=Kras PE=1 SV=1	Kras	21.656	54.5	27	7	3	0	0	1	1	0	1	1	1	2	2	0	1	1	0	2	1	0	1	0	2	0	2	2	1	2	2	1	1	2	2	4	2	5	3	3	3	4	3	4	3	3	4
Q8C407	Protein YIPF4 OS=Mus musculus OX=10090 GN=Yipf4 PE=1 SV=1	Yipf4	27.283	9.8	34	2	2	2	2	1	1	1	2	1	1	2	1	1	1	1	0	2	2	2	2	2	1	2	1	0	1	1	0	1	2	2	2	1	2	2	2	1	2	1	1	1	2	2	2
P60521	Gamma-aminobutyric acid receptor-associated protein-like 2 OS=Mus musculus OX=10090 GN=Gabarapl2 PE=1 SV=1	Gabarapl2	13.667	23.1	31	3	3	1	1	1	2	1	1	1	1	1	0	1	1	2	1	2	3	1	1	1	1	1	1	1	1	1	1	1	2	2	2	2	2	1	2	1	2	2	2	2	3	2	3
Q9EPK7	Exportin-7 OS=Mus musculus OX=10090 GN=Xpo7 PE=1 SV=3	Xpo7	123.81	28.1	337	22	22	12	13	12	11	12	12	10	9	7	16	10	17	14	10	13	10	10	12	13	16	13	14	10	15	15	13	18	19	20	20	20	19	19	20	19	18	19	18	20	22	19	20
Q9CQF0	39S ribosomal protein L11, mitochondrial OS=Mus musculus OX=10090 GN=Mrpl11 PE=1 SV=1	Mrpl11	20.68	54.7	104	10	10	5	6	5	5	5	6	5	8	5	5	4	4	3	1	4	4	7	2	2	3	2	2	0	4	1	3	3	9	8	8	7	7	7	7	8	8	8	8	8	8	6	7
Q9DCC4	Pyrroline-5-carboxylate reductase 3 OS=Mus musculus OX=10090 GN=Pycr3 PE=1 SV=2	Pycr3	28.721	31.4	138	6	6	6	7	8	6	5	5	5	5	7	5	7	5	5	4	6	4	5	5	2	2	6	5	4	5	5	5	4	6	6	6	6	6	6	6	6	6	6	6	6	6	6	6
Q505B7	Protein archease OS=Mus musculus OX=10090 GN=Zbtb8os PE=1 SV=2	Zbtb8os	19.727	16.1	9	2	2	1	1	0	0	1	0	0	0	0	0	1	0	0	0	0	0	0	0	0	1	1	0	0	1	1	1	0	2	1	2	2	2	1	1	1	1	1	2	1	1	2	1
P53762	Aryl hydrocarbon receptor nuclear translocator OS=Mus musculus OX=10090 GN=Arnt PE=1 SV=3	Arnt	86.962	10.2	38	5	5	2	3	3	2	1	3	1	0	1	1	2	1	0	1	1	0	1	0	4	3	2	2	2	1	1	0	0	3	4	4	4	3	3	2	4	2	3	5	3	4	2	2
Q9R1C6	Diacylglycerol kinase epsilon OS=Mus musculus OX=10090 GN=Dgke PE=1 SV=1	Dgke	63.634	4.8	23	2	2	0	1	0	1	1	1	1	1	0	1	1	1	1	1	1	1	0	2	1	1	1	1	1	0	1	1	1	2	1	1	2	1	1	1	1	0	1	1	1	1	2	1
Q8K190	SAYSvFN domain-containing protein 1 OS=Mus musculus OX=10090 GN=Saysd1 PE=1 SV=1	Saysd1	20.703	10.6	20	1	1	0	1	2	1	1	1	0	1	0	1	0	2	1	0	1	0	0	0	1	1	2	1	1	0	1	1	0	1	1	1	1	1	1	1	1	1	1	0	1	1	1	1
P83870	PHD finger-like domain-containing protein 5A OS=Mus musculus OX=10090 GN=Phf5a PE=1 SV=1	Phf5a	12.405	48.2	85	4	4	4	3	3	3	3	4	3	4	4	3	2	2	3	3	4	4	2	3	4	4	4	2	3	3	2	4	2	4	3	4	4	4	4	4	4	4	4	3	3	3	4	4
Q9JIX8	Apoptotic chromatin condensation inducer in the nucleus OS=Mus musculus OX=10090 GN=Acin1 PE=1 SV=3	Acin1	150.72	30.8	630	36	36	23	22	23	22	21	26	23	21	24	26	25	25	24	25	24	22	22	26	26	27	24	18	22	19	25	23	22	31	28	32	31	29	30	29	28	32	31	28	32	30	25	30
P97770	THUMP domain-containing protein 3 OS=Mus musculus OX=10090 GN=Thumpd3 PE=1 SV=1	Thumpd3	56.431	37.8	165	15	15	5	8	8	6	9	5	6	7	6	7	8	2	6	7	4	7	5	4	5	7	4	7	4	6	7	8	7	12	11	14	13	13	8	13	12	10	13	13	12	14	14	11
Q3TC46	Protein PAT1 homolog 1 OS=Mus musculus OX=10090 GN=Patl1 PE=1 SV=2	Patl1	86.769	20.6	95	12	12	4	3	3	5	4	4	3	3	3	3	2	4	4	4	2	6	5	4	3	2	2	4	2	5	3	4	4	11	5	9	5	7	8	6	7	8	11	7	7	6	8	7
P46467	Vacuolar protein sorting-associated protein 4B OS=Mus musculus OX=10090 GN=Vps4b PE=1 SV=2	Vps4b	49.419	36.3	294	13	10	11	9	12	11	9	12	13	11	10	12	13	13	11	10	10	10	11	11	14	9	12	12	9	9	11	11	8	13	11	13	12	13	13	13	13	12	11	11	13	13	13	13
Q922V4	Pleiotropic regulator 1 OS=Mus musculus OX=10090 GN=Plrg1 PE=1 SV=1	Plrg1	56.937	60.6	418	21	21	15	19	17	17	19	17	16	16	14	13	17	14	18	15	15	18	14	13	14	16	17	15	13	14	15	14	13	18	19	17	18	17	16	15	18	16	18	17	19	18	15	18
Q3V3R1	Monofunctional C1-tetrahydrofolate synthase, mitochondrial OS=Mus musculus OX=10090 GN=Mthfd1l PE=1 SV=2	Mthfd1l	105.73	53.6	991	45	44	44	40	37	35	37	41	39	37	35	46	38	38	35	32	32	36	32	31	35	33	37	33	41	37	36	33	41	40	41	43	36	38	40	40	41	38	44	41	42	38	38	38
Q9DBY0	Forkhead box protein P4 OS=Mus musculus OX=10090 GN=Foxp4 PE=1 SV=1	Foxp4	85.98	1.4	11	1	1	1	0	0	1	1	1	1	0	0	0	1	0	1	0	0	0	0	0	1	0	1	1	0	0	0	1	0	1	0	1	1	1	1	1	0	0	1	1	1	1	1	1
Q6ZQK5	Arf-GAP with coiled-coil, ANK repeat and PH domain-containing protein 2 OS=Mus musculus OX=10090 GN=Acap2 PE=1 SV=2	Acap2	87.21	43.5	266	26	26	8	9	10	6	9	7	7	8	7	13	11	9	13	8	8	9	8	6	14	17	12	10	10	11	12	13	11	19	18	19	16	19	17	18	18	16	21	19	19	20	19	19
Q9DCD6	Gamma-aminobutyric acid receptor-associated protein OS=Mus musculus OX=10090 GN=Gabarap PE=1 SV=2	Gabarap	13.918	9.4	26	1	1	2	1	1	2	1	0	1	2	1	1	2	2	0	1	1	0	1	1	0	0	2	0	0	2	1	1	0	1	1	1	1	1	1	1	1	1	1	1	1	1	1	1
Q8BFR5	Elongation factor Tu, mitochondrial OS=Mus musculus OX=10090 GN=Tufm PE=1 SV=1	Tufm	49.508	65.3	689	27	27	25	21	27	24	28	27	29	22	28	25	31	26	28	19	25	27	27	24	24	26	24	23	25	25	27	25	27	23	23	25	22	23	23	21	22	24	23	25	22	21	21	22
P58058	NAD kinase OS=Mus musculus OX=10090 GN=Nadk PE=1 SV=2	Nadk	48.597	34.9	189	13	13	8	8	8	12	12	13	13	12	7	7	8	7	6	5	3	7	6	5	3	6	8	5	5	4	4	3	4	12	9	12	10	11	12	12	13	12	11	9	11	11	9	9
Q9D1K7	UPF0687 protein C20orf27 homolog OS=Mus musculus OX=10090 PE=1 SV=3	---	19.476	48.9	83	6	6	4	4	3	2	3	4	2	2	2	5	3	4	5	2	2	2	3	1	3	4	3	3	2	3	3	6	3	4	5	4	4	5	5	4	4	4	5	4	5	6	4	5
Q8QZS3	Folliculin OS=Mus musculus OX=10090 GN=Flcn PE=1 SV=1	Flcn	64.327	18.1	26	7	7	0	1	3	0	1	0	1	0	0	5	3	1	1	3	1	0	0	0	1	1	1	0	0	0	1	1	1	3	2	3	4	3	4	4	4	0	7	7	6	3	5	3
Q8C5K5	Uncharacterized protein CXorf38 homolog OS=Mus musculus OX=10090 PE=1 SV=1	---	36.588	18.1	57	5	5	3	3	2	3	2	1	1	2	2	2	1	2	3	2	2	4	2	1	3	2	1	1	2	1	3	3	3	5	5	5	4	4	5	5	5	5	5	5	5	5	5	5
O88958	Glucosamine-6-phosphate isomerase 1 OS=Mus musculus OX=10090 GN=Gnpda1 PE=1 SV=3	Gnpda1	32.549	55	262	11	9	8	8	10	8	9	11	9	9	7	13	12	10	10	10	11	8	7	9	12	14	11	8	10	8	9	11	10	9	9	9	9	10	10	11	9	10	10	11	9	10	10	10
Q61179	Interferon regulatory factor 9 OS=Mus musculus OX=10090 GN=Irf9 PE=1 SV=1	Irf9	44.61	22.3	84	5	5	3	2	4	2	7	5	4	6	5	2	5	4	3	2	1	4	1	4	1	2	3	3	1	4	1	3	2	4	4	4	3	5	5	5	5	5	4	5	4	3	5	5
Q8BY35	FYVE, RhoGEF and PH domain-containing protein 2 OS=Mus musculus OX=10090 GN=Fgd2 PE=1 SV=1	Fgd2	74.633	30.4	51	12	12	5	4	4	2	3	4	2	2	2	3	3	1	1	1	0	0	0	0	3	4	5	1	1	0	0	0	0	7	7	9	3	5	8	5	6	3	6	6	5	4	4	3
Q9DC37	Major facilitator superfamily domain-containing protein 1 OS=Mus musculus OX=10090 GN=Mfsd1 PE=1 SV=1	Mfsd1	51.396	4.5	22	2	2	1	1	1	1	1	1	1	1	1	1	1	1	1	1	1	1	0	0	1	0	1	0	2	0	0	1	1	2	1	2	1	2	2	2	2	2	1	1	2	2	1	2
Q5XJE5	RNA polymerase-associated protein LEO1 OS=Mus musculus OX=10090 GN=Leo1 PE=1 SV=2	Leo1	75.596	17.4	105	9	9	5	3	5	6	4	5	5	1	5	4	4	5	4	5	4	2	6	4	3	3	5	3	2	1	4	4	3	8	7	7	8	8	6	7	6	7	6	7	8	8	7	6
P63242	Eukaryotic translation initiation factor 5A-1 OS=Mus musculus OX=10090 GN=Eif5a PE=1 SV=2	Eif5a	16.832	67.5	572	14	14	20	19	23	23	22	24	19	23	22	23	18	23	24	23	23	24	21	20	20	17	15	21	21	23	20	21	20	12	12	12	12	12	12	12	12	12	12	11	12	12	12	12
Q80U72	Protein scribble homolog OS=Mus musculus OX=10090 GN=Scrib PE=1 SV=2	Scrib	174.06	15.6	72	16	16	2	5	2	3	3	4	4	2	3	4	3	3	2	4	1	3	1	1	3	5	3	2	1	2	1	3	2	8	6	9	7	9	8	11	8	9	11	12	9	7	9	7
Q3UJD6	Ubiquitin carboxyl-terminal hydrolase 19 OS=Mus musculus OX=10090 GN=Usp19 PE=1 SV=1	Usp19	150.55	28.6	333	23	23	16	17	13	13	10	12	12	15	18	12	15	14	16	10	11	9	14	14	10	15	8	8	10	8	10	10	13	22	19	19	21	20	19	21	21	20	18	23	22	22	19	20
Q61107	Guanylate-binding protein 4 OS=Mus musculus OX=10090 GN=Gbp4 PE=1 SV=1	Gbp4	70.801	8.4	18	4	4	0	0	0	0	0	0	0	2	1	0	0	0	0	1	1	4	0	1	1	0	0	0	1	1	2	1	2	1	1	0	3	1	2	2	3	3	2	2	1	3	2	2
Q8BIX3	ARL14 effector protein OS=Mus musculus OX=10090 GN=Arl14ep PE=1 SV=1	Arl14ep	31.01	16.7	17	4	4	1	0	0	0	0	0	1	1	0	0	0	0	0	0	0	1	0	0	3	2	2	0	0	0	3	2	1	2	0	1	3	2	3	3	3	1	2	2	3	3	1	2
Q9D289	Trafficking protein particle complex subunit 6B OS=Mus musculus OX=10090 GN=Trappc6b PE=1 SV=1	Trappc6b	17.936	8.9	5	1	1	0	2	0	0	0	0	0	0	0	0	1	0	1	1	0	0	0	0	0	0	0	0	0	0	0	0	0	1	1	0	0	1	0	1	1	1	1	1	0	1	1	0
Q9R0E2	Procollagen-lysine,2-oxoglutarate 5-dioxygenase 1 OS=Mus musculus OX=10090 GN=Plod1 PE=1 SV=1	Plod1	83.594	40.4	393	23	21	17	10	15	13	14	17	19	14	10	19	20	20	12	13	11	12	11	13	19	16	18	14	13	14	12	15	12	21	16	18	20	21	21	19	21	18	20	22	20	19	18	20
Q8CEI1	BolA-like protein 3 OS=Mus musculus OX=10090 GN=Bola3 PE=1 SV=1	Bola3	12.228	41.8	47	4	4	2	1	2	1	3	2	2	2	1	2	3	1	3	3	4	1	1	2	2	0	2	1	1	1	2	1	1	4	3	4	3	4	3	4	4	3	3	4	4	3	4	3
Q62095	ATP-dependent RNA helicase DDX3Y OS=Mus musculus OX=10090 GN=Ddx3y PE=1 SV=2	Ddx3y	73.427	54.9	152	33	9	3	4	7	5	8	9	8	9	7	4	9	7	4	8	5	4	6	6	5	3	2	5	2	5	5	6	6	27	27	27	29	29	30	27	29	29	26	28	28	28	29	25
O88696	ATP-dependent Clp protease proteolytic subunit, mitochondrial OS=Mus musculus OX=10090 GN=Clpp PE=1 SV=1	Clpp	29.8	34.9	105	7	7	0	4	4	3	4	4	4	3	4	4	6	4	5	4	4	4	4	6	3	2	4	3	2	4	5	7	4	5	5	5	5	5	6	5	4	4	7	6	6	5	4	5
Q9QXV1	Chromobox protein homolog 8 OS=Mus musculus OX=10090 GN=Cbx8 PE=1 SV=1	Cbx8	39.859	11.9	10	3	3	1	0	0	0	1	1	0	1	1	0	0	0	0	0	0	0	0	0	1	0	0	1	1	2	0	0	0	2	1	2	1	2	2	1	2	2	2	2	1	3	1	1
Q8VEH8	Endoplasmic reticulum lectin 1 OS=Mus musculus OX=10090 GN=Erlec1 PE=1 SV=1	Erlec1	54.906	32.5	163	10	10	4	5	6	7	7	4	5	2	4	6	7	7	7	4	6	7	6	6	7	7	7	5	5	9	8	9	6	8	8	8	9	8	8	8	7	8	9	10	8	7	8	10
Q9WTK2	Chromodomain Y-like protein OS=Mus musculus OX=10090 GN=Cdyl PE=1 SV=1	Cdyl	65.21	2.5	12	1	1	1	1	0	1	0	0	1	1	1	1	1	1	0	0	0	0	0	1	0	0	0	0	0	0	1	0	1	1	1	1	1	1	1	1	1	1	1	1	1	1	1	1
Q91YP0	L-2-hydroxyglutarate dehydrogenase, mitochondrial OS=Mus musculus OX=10090 GN=L2hgdh PE=1 SV=1	L2hgdh	50.898	16.8	23	6	6	3	2	1	1	0	1	0	2	1	2	1	1	0	1	2	1	0	1	0	0	1	0	0	0	1	0	1	5	3	4	5	5	3	4	5	2	5	4	5	4	5	4
D3Z4I3	RNA-binding protein 24 OS=Mus musculus OX=10090 GN=Rbm24 PE=1 SV=1	Rbm24	24.822	11.9	7	2	2	2	0	1	1	0	0	0	0	0	1	0	1	0	0	0	0	0	0	0	1	0	0	0	0	0	0	0	2	1	2	2	2	1	1	2	2	2	2	1	2	1	1
Q9JJA4	Ribosome biogenesis protein WDR12 OS=Mus musculus OX=10090 GN=Wdr12 PE=1 SV=1	Wdr12	47.346	51.3	248	14	14	10	9	10	9	12	7	13	10	10	8	8	10	9	10	7	10	7	8	9	7	9	7	10	10	10	8	11	13	11	12	13	13	12	14	14	12	13	13	13	12	12	12
Q99LQ7	Transmembrane protein 189 OS=Mus musculus OX=10090 GN=Tmem189 PE=1 SV=1	Tmem189	31.133	9.6	39	2	2	0	1	0	2	2	2	2	2	2	1	1	2	1	1	1	1	2	2	1	2	2	2	2	2	2	0	1	2	2	2	2	2	2	2	2	2	2	2	2	2	2	2
Q78HU3	Multivesicular body subunit 12A OS=Mus musculus OX=10090 GN=Mvb12a PE=1 SV=1	Mvb12a	28.705	32.8	49	6	6	2	2	1	1	1	2	3	2	3	2	3	3	3	2	0	3	3	2	2	1	1	0	0	2	2	1	2	5	4	4	4	3	5	5	5	4	4	6	5	5	6	4
Q8R050	Eukaryotic peptide chain release factor GTP-binding subunit ERF3A OS=Mus musculus OX=10090 GN=Gspt1 PE=1 SV=2	Gspt1	68.625	43.9	677	26	26	25	21	30	22	28	26	28	25	26	26	28	27	27	22	25	26	29	27	27	21	23	21	21	23	25	21	27	23	22	23	21	23	22	23	21	23	23	22	22	21	22	23
Q9JKF1	Ras GTPase-activating-like protein IQGAP1 OS=Mus musculus OX=10090 GN=Iqgap1 PE=1 SV=2	Iqgap1	188.74	62.3	2272	89	89	73	78	87	85	93	98	97	90	81	88	84	85	90	85	85	84	81	87	86	76	72	83	71	79	80	91	83	75	75	79	79	80	83	82	78	81	81	82	82	80	82	82
Q8K2I4	Beta-mannosidase OS=Mus musculus OX=10090 GN=Manba PE=1 SV=1	Manba	100.83	16.4	77	11	11	3	2	3	2	2	2	2	2	1	3	4	3	5	5	1	1	4	4	4	3	3	3	1	3	3	3	5	7	3	8	9	6	7	6	3	4	8	9	9	7	6	6
P15208	Insulin receptor OS=Mus musculus OX=10090 GN=Insr PE=1 SV=2	Insr	155.61	1	2	1	1	0	0	0	0	0	0	0	0	0	0	0	0	1	0	0	0	0	0	0	0	0	0	0	0	1	0	0	0	0	0	0	0	0	0	0	0	0	0	0	1	0	0
Q9WUR2	Enoyl-CoA delta isomerase 2, mitochondrial OS=Mus musculus OX=10090 GN=Eci2 PE=1 SV=2	Eci2	43.267	33.8	129	9	9	6	5	4	7	5	3	4	7	6	4	8	4	2	4	4	6	5	3	5	3	5	4	5	4	4	4	8	9	8	8	9	8	6	8	8	8	9	9	9	7	6	8
P54731	FAS-associated factor 1 OS=Mus musculus OX=10090 GN=Faf1 PE=1 SV=2	Faf1	73.862	23.9	154	12	12	6	6	8	6	5	7	5	7	3	3	7	5	6	6	7	7	5	4	6	2	6	8	4	7	7	4	7	9	8	10	10	9	10	11	8	9	9	8	10	11	9	12
Q9CXT7	Transmembrane protein 192 OS=Mus musculus OX=10090 GN=Tmem192 PE=1 SV=1	Tmem192	30.335	5.6	3	1	1	0	0	0	0	0	0	0	0	0	0	0	0	0	0	0	0	0	0	1	0	0	0	0	1	0	1	0	0	0	1	0	0	0	0	0	0	1	0	1	1	0	1
Q922X9	Protein arginine N-methyltransferase 7 OS=Mus musculus OX=10090 GN=Prmt7 PE=1 SV=1	Prmt7	78.3	18.9	87	9	9	4	0	3	5	5	7	4	4	4	3	2	3	5	5	2	3	4	1	3	3	4	2	2	3	4	2	0	5	5	6	7	7	7	8	6	7	7	5	8	8	7	6
Q9CXY1	Endosomal/lysosomal potassium channel TMEM175 OS=Mus musculus OX=10090 GN=Tmem175 PE=1 SV=2	Tmem175	55.577	7.6	25	2	2	0	0	0	0	0	0	0	1	0	2	1	1	1	1	0	1	2	0	3	3	2	1	2	1	0	1	2	1	1	2	1	1	1	2	2	1	2	1	2	2	1	2
Q9CX56	26S proteasome non-ATPase regulatory subunit 8 OS=Mus musculus OX=10090 GN=Psmd8 PE=1 SV=2	Psmd8	39.93	25.2	115	6	6	6	6	4	6	3	3	5	4	6	4	3	3	5	4	3	5	4	4	1	4	5	4	4	4	5	4	6	5	6	5	5	6	4	5	6	5	6	6	6	5	5	5
Q8BMK4	Cytoskeleton-associated protein 4 OS=Mus musculus OX=10090 GN=Ckap4 PE=1 SV=2	Ckap4	63.691	58.6	579	30	30	21	21	24	20	19	20	24	22	24	21	20	21	20	21	20	23	19	21	24	19	21	20	26	23	24	20	21	23	21	25	24	23	23	23	22	25	25	25	27	23	26	24
Q3TL26	Dimethyladenosine transferase 2, mitochondrial OS=Mus musculus OX=10090 GN=Tfb2m PE=2 SV=1	Tfb2m	45.863	9.8	8	3	2	0	0	1	0	1	1	1	2	1	0	0	0	0	0	0	0	0	1	0	0	0	0	0	0	0	0	0	1	0	1	1	1	1	1	3	1	1	1	1	1	0	1
Q9CZJ6	Protein Mis18-alpha OS=Mus musculus OX=10090 GN=Mis18a PE=2 SV=1	Mis18a	22.949	6.4	4	1	1	0	0	0	0	0	1	0	1	1	0	0	0	0	0	0	0	0	0	0	0	0	0	0	0	0	0	1	1	0	1	1	1	1	0	1	1	1	1	1	1	1	1
Q91YL3	Uridine-cytidine kinase-like 1 OS=Mus musculus OX=10090 GN=Uckl1 PE=1 SV=1	Uckl1	60.841	22.3	67	8	8	2	1	1	0	1	2	2	2	2	2	2	3	5	3	4	2	3	3	3	3	5	3	2	3	4	3	1	5	2	5	6	6	7	5	6	5	7	8	7	7	8	7
Q8K072	Receptor expression-enhancing protein 4 OS=Mus musculus OX=10090 GN=Reep4 PE=1 SV=1	Reep4	29.69	19.5	36	3	3	2	1	2	2	2	2	0	2	2	0	2	0	1	2	1	2	1	2	1	0	2	1	0	2	1	2	1	2	3	3	3	3	3	2	3	3	3	3	2	2	3	3
Q9D136	2-oxoglutarate and iron-dependent oxygenase domain-containing protein 3 OS=Mus musculus OX=10090 GN=Ogfod3 PE=2 SV=1	Ogfod3	35.384	18.7	34	4	4	3	1	3	1	1	2	1	3	1	1	1	0	1	1	1	1	0	2	2	2	3	1	0	0	1	1	0	4	2	4	3	2	4	3	4	2	3	4	4	3	3	3
Q80US4	Actin-related protein 5 OS=Mus musculus OX=10090 GN=Actr5 PE=1 SV=3	Actr5	67.844	9.4	30	4	4	1	0	1	1	0	1	1	1	0	1	1	1	1	2	2	1	0	1	2	2	2	2	1	1	1	2	1	3	1	3	2	3	3	4	2	2	2	3	3	3	3	3
Q9CQ36	DNA polymerase epsilon subunit 4 OS=Mus musculus OX=10090 GN=Pole4 PE=1 SV=1	Pole4	12.24	55.1	50	4	4	4	1	3	2	3	3	3	2	1	3	1	2	3	1	3	3	1	0	2	2	0	2	0	0	0	3	2	3	3	3	3	4	3	4	1	1	3	4	3	4	2	3
Q8VBV3	Exosome complex component RRP4 OS=Mus musculus OX=10090 GN=Exosc2 PE=1 SV=1	Exosc2	32.631	39.6	130	10	10	7	8	7	4	4	7	6	7	7	4	6	5	3	4	4	2	6	3	5	4	5	4	4	4	3	2	5	10	8	9	6	8	8	9	9	10	9	10	10	6	9	5
P55194	SH3 domain-binding protein 1 OS=Mus musculus OX=10090 GN=Sh3bp1 PE=1 SV=3	Sh3bp1	74.172	40.9	195	19	18	6	4	5	7	7	6	5	5	5	10	8	6	7	10	7	3	10	8	10	12	11	7	7	8	5	8	8	8	10	13	14	12	13	7	13	10	15	13	14	13	12	13
Q99M28	RNA-binding protein with serine-rich domain 1 OS=Mus musculus OX=10090 GN=Rnps1 PE=1 SV=1	Rnps1	34.208	23.3	86	5	5	6	4	3	6	5	4	2	7	4	2	2	2	3	2	2	5	2	3	3	3	3	2	1	3	2	3	2	5	5	5	4	5	4	4	4	5	5	4	5	4	4	4
Q8CBE3	WD repeat-containing protein 37 OS=Mus musculus OX=10090 GN=Wdr37 PE=1 SV=1	Wdr37	55.045	30.2	99	8	8	4	1	4	3	3	4	3	5	3	4	5	3	4	3	5	4	4	2	5	5	7	4	3	4	1	3	3	5	3	5	5	4	4	5	5	6	7	5	6	5	5	6
Q5EG47	5'-AMP-activated protein kinase catalytic subunit alpha-1 OS=Mus musculus OX=10090 GN=Prkaa1 PE=1 SV=2	Prkaa1	63.928	40.4	227	14	14	8	5	9	7	8	8	7	5	7	8	13	10	10	8	12	9	7	8	9	9	7	8	11	6	9	9	10	11	8	11	11	9	10	9	7	7	10	10	11	12	11	12
Q64253	Lymphocyte antigen 6E OS=Mus musculus OX=10090 GN=Ly6e PE=1 SV=2	Ly6e	13.8	10.8	4	1	1	0	1	0	0	2	1	0	0	0	0	0	0	0	0	0	0	0	0	0	0	0	0	0	0	0	0	0	1	1	1	1	1	1	1	1	1	1	1	0	1	0	0
Q91VR8	Protein BRICK1 OS=Mus musculus OX=10090 GN=Brk1 PE=1 SV=1	Brk1	8.7608	56	106	5	5	5	3	5	4	4	4	5	3	5	5	4	3	3	4	4	5	4	3	5	4	4	4	3	3	4	3	3	5	3	5	5	5	5	5	5	5	5	5	4	5	5	4
P30415	NK-tumor recognition protein OS=Mus musculus OX=10090 GN=Nktr PE=1 SV=4	Nktr	163.45	3	29	3	3	2	0	2	1	2	1	1	1	0	1	2	2	1	2	1	1	0	2	2	2	1	1	0	0	1	0	0	2	2	3	1	3	3	3	3	1	3	3	3	2	3	2
Q99LG4	Tetratricopeptide repeat protein 5 OS=Mus musculus OX=10090 GN=Ttc5 PE=1 SV=2	Ttc5	48.795	20.5	92	7	7	4	2	3	3	5	4	3	4	3	2	2	4	5	3	3	3	4	3	2	4	3	5	3	5	4	3	3	7	3	5	6	5	4	5	5	6	6	6	6	5	5	4
Q9D1C8	Vacuolar protein sorting-associated protein 28 homolog OS=Mus musculus OX=10090 GN=Vps28 PE=1 SV=1	Vps28	25.452	43.9	91	9	9	3	2	3	3	2	5	4	2	2	4	3	2	3	3	5	4	4	5	4	4	3	5	3	2	4	3	4	5	5	6	6	5	9	8	8	7	7	6	6	7	8	8
Q9CXI0	2-methoxy-6-polyprenyl-1,4-benzoquinol methylase, mitochondrial OS=Mus musculus OX=10090 GN=Coq5 PE=1 SV=2	Coq5	37.335	42.5	138	10	10	4	4	6	5	4	7	5	7	4	7	8	4	4	5	6	5	4	5	4	6	5	5	5	4	5	6	4	9	5	8	8	8	6	7	8	5	8	9	8	8	6	9
Q91WK1	SPRY domain-containing protein 4 OS=Mus musculus OX=10090 GN=Spryd4 PE=1 SV=1	Spryd4	23.275	37.7	61	6	6	2	1	3	3	3	2	3	1	2	2	2	2	2	3	2	2	1	2	3	2	3	2	1	3	3	2	4	4	2	3	3	3	3	3	3	3	4	4	5	4	5	3
Q9EQS3	c-Myc-binding protein OS=Mus musculus OX=10090 GN=Mycbp PE=1 SV=5	Mycbp	11.97	58.3	163	5	5	5	7	6	4	5	7	7	5	7	6	6	7	6	6	9	7	4	6	6	6	6	7	4	7	7	6	4	5	5	5	5	5	5	5	5	5	5	5	4	4	5	5
B8ZXI1	Queuine tRNA-ribosyltransferase accessory subunit 2 OS=Mus musculus OX=10090 GN=Qtrt2 PE=1 SV=2	Qtrt2	46.288	38.1	147	10	10	4	5	6	6	5	8	6	6	4	6	6	5	6	7	6	6	6	5	7	4	5	6	4	2	7	5	4	8	7	8	8	8	6	6	7	7	7	8	8	8	7	7
P26369	Splicing factor U2AF 65 kDa subunit OS=Mus musculus OX=10090 GN=U2af2 PE=1 SV=3	U2af2	53.516	47.8	454	15	15	17	19	14	15	16	18	18	18	16	24	18	17	17	17	14	18	18	16	16	15	18	14	19	13	18	17	14	14	14	14	12	13	14	13	12	13	14	13	14	12	14	14
Q04646	Sodium/potassium-transporting ATPase subunit gamma OS=Mus musculus OX=10090 GN=Fxyd2 PE=1 SV=2	Fxyd2	7.5194	42.9	21	2	2	1	1	1	0	1	1	1	1	1	1	1	0	1	1	0	1	1	0	1	1	1	1	1	0	1	1	0	2	2	2	2	1	2	1	1	2	1	1	2	1	2	2
D3YXK1	Atherin OS=Mus musculus OX=10090 GN=Samd1 PE=1 SV=1	Samd1	54.532	11.8	8	4	4	1	0	2	0	0	1	0	1	0	0	0	0	1	0	0	0	0	0	0	1	1	0	0	0	0	0	0	4	2	4	1	1	3	1	2	1	4	4	2	3	1	2
Q6PAQ4	RNA exonuclease 4 OS=Mus musculus OX=10090 GN=Rexo4 PE=2 SV=2	Rexo4	47.598	38.7	194	13	13	6	5	9	7	8	7	8	7	7	7	7	6	6	7	7	9	8	9	8	9	8	7	6	4	5	7	10	11	10	11	11	10	12	10	12	12	9	10	12	10	11	11
Q64277	ADP-ribosyl cyclase/cyclic ADP-ribose hydrolase 2 OS=Mus musculus OX=10090 GN=Bst1 PE=1 SV=1	Bst1	34.616	14.1	23	3	3	0	0	0	0	0	0	0	0	0	1	0	1	2	1	1	1	1	0	3	2	1	2	1	1	2	1	2	1	1	1	0	1	0	1	1	0	2	3	3	2	3	2
Q9CUX1	52 kDa repressor of the inhibitor of the protein kinase OS=Mus musculus OX=10090 GN=Thap12 PE=2 SV=2	Thap12	87.02	10	27	5	5	0	0	2	1	2	1	0	2	0	2	1	1	1	0	0	1	1	2	1	1	1	2	0	0	2	3	0	2	2	2	1	3	4	2	3	0	3	1	3	4	3	3
O88974	Histone-lysine N-methyltransferase SETDB1 OS=Mus musculus OX=10090 GN=Setdb1 PE=1 SV=1	Setdb1	144.55	10.9	34	10	10	0	1	1	1	0	1	1	2	1	2	0	1	0	2	2	1	2	1	1	3	1	3	1	1	3	2	0	7	3	6	5	7	6	5	6	6	8	6	5	7	5	8
Q9DC28	Casein kinase I isoform delta OS=Mus musculus OX=10090 GN=Csnk1d PE=1 SV=2	Csnk1d	47.316	28.9	75	9	9	5	4	1	2	5	4	3	2	2	4	4	4	5	3	2	3	1	0	3	1	3	4	0	2	2	3	3	7	7	6	7	6	7	4	4	6	5	6	6	7	5	5
Q9CPV5	Polyamine-modulated factor 1 OS=Mus musculus OX=10090 GN=Pmf1 PE=1 SV=1	Pmf1	23.121	36.1	44	6	6	4	3	5	2	3	2	3	3	2	1	1	1	1	1	0	2	2	0	2	2	0	1	0	1	1	0	1	6	5	5	6	4	5	6	5	4	5	5	3	3	4	3
Q3UDK1	TRAF-type zinc finger domain-containing protein 1 OS=Mus musculus OX=10090 GN=Trafd1 PE=1 SV=1	Trafd1	64.282	31.7	152	13	13	3	5	2	6	5	8	7	8	11	4	3	4	7	9	6	8	7	7	5	5	4	3	4	4	5	6	6	10	8	9	10	10	10	11	11	11	10	9	9	10	10	11
Q8K0V4	CCR4-NOT transcription complex subunit 3 OS=Mus musculus OX=10090 GN=Cnot3 PE=1 SV=1	Cnot3	81.945	18.4	58	11	11	0	2	1	2	2	2	4	2	1	3	2	1	3	2	1	2	1	2	2	3	2	4	5	2	1	3	3	5	6	6	5	5	7	6	6	5	7	5	8	6	5	5
Q6P069	Sorcin OS=Mus musculus OX=10090 GN=Sri PE=1 SV=1	Sri	21.627	43.4	95	7	7	3	3	4	2	3	3	3	4	5	2	4	3	4	3	3	4	3	5	4	3	3	4	4	4	4	4	4	4	4	5	6	5	5	3	5	6	4	4	5	5	4	5
D3YXK2	Scaffold attachment factor B1 OS=Mus musculus OX=10090 GN=Safb PE=1 SV=2	Safb	105.1	30.9	253	24	15	11	9	13	10	10	7	9	8	7	10	10	8	9	7	10	10	11	11	9	7	12	8	12	8	10	8	9	21	20	22	22	18	17	22	19	20	20	19	17	18	16	21
Q9D2V8	Major facilitator superfamily domain-containing protein 10 OS=Mus musculus OX=10090 GN=Mfsd10 PE=1 SV=1	Mfsd10	49.369	21.7	123	6	6	4	3	5	4	5	6	4	5	3	5	5	6	5	5	4	3	4	4	6	5	5	4	5	2	5	6	5	4	4	4	4	4	5	4	6	5	4	4	5	5	4	4
P29341	Polyadenylate-binding protein 1 OS=Mus musculus OX=10090 GN=Pabpc1 PE=1 SV=2	Pabpc1	70.67	54.2	835	33	33	35	39	33	35	37	38	31	38	44	29	26	28	30	30	29	32	30	26	24	25	26	29	31	26	29	29	26	33	31	32	32	32	32	30	32	33	32	27	30	27	29	30
P63005	Platelet-activating factor acetylhydrolase IB subunit alpha OS=Mus musculus OX=10090 GN=Pafah1b1 PE=1 SV=2	Pafah1b1	46.67	67.1	483	23	23	18	17	19	14	20	16	18	19	16	19	15	17	22	19	21	20	21	18	18	13	18	20	16	18	18	20	13	20	20	21	18	20	21	20	20	20	19	20	20	21	20	20
Q9D6K9	Ceramide synthase 5 OS=Mus musculus OX=10090 GN=Cers5 PE=1 SV=1	Cers5	48.166	11.1	23	4	4	1	0	0	1	2	0	3	1	0	2	0	1	1	1	1	2	1	0	1	0	0	1	0	0	1	2	1	2	2	2	3	3	1	3	3	2	2	2	1	3	1	1
O88569	Heterogeneous nuclear ribonucleoproteins A2/B1 OS=Mus musculus OX=10090 GN=Hnrnpa2b1 PE=1 SV=2	Hnrnpa2b1	37.402	72	1225	27	26	46	41	51	48	50	49	48	48	50	48	48	53	46	43	51	48	38	37	44	38	42	49	40	43	42	47	37	24	24	26	26	26	25	25	25	27	24	24	25	24	25	24
Q91VH2	Sorting nexin-9 OS=Mus musculus OX=10090 GN=Snx9 PE=1 SV=1	Snx9	66.545	41.5	363	22	22	15	18	14	14	14	13	10	14	14	14	13	15	12	14	17	13	14	11	13	12	13	15	9	12	10	17	13	21	20	21	20	19	20	18	19	18	21	20	21	19	20	20
Q99KV1	DnaJ homolog subfamily B member 11 OS=Mus musculus OX=10090 GN=Dnajb11 PE=1 SV=1	Dnajb11	40.555	33.8	293	12	12	9	12	11	11	10	10	11	9	10	11	9	11	13	9	14	10	7	13	10	11	9	9	16	12	13	10	13	10	10	11	10	10	10	11	8	11	10	12	12	10	9	8
Q9D273	Corrinoid adenosyltransferase OS=Mus musculus OX=10090 GN=Mmab PE=1 SV=1	Mmab	26.273	17.7	12	3	3	0	0	0	0	0	0	0	0	0	2	0	0	0	0	0	0	1	0	2	1	1	0	1	1	1	1	1	2	0	2	0	3	3	1	1	1	3	3	3	1	2	3
Q3U2C5	E3 ubiquitin-protein ligase RNF149 OS=Mus musculus OX=10090 GN=Rnf149 PE=1 SV=3	Rnf149	42.552	18.8	50	5	5	1	0	2	3	2	5	4	4	4	0	1	0	3	3	1	2	3	1	1	1	0	0	0	1	3	1	4	2	2	3	5	4	5	4	5	4	3	4	3	4	5	4
O35980	Endonuclease III-like protein 1 OS=Mus musculus OX=10090 GN=Nthl1 PE=2 SV=2	Nthl1	33.636	10	9	2	2	0	0	0	0	0	0	0	0	0	1	0	1	0	0	0	0	0	0	1	1	1	2	0	0	1	0	1	1	0	0	0	0	0	1	0	0	2	1	2	2	2	2
Q3U1F9	Phosphoprotein associated with glycosphingolipid-enriched microdomains 1 OS=Mus musculus OX=10090 GN=Pag1 PE=1 SV=2	Pag1	46.549	20.5	30	5	5	2	0	0	3	1	3	1	2	1	1	0	2	1	0	2	1	1	0	2	0	0	1	1	1	1	1	2	4	0	2	5	4	4	5	4	5	2	3	4	2	3	4
Q8C3J5	Dedicator of cytokinesis protein 2 OS=Mus musculus OX=10090 GN=Dock2 PE=1 SV=3	Dock2	211.7	40	1054	59	58	35	28	38	38	42	38	35	39	35	46	41	40	32	37	35	45	37	41	46	46	47	39	35	43	39	38	39	49	36	46	49	50	49	50	48	47	52	49	53	50	48	49
Q9Z179	SHC SH2 domain-binding protein 1 OS=Mus musculus OX=10090 GN=Shcbp1 PE=1 SV=1	Shcbp1	75.916	28.3	75	13	13	5	6	7	2	3	2	1	5	3	4	2	2	3	2	2	2	1	2	1	4	3	1	3	1	2	4	2	9	8	10	6	9	8	7	10	7	11	10	9	9	8	6
Q80W49	Beta/gamma crystallin domain-containing protein 3 OS=Mus musculus OX=10090 GN=Crybg3 PE=1 SV=2	Crybg3	114.26	5.6	12	3	3	0	0	2	0	0	1	1	1	0	1	0	0	0	1	2	0	0	0	1	0	1	1	0	0	0	0	0	2	0	3	1	2	2	2	2	1	1	3	1	1	1	2
Q62388	Serine-protein kinase ATM OS=Mus musculus OX=10090 GN=Atm PE=1 SV=2	Atm	349.41	12.1	164	29	29	9	9	8	4	6	7	7	8	3	9	10	7	6	4	4	5	6	3	5	8	9	6	6	3	3	5	4	19	16	21	19	20	18	22	17	15	22	19	22	18	20	15
Q9CQK7	RWD domain-containing protein 1 OS=Mus musculus OX=10090 GN=Rwdd1 PE=1 SV=1	Rwdd1	27.785	19.3	79	6	6	3	2	4	2	3	4	4	4	6	4	1	3	3	4	4	2	3	2	5	2	2	1	2	3	1	2	3	5	6	6	6	5	5	5	5	5	5	5	6	5	5	6
P97864	Caspase-7 OS=Mus musculus OX=10090 GN=Casp7 PE=1 SV=2	Casp7	34.06	33	101	8	8	5	1	6	5	3	3	2	4	1	4	5	3	3	3	2	3	3	5	7	5	3	4	2	4	7	5	3	7	4	7	6	7	4	5	5	4	7	7	7	8	5	7
P21981	Protein-glutamine gamma-glutamyltransferase 2 OS=Mus musculus OX=10090 GN=Tgm2 PE=1 SV=4	Tgm2	77.06	28.3	89	13	13	4	5	4	6	3	7	12	6	6	3	4	3	1	0	2	4	3	5	2	2	1	0	0	0	2	2	2	9	6	9	11	10	10	12	11	11	10	11	10	9	7	10
Q8BFR6	AN1-type zinc finger protein 1 OS=Mus musculus OX=10090 GN=Zfand1 PE=1 SV=1	Zfand1	30.202	21.3	51	4	4	2	1	3	0	3	1	1	2	1	2	2	3	3	1	1	1	3	0	5	3	2	2	1	3	1	1	3	2	3	4	2	3	1	1	3	1	3	3	3	3	1	1
Q6P5D8	Structural maintenance of chromosomes flexible hinge domain-containing protein 1 OS=Mus musculus OX=10090 GN=Smchd1 PE=1 SV=2	Smchd1	225.65	39.4	661	62	62	28	20	30	22	19	25	20	19	16	27	27	27	31	17	26	17	27	22	28	33	27	22	19	22	28	32	30	46	47	51	46	45	45	46	46	42	48	47	52	48	44	45
D3Z7P3	Glutaminase kidney isoform, mitochondrial OS=Mus musculus OX=10090 GN=Gls PE=1 SV=1	Gls	73.963	52.4	587	26	26	24	17	24	25	25	21	24	20	21	23	20	21	26	20	24	24	19	24	22	25	16	21	22	16	23	18	22	22	20	25	23	25	22	21	23	22	23	22	24	25	23	22
P12367	cAMP-dependent protein kinase type II-alpha regulatory subunit OS=Mus musculus OX=10090 GN=Prkar2a PE=1 SV=2	Prkar2a	45.389	43.6	251	14	11	10	8	9	8	10	9	10	11	9	10	9	10	9	10	9	7	11	5	10	6	14	13	5	12	9	9	9	13	9	13	12	13	9	12	12	12	13	12	12	13	12	12
Q9CXK8	60S ribosome subunit biogenesis protein NIP7 homolog OS=Mus musculus OX=10090 GN=Nip7 PE=1 SV=1	Nip7	20.451	77.8	256	11	11	9	7	10	12	13	14	9	10	7	7	12	9	16	11	9	8	10	6	9	8	10	10	9	6	8	9	8	9	8	10	9	9	9	9	9	9	8	9	9	10	9	9
Q91X52	L-xylulose reductase OS=Mus musculus OX=10090 GN=Dcxr PE=1 SV=2	Dcxr	25.746	31.1	44	6	6	2	1	2	0	2	2	2	1	0	3	2	4	1	1	1	0	1	1	2	3	4	3	2	1	2	1	0	6	2	6	4	3	5	5	5	2	6	5	6	5	6	3
Q8K2C9	Very-long-chain (3R)-3-hydroxyacyl-CoA dehydratase 3 OS=Mus musculus OX=10090 GN=Hacd3 PE=1 SV=2	Hacd3	43.131	22.4	125	6	6	5	3	5	4	3	4	5	6	5	5	4	4	4	5	4	5	6	6	4	6	5	5	5	5	6	3	3	5	5	5	5	5	5	5	5	5	5	5	3	5	4	6
Q6NSQ9	Glucose-6-phosphatase 3 OS=Mus musculus OX=10090 GN=G6pc3 PE=1 SV=1	G6pc3	38.781	10.4	30	2	2	2	0	1	2	4	1	1	1	1	1	1	1	2	1	0	1	0	1	1	2	1	1	1	1	1	1	0	2	1	1	2	2	2	2	2	2	2	2	1	2	2	2
P45952	Medium-chain specific acyl-CoA dehydrogenase, mitochondrial OS=Mus musculus OX=10090 GN=Acadm PE=1 SV=1	Acadm	46.481	40.9	216	14	14	10	7	7	10	8	6	8	10	9	10	6	9	10	4	8	7	8	7	8	10	8	8	7	7	5	10	9	13	9	11	11	11	12	11	12	12	12	13	11	11	11	10
Q9D1Q6	Endoplasmic reticulum resident protein 44 OS=Mus musculus OX=10090 GN=Erp44 PE=1 SV=1	Erp44	46.852	52.5	360	17	17	12	15	13	11	13	12	14	11	12	14	12	12	12	11	13	14	14	13	12	15	18	13	15	14	16	14	15	12	16	14	15	13	12	13	13	14	13	13	14	14	14	15
Q80VP0	Tectonin beta-propeller repeat-containing protein 1 OS=Mus musculus OX=10090 GN=Tecpr1 PE=1 SV=1	Tecpr1	130.26	12.5	20	9	9	0	0	0	0	0	0	0	0	0	6	1	3	0	0	0	0	0	0	4	4	2	0	0	0	0	0	0	0	1	0	0	0	2	0	1	0	8	6	8	2	1	2
A2A5R2	Brefeldin A-inhibited guanine nucleotide-exchange protein 2 OS=Mus musculus OX=10090 GN=Arfgef2 PE=1 SV=1	Arfgef2	202.24	25	211	34	24	6	6	8	8	10	8	6	6	3	11	11	7	8	7	8	5	4	7	10	13	12	7	9	6	8	10	7	19	16	21	25	22	23	20	19	17	26	27	23	21	22	24
Q9EP71	Ankycorbin OS=Mus musculus OX=10090 GN=Rai14 PE=1 SV=1	Rai14	108.85	23.7	74	16	16	3	3	3	6	3	6	6	4	4	5	1	1	2	4	3	2	2	3	2	0	2	0	1	3	4	1	0	10	4	11	10	9	11	13	11	12	12	12	8	10	10	11
Q99LI7	Cleavage stimulation factor subunit 3 OS=Mus musculus OX=10090 GN=Cstf3 PE=1 SV=1	Cstf3	82.876	35.6	248	19	19	7	7	10	11	12	10	9	11	6	11	9	10	9	10	9	8	11	10	11	11	9	8	10	7	7	9	6	11	10	14	14	13	12	12	14	10	15	14	14	16	16	14
Q9D0T2	Dual specificity protein phosphatase 12 OS=Mus musculus OX=10090 GN=Dusp12 PE=2 SV=1	Dusp12	37.158	32.4	62	6	6	4	3	4	2	3	3	3	3	1	2	1	3	2	1	3	3	1	1	3	2	1	3	1	2	4	2	1	4	4	6	6	4	6	5	5	5	5	5	6	6	6	6
Q9QYA2	Mitochondrial import receptor subunit TOM40 homolog OS=Mus musculus OX=10090 GN=Tomm40 PE=1 SV=3	Tomm40	37.895	59	308	13	13	8	14	12	10	13	12	11	12	11	16	9	11	12	14	15	15	15	9	11	7	6	9	7	15	12	10	12	11	12	12	11	11	12	12	12	12	12	12	11	13	13	13
Q9R020	Zinc finger Ran-binding domain-containing protein 2 OS=Mus musculus OX=10090 GN=Zranb2 PE=1 SV=2	Zranb2	37.35	22.1	88	8	8	4	2	4	1	3	2	3	4	2	2	2	4	3	0	5	6	3	0	3	8	4	4	2	4	5	5	3	6	3	6	5	5	6	5	5	4	6	5	5	7	7	6
Q8CIG9	F-box/LRR-repeat protein 8 OS=Mus musculus OX=10090 GN=Fbxl8 PE=1 SV=1	Fbxl8	41.144	9.6	10	3	3	0	0	0	0	1	0	0	1	0	0	0	0	0	0	1	1	0	1	0	0	2	0	0	0	2	1	0	3	2	3	2	1	3	3	3	3	3	3	3	3	2	3
Q9JM52	Misshapen-like kinase 1 OS=Mus musculus OX=10090 GN=Mink1 PE=1 SV=3	Mink1	147.29	11.5	32	12	6	2	0	1	1	1	1	1	2	1	3	3	0	1	0	1	0	0	1	2	2	4	0	1	1	1	0	2	8	5	6	7	5	6	9	6	5	9	6	7	6	7	7
Q9Z2D8	Methyl-CpG-binding domain protein 3 OS=Mus musculus OX=10090 GN=Mbd3 PE=1 SV=1	Mbd3	32.168	34	158	8	8	6	4	6	6	9	9	9	5	8	5	7	4	6	6	7	4	6	3	7	5	6	6	7	2	5	7	3	7	6	8	7	6	7	8	7	8	7	7	6	7	7	7
Q80XI4	Phosphatidylinositol 5-phosphate 4-kinase type-2 beta OS=Mus musculus OX=10090 GN=Pip4k2b PE=1 SV=1	Pip4k2b	47.318	32.5	72	10	7	2	2	3	4	3	3	4	2	3	3	1	3	3	2	2	3	4	2	2	2	3	2	1	4	3	4	2	7	7	7	9	8	8	8	7	8	8	8	9	7	5	7
Q3UI43	BRISC and BRCA1-A complex member 1 OS=Mus musculus OX=10090 GN=Babam1 PE=1 SV=1	Babam1	36.793	28.2	133	6	6	2	4	2	3	4	4	5	2	3	6	5	7	6	5	5	5	7	5	7	7	6	6	6	6	5	6	4	5	5	4	4	4	5	4	3	3	6	5	6	6	4	5
Q8BHN5	RNA-binding protein 45 OS=Mus musculus OX=10090 GN=Rbm45 PE=1 SV=1	Rbm45	53.324	16.2	14	5	5	1	0	1	0	1	2	2	2	3	1	0	1	0	0	0	0	0	0	0	0	0	0	0	0	0	0	0	4	3	4	2	5	5	5	4	4	4	3	4	3	2	2
Q2NL51	Glycogen synthase kinase-3 alpha OS=Mus musculus OX=10090 GN=Gsk3a PE=1 SV=2	Gsk3a	51.66	28.4	171	10	9	6	8	8	7	5	5	9	6	5	6	6	5	7	5	8	6	6	6	8	7	4	6	6	5	7	6	8	9	9	9	7	8	8	9	7	9	8	8	7	9	9	10
Q61035	Histidine--tRNA ligase, cytoplasmic OS=Mus musculus OX=10090 GN=Hars PE=1 SV=2	Hars	57.432	37.7	315	17	15	15	12	14	14	9	12	9	10	8	13	11	12	9	10	11	11	10	14	13	11	10	12	9	15	14	13	14	16	15	17	15	16	15	14	15	14	16	16	16	14	16	15
Q62086	Serum paraoxonase/arylesterase 2 OS=Mus musculus OX=10090 GN=Pon2 PE=1 SV=2	Pon2	39.617	25.4	128	6	6	3	1	5	5	4	3	4	5	5	4	5	5	7	4	6	5	5	4	4	5	5	5	5	5	7	6	6	5	4	4	5	6	6	6	6	6	6	6	6	6	6	6
O08539	Myc box-dependent-interacting protein 1 OS=Mus musculus OX=10090 GN=Bin1 PE=1 SV=1	Bin1	64.469	29.4	245	14	13	7	6	5	8	6	10	7	9	8	10	7	9	10	5	10	10	9	8	13	9	10	11	10	10	15	13	10	10	10	11	13	11	9	11	11	10	11	12	12	13	10	12
Q9DCA5	Ribosome biogenesis protein BRX1 homolog OS=Mus musculus OX=10090 GN=Brix1 PE=1 SV=3	Brix1	41.241	55.8	403	16	16	15	15	17	15	14	15	17	17	16	16	15	13	17	16	16	15	18	18	10	12	10	13	11	16	15	14	17	15	15	16	15	16	16	16	16	15	16	16	15	15	16	16
Q923D4	Splicing factor 3B subunit 5 OS=Mus musculus OX=10090 GN=Sf3b5 PE=1 SV=1	Sf3b5	10.119	55.8	118	4	4	6	4	6	4	5	5	4	4	4	4	5	5	4	4	4	3	4	6	5	3	5	3	4	4	4	4	5	4	3	4	3	4	3	3	3	3	3	3	3	4	4	3
P70380	Interleukin-18 OS=Mus musculus OX=10090 GN=Il18 PE=1 SV=2	Il18	22.135	12.5	10	2	2	1	1	1	0	1	1	1	0	0	1	1	0	0	0	0	0	1	0	0	0	0	0	0	0	0	1	0	2	2	2	0	1	1	2	2	2	1	2	1	2	1	0
P47955	60S acidic ribosomal protein P1 OS=Mus musculus OX=10090 GN=Rplp1 PE=1 SV=1	Rplp1	11.475	67.5	181	4	4	8	4	6	8	5	6	5	8	8	6	7	7	9	7	6	10	5	5	6	5	4	6	8	9	7	8	8	4	3	4	4	3	4	4	4	4	4	4	4	4	4	4
O54879	High mobility group protein B3 OS=Mus musculus OX=10090 GN=Hmgb3 PE=1 SV=3	Hmgb3	23.01	48.5	98	10	9	3	7	4	4	5	2	5	3	3	2	4	5	3	3	4	3	3	5	3	4	6	2	2	4	3	3	3	5	6	7	7	7	5	7	4	7	5	7	6	6	4	6
Q9CPZ8	COX assembly mitochondrial protein homolog OS=Mus musculus OX=10090 GN=Cmc1 PE=1 SV=1	Cmc1	12.552	28.3	14	3	3	0	2	0	0	0	0	0	2	0	0	1	0	1	0	0	1	1	0	1	0	0	2	0	1	1	1	0	3	3	3	3	2	3	2	3	3	3	3	3	3	3	3
Q8BHX3	Borealin OS=Mus musculus OX=10090 GN=Cdca8 PE=1 SV=2	Cdca8	32.214	29.8	56	6	6	4	1	5	4	2	3	3	2	4	3	1	1	2	1	1	1	2	1	0	2	2	1	1	1	3	3	2	4	3	6	5	4	5	5	3	5	5	6	4	4	6	3
Q921G7	Electron transfer flavoprotein-ubiquinone oxidoreductase, mitochondrial OS=Mus musculus OX=10090 GN=Etfdh PE=1 SV=1	Etfdh	68.09	31.8	283	15	15	8	10	10	13	11	10	11	8	10	13	11	10	9	12	11	12	8	10	14	8	11	11	9	8	11	13	11	14	13	15	12	13	12	14	13	12	15	14	15	13	11	11
Q60875	Rho guanine nucleotide exchange factor 2 OS=Mus musculus OX=10090 GN=Arhgef2 PE=1 SV=4	Arhgef2	111.97	45.1	671	36	36	23	25	28	28	30	28	24	20	20	30	28	24	30	22	22	24	22	29	29	25	20	25	20	22	23	26	24	29	30	32	30	32	33	32	31	30	33	32	31	33	31	31
Q8BYP3	Rho-related GTP-binding protein RhoF OS=Mus musculus OX=10090 GN=Rhof PE=1 SV=1	Rhof	23.577	17.5	38	2	2	0	0	0	1	1	2	2	1	1	2	2	1	2	3	2	2	0	2	1	2	2	2	1	2	2	1	1	2	0	0	1	2	2	2	1	2	2	2	2	2	2	2
Q9ERG2	Striatin-3 OS=Mus musculus OX=10090 GN=Strn3 PE=1 SV=1	Strn3	87.149	16.5	126	10	10	3	5	4	4	5	5	3	3	5	5	3	3	7	4	3	5	4	7	5	4	5	8	5	4	6	5	6	7	7	7	7	7	9	9	7	8	5	5	5	8	7	6
P60335	Poly(rC)-binding protein 1 OS=Mus musculus OX=10090 GN=Pcbp1 PE=1 SV=1	Pcbp1	37.497	80.1	561	16	14	17	24	19	22	26	22	22	22	21	23	20	19	21	18	20	23	20	19	20	20	22	22	19	24	19	19	18	13	15	14	14	15	15	14	14	14	14	14	14	15	14	14
Q80W47	WD repeat domain phosphoinositide-interacting protein 2 OS=Mus musculus OX=10090 GN=Wipi2 PE=1 SV=1	Wipi2	48.477	29.7	96	7	7	4	3	3	5	2	3	3	3	3	4	3	3	5	5	3	3	4	5	3	2	4	4	2	2	5	5	5	4	4	7	6	6	4	6	6	7	4	6	5	7	5	5
Q00547	Hyaluronan mediated motility receptor OS=Mus musculus OX=10090 GN=Hmmr PE=1 SV=4	Hmmr	91.784	23.3	41	10	10	4	3	6	1	0	1	2	1	2	0	0	1	1	0	1	2	1	1	1	3	2	1	0	1	3	1	2	8	6	8	5	4	5	6	5	6	6	3	6	5	5	6
A6H687	SAC3 domain-containing protein 1 OS=Mus musculus OX=10090 GN=Sac3d1 PE=1 SV=1	Sac3d1	46.384	8	2	2	2	0	0	0	0	0	1	0	0	0	0	0	0	0	0	1	0	0	0	0	0	0	0	0	0	0	0	0	0	1	0	2	1	1	0	2	1	1	1	1	2	1	2
Q9D3J9	Protein CXorf21 homolog OS=Mus musculus OX=10090 PE=2 SV=1	---	33.057	7.7	4	1	1	0	0	0	0	0	0	1	0	1	0	0	0	1	0	0	0	1	0	0	0	0	0	0	0	0	0	0	0	0	1	0	1	1	1	0	1	0	0	1	1	0	1
Q9CQX8	28S ribosomal protein S36, mitochondrial OS=Mus musculus OX=10090 GN=Mrps36 PE=1 SV=1	Mrps36	11.101	70.6	167	4	4	5	5	5	8	6	7	5	6	6	6	6	6	7	5	7	6	6	6	6	7	8	6	6	7	6	7	6	4	4	4	4	4	4	4	4	4	4	4	4	4	4	4
Q8R0K4	Coiled-coil domain-containing protein 137 OS=Mus musculus OX=10090 GN=Ccdc137 PE=2 SV=1	Ccdc137	32.918	29	37	6	6	1	1	2	3	3	1	2	0	3	1	1	1	1	3	1	1	1	3	1	0	2	2	0	2	0	1	0	3	3	5	4	5	5	4	5	6	4	4	3	2	4	4
Q61194	Phosphatidylinositol 4-phosphate 3-kinase C2 domain-containing subunit alpha OS=Mus musculus OX=10090 GN=Pik3c2a PE=1 SV=2	Pik3c2a	190.76	10.4	100	13	13	5	0	5	3	1	3	3	2	5	4	3	2	4	4	3	6	5	4	5	4	5	4	2	6	3	3	6	10	9	9	9	7	9	10	7	7	8	10	11	10	12	9
P17047	Lysosome-associated membrane glycoprotein 2 OS=Mus musculus OX=10090 GN=Lamp2 PE=1 SV=2	Lamp2	45.681	19.5	134	9	9	5	5	6	5	4	6	4	6	6	8	6	5	5	5	6	4	4	5	5	6	5	2	3	4	4	5	5	7	7	8	8	7	8	6	6	8	8	7	9	6	8	8
Q922M7	Ashwin OS=Mus musculus OX=10090 PE=1 SV=1	---	26.03	28	27	4	4	1	2	2	1	3	1	1	1	1	2	1	0	2	2	0	0	1	1	1	2	0	0	1	0	1	0	0	3	4	2	3	3	3	2	2	4	4	4	3	3	4	3
P12023	Amyloid-beta A4 protein OS=Mus musculus OX=10090 GN=App PE=1 SV=3	App	86.721	12.6	46	7	7	1	0	1	2	1	1	1	1	1	0	1	1	0	0	1	0	1	1	2	2	3	2	5	7	2	4	5	5	1	5	6	5	7	6	3	5	4	6	5	5	3	5
Q9DAM7	Transmembrane protein 263 OS=Mus musculus OX=10090 GN=Tmem263 PE=1 SV=1	Tmem263	11.549	39.1	19	3	3	0	0	0	0	1	1	1	1	0	1	1	1	0	0	1	1	1	0	0	2	2	1	1	1	0	1	1	2	2	2	2	2	2	1	2	1	2	2	2	2	3	2
Q8K2V6	Importin-11 OS=Mus musculus OX=10090 GN=Ipo11 PE=1 SV=1	Ipo11	112.41	24.9	315	21	21	11	12	14	13	14	12	12	13	13	16	10	15	13	10	8	12	12	8	11	13	11	10	8	10	11	12	11	15	15	19	17	16	15	16	15	15	19	18	17	15	16	16
Q8BWU5	Probable tRNA N6-adenosine threonylcarbamoyltransferase OS=Mus musculus OX=10090 GN=Osgep PE=1 SV=2	Osgep	36.3	51.9	131	12	12	6	5	5	4	5	6	5	4	5	5	7	7	5	5	3	3	7	4	4	5	3	5	4	6	3	6	4	10	8	11	8	8	9	10	6	9	9	9	10	9	7	8
P26040	Ezrin OS=Mus musculus OX=10090 GN=Ezr PE=1 SV=3	Ezr	69.406	44	248	31	18	9	8	12	10	8	13	9	7	7	11	9	11	13	9	8	10	9	7	10	9	9	9	5	7	8	13	8	27	27	28	28	28	29	29	23	27	27	29	29	26	25	24
P70295	Ancient ubiquitous protein 1 OS=Mus musculus OX=10090 GN=Aup1 PE=1 SV=1	Aup1	46.121	29.3	135	9	9	5	5	7	5	5	5	5	4	4	4	6	7	3	4	6	2	3	5	8	5	6	5	5	4	6	5	6	8	7	8	8	8	9	7	8	8	8	8	7	6	8	7
P63154	Crooked neck-like protein 1 OS=Mus musculus OX=10090 GN=Crnkl1 PE=1 SV=1	Crnkl1	83.415	31.9	201	19	19	9	4	8	9	11	10	13	9	10	6	7	6	9	7	6	9	8	5	6	7	10	7	6	7	4	4	4	16	12	17	17	14	15	16	17	16	14	13	14	15	16	16
P56135	ATP synthase subunit f, mitochondrial OS=Mus musculus OX=10090 GN=Atp5mf PE=1 SV=3	Atp5mf	10.344	36.4	60	3	3	2	2	3	3	2	2	2	3	2	2	3	3	2	2	2	2	2	2	2	3	2	2	2	2	2	2	2	3	2	3	3	2	2	3	3	3	3	3	3	2	3	2
P59729	Ras and Rab interactor 3 OS=Mus musculus OX=10090 GN=Rin3 PE=1 SV=2	Rin3	107.22	5.4	17	3	3	1	0	0	0	1	1	0	1	1	0	1	1	1	0	1	1	0	1	2	0	1	1	0	1	0	1	0	1	2	2	0	3	3	3	2	2	3	2	3	2	2	2
Q99L20	Glutathione S-transferase theta-3 OS=Mus musculus OX=10090 GN=Gstt3 PE=1 SV=1	Gstt3	27.403	35.3	42	5	5	1	1	1	1	0	1	1	1	2	1	1	1	3	1	1	2	0	2	2	3	4	2	1	2	2	4	1	2	2	2	2	2	1	3	1	4	4	3	2	3	4	3
Q8BMK0	Centrosomal protein of 85 kDa OS=Mus musculus OX=10090 GN=Cep85 PE=1 SV=2	Cep85	85.339	13.3	15	8	8	3	1	0	1	1	1	1	1	0	0	0	0	0	0	0	0	0	0	0	0	1	1	0	0	1	2	1	7	4	5	5	4	5	3	2	4	6	4	5	5	3	5
Q06180	Tyrosine-protein phosphatase non-receptor type 2 OS=Mus musculus OX=10090 GN=Ptpn2 PE=1 SV=2	Ptpn2	47.36	36.9	136	12	12	7	4	4	7	6	6	6	5	7	7	6	6	4	5	4	3	5	6	5	5	6	3	5	2	2	5	5	10	7	11	10	9	9	10	9	11	8	11	9	10	9	8
Q9DB20	ATP synthase subunit O, mitochondrial OS=Mus musculus OX=10090 GN=Atp5po PE=1 SV=1	Atp5po	23.363	66.7	343	12	12	14	12	18	11	18	15	12	13	11	13	15	15	14	12	14	13	11	12	12	11	12	11	12	9	11	12	10	12	10	11	11	12	11	12	11	11	11	12	12	12	12	12
P31786	Acyl-CoA-binding protein OS=Mus musculus OX=10090 GN=Dbi PE=1 SV=2	Dbi	10	69	171	7	7	5	7	5	8	7	8	6	6	7	7	7	7	6	6	7	7	6	6	5	6	5	8	5	7	5	6	6	4	5	4	6	5	7	5	5	5	5	4	5	4	5	5
P58462	Forkhead box protein P1 OS=Mus musculus OX=10090 GN=Foxp1 PE=1 SV=1	Foxp1	78.832	14.8	53	6	6	3	2	1	6	3	5	4	2	4	2	0	1	0	0	2	2	1	1	2	2	0	3	1	1	2	1	2	6	3	4	6	6	6	5	6	4	5	5	4	4	4	4
Q99MR8	Methylcrotonoyl-CoA carboxylase subunit alpha, mitochondrial OS=Mus musculus OX=10090 GN=Mccc1 PE=1 SV=2	Mccc1	79.343	43.2	216	18	18	9	9	7	10	9	7	8	6	10	11	7	12	9	7	7	7	9	6	10	4	8	10	6	6	8	8	6	15	14	15	16	15	13	14	14	14	16	15	16	17	16	16
Q9ES00	Ubiquitin conjugation factor E4 B OS=Mus musculus OX=10090 GN=Ube4b PE=1 SV=3	Ube4b	133.32	46.6	386	35	35	15	17	18	15	17	15	14	12	14	10	14	12	15	16	14	19	13	12	13	16	15	13	11	15	10	16	15	27	28	28	26	23	25	26	27	23	22	24	25	27	27	27
Q8R179	Kelch repeat and BTB domain-containing protein 4 OS=Mus musculus OX=10090 GN=Kbtbd4 PE=2 SV=1	Kbtbd4	59.856	10.5	22	4	4	1	0	3	1	0	1	0	1	0	0	2	1	1	1	0	1	2	0	1	1	0	1	0	1	1	2	0	2	0	3	3	2	4	1	3	2	3	4	3	2	2	2
Q9QWT9	Kinesin-like protein KIFC1 OS=Mus musculus OX=10090 GN=Kifc1 PE=1 SV=2	Kifc1	74.152	34.6	222	19	19	11	9	7	3	4	6	11	11	6	11	9	7	6	7	8	7	11	8	8	10	10	9	12	6	8	10	7	13	15	12	11	11	14	16	16	11	16	14	13	14	13	13
P04202	Transforming growth factor beta-1 proprotein OS=Mus musculus OX=10090 GN=Tgfb1 PE=1 SV=1	Tgfb1	44.309	22.6	68	5	5	1	2	3	3	3	3	3	2	4	2	2	3	3	2	2	5	3	3	2	2	3	2	2	2	2	2	2	4	3	2	4	4	4	5	4	4	2	3	3	4	5	3
Q9DCG9	Multifunctional methyltransferase subunit TRM112-like protein OS=Mus musculus OX=10090 GN=Trmt112 PE=1 SV=1	Trmt112	14.141	58.4	120	5	5	5	2	5	7	4	6	4	5	4	4	7	4	5	4	4	3	4	6	5	4	4	5	3	4	5	5	2	4	4	5	5	4	5	5	4	4	4	4	5	5	5	4
Q07113	Cation-independent mannose-6-phosphate receptor OS=Mus musculus OX=10090 GN=Igf2r PE=1 SV=1	Igf2r	273.81	31.4	650	57	57	17	8	18	24	32	27	33	40	35	19	14	17	24	15	22	27	21	32	25	21	26	25	17	22	28	33	28	36	26	40	39	46	46	44	51	48	43	41	38	44	38	42
Q7TQK5	Coiled-coil domain-containing protein 93 OS=Mus musculus OX=10090 GN=Ccdc93 PE=1 SV=1	Ccdc93	72.602	34.7	237	21	20	8	7	8	7	7	10	10	6	9	14	8	9	8	11	10	11	9	6	7	9	9	10	8	8	11	8	9	14	12	15	14	16	14	16	16	16	16	15	15	14	16	15
Q6ZPJ3	(E3-independent) E2 ubiquitin-conjugating enzyme UBE2O OS=Mus musculus OX=10090 GN=Ube2o PE=1 SV=3	Ube2o	140.83	28.8	253	24	24	12	13	12	6	6	9	10	7	10	11	12	6	8	9	11	10	8	13	7	10	9	11	6	7	10	10	10	19	15	15	14	15	15	18	17	16	17	18	18	17	17	17
Q99J23	GH3 domain-containing protein OS=Mus musculus OX=10090 GN=Ghdc PE=2 SV=2	Ghdc	58.507	2.4	11	1	1	0	0	0	0	0	1	0	0	0	1	0	1	1	1	1	1	0	0	0	0	0	0	0	1	1	1	1	0	0	0	0	0	1	0	0	0	1	0	1	1	1	1
Q91XA2	Golgi membrane protein 1 OS=Mus musculus OX=10090 GN=Golm1 PE=1 SV=2	Golm1	44.326	22.1	88	6	6	2	3	3	3	2	3	2	3	5	3	6	2	4	3	2	4	2	3	2	3	4	5	3	3	5	6	2	5	4	5	5	3	5	4	5	4	4	6	4	6	6	6
Q3UGP9	Leucine-rich repeat-containing protein 58 OS=Mus musculus OX=10090 GN=Lrrc58 PE=2 SV=1	Lrrc58	40.139	23	18	6	6	4	1	3	0	2	1	2	3	2	0	0	0	0	0	0	0	0	0	0	0	0	0	0	0	0	0	0	5	2	5	2	5	3	3	4	3	0	1	1	0	0	1
P70379	Fibroblast growth factor 14 OS=Mus musculus OX=10090 GN=Fgf14 PE=2 SV=1	Fgf14	27.764	4.5	1	1	1	0	0	0	0	0	0	0	0	0	0	0	0	0	0	0	0	0	0	0	0	1	0	0	0	0	0	0	0	0	0	0	0	0	1	0	1	0	0	0	0	0	0
Q6P4T0	Autophagy-related protein 2 homolog A OS=Mus musculus OX=10090 GN=Atg2a PE=1 SV=2	Atg2a	210.94	1.6	5	2	2	0	0	0	0	0	0	0	0	0	0	0	0	0	1	0	0	0	1	2	0	0	0	0	1	0	0	0	0	0	0	1	1	1	1	0	0	0	0	1	1	1	0
Q9D187	Cytosolic iron-sulfur assembly component 2B OS=Mus musculus OX=10090 GN=Ciao2b PE=1 SV=1	Ciao2b	17.667	63.2	82	5	5	3	1	3	4	2	3	4	2	3	2	3	2	3	4	4	2	2	2	6	4	6	5	1	4	3	3	1	4	2	4	4	4	4	4	4	4	3	5	5	3	3	4
Q7TSH6	SR-related and CTD-associated factor 4 OS=Mus musculus OX=10090 GN=Scaf4 PE=1 SV=1	Scaf4	129.05	11.3	147	9	8	5	2	5	7	7	6	7	4	5	5	8	5	5	3	5	5	6	8	6	5	6	7	5	4	5	5	6	7	7	7	9	9	8	9	7	8	9	9	8	7	6	7
Q60634	Flotillin-2 OS=Mus musculus OX=10090 GN=Flot2 PE=1 SV=2	Flot2	47.037	17.1	33	5	5	2	0	0	0	0	1	0	0	1	3	1	1	1	2	0	1	0	0	2	3	4	1	3	1	2	1	3	2	2	3	0	2	2	2	0	1	4	4	5	2	3	1
Q6PF93	Phosphatidylinositol 3-kinase catalytic subunit type 3 OS=Mus musculus OX=10090 GN=Pik3c3 PE=1 SV=1	Pik3c3	101.49	17	113	11	11	4	4	4	4	5	7	3	4	2	5	5	6	5	5	5	4	2	3	5	4	4	4	3	5	5	3	3	7	6	6	5	7	8	5	5	5	9	7	8	8	7	7
P54276	DNA mismatch repair protein Msh6 OS=Mus musculus OX=10090 GN=Msh6 PE=1 SV=3	Msh6	151.08	32.4	337	34	34	17	17	10	9	15	14	11	10	13	14	14	12	13	16	10	12	12	12	19	14	8	10	13	12	10	10	10	27	24	25	24	26	22	25	24	24	27	25	27	23	24	21
Q61191	Host cell factor 1 OS=Mus musculus OX=10090 GN=Hcfc1 PE=1 SV=2	Hcfc1	210.43	33.1	588	45	44	21	24	20	22	27	19	25	22	20	24	23	23	22	17	21	23	21	20	25	28	25	17	16	19	21	22	21	34	34	33	37	34	36	33	32	33	35	37	38	34	32	35
O35900	U6 snRNA-associated Sm-like protein LSm2 OS=Mus musculus OX=10090 GN=Lsm2 PE=1 SV=1	Lsm2	10.834	68.4	127	4	4	5	4	7	7	5	7	5	4	5	5	4	4	3	2	4	3	6	5	4	5	5	3	6	5	4	5	5	4	4	4	4	4	4	4	4	4	4	4	3	4	4	4
P61963	DDB1- and CUL4-associated factor 7 OS=Mus musculus OX=10090 GN=Dcaf7 PE=1 SV=1	Dcaf7	38.926	31.9	95	8	8	5	4	5	4	1	3	2	4	5	3	3	4	3	3	3	4	3	4	3	5	3	3	3	5	4	4	2	7	6	7	6	5	6	7	8	5	7	7	7	5	6	6
Q91W50	Cold shock domain-containing protein E1 OS=Mus musculus OX=10090 GN=Csde1 PE=1 SV=1	Csde1	88.79	54.8	672	42	42	29	33	29	34	39	29	34	35	30	26	18	28	27	22	25	24	21	26	21	17	15	18	16	16	21	18	21	40	36	39	38	41	38	40	39	36	35	33	37	38	36	37
Q9D8T7	SRA stem-loop-interacting RNA-binding protein, mitochondrial OS=Mus musculus OX=10090 GN=Slirp PE=1 SV=2	Slirp	12.605	74.1	90	8	8	4	4	4	3	4	3	5	4	3	4	4	4	3	2	3	4	2	2	3	4	4	3	3	1	5	2	3	6	6	5	7	7	5	6	7	6	5	5	6	6	7	6
Q8BFV2	PCI domain-containing protein 2 OS=Mus musculus OX=10090 GN=Pcid2 PE=1 SV=1	Pcid2	46.132	36.8	137	12	12	6	5	5	7	5	6	4	5	5	6	3	7	6	3	5	5	6	3	6	5	5	3	3	5	6	7	5	9	10	9	8	9	10	11	9	9	10	9	9	12	8	10
Q3U1U7	Aryl hydrocarbon receptor repressor OS=Mus musculus OX=10090 GN=Ahrr PE=1 SV=1	Ahrr	77.725	4.6	20	2	2	1	0	1	0	2	0	0	2	1	1	1	1	1	1	1	1	1	1	1	0	0	1	0	1	0	0	1	1	1	1	1	2	1	1	2	1	1	1	1	1	1	1
Q9QWV9	Cyclin-T1 OS=Mus musculus OX=10090 GN=Ccnt1 PE=1 SV=3	Ccnt1	80.597	30.7	197	15	14	10	4	5	10	8	6	11	5	6	12	5	8	8	9	9	8	7	5	7	7	9	8	3	7	6	8	6	13	11	11	13	12	11	13	13	11	13	12	12	11	13	12
Q9CX97	WD repeat-containing protein 55 OS=Mus musculus OX=10090 GN=Wdr55 PE=1 SV=2	Wdr55	42.61	36.3	82	8	8	3	2	2	2	3	5	2	1	3	1	2	1	3	4	2	5	1	4	4	3	6	3	4	2	3	4	7	5	5	6	4	5	7	5	4	5	6	5	5	7	7	8
Q8R4H9	Zinc transporter 5 OS=Mus musculus OX=10090 GN=Slc30a5 PE=1 SV=1	Slc30a5	83.772	6	3	2	2	0	0	0	0	0	0	0	0	0	0	0	0	0	0	0	0	1	0	1	0	0	0	0	1	0	0	0	2	1	1	0	1	0	0	1	0	0	1	2	1	0	1
Q2VPQ9	Chromatin modification-related protein MEAF6 OS=Mus musculus OX=10090 GN=Meaf6 PE=1 SV=1	Meaf6	21.649	18.8	39	3	3	2	0	2	2	1	2	2	1	2	2	2	1	2	2	1	1	2	1	1	3	0	1	2	1	0	1	2	3	0	3	3	3	3	3	3	3	2	2	2	2	3	2
Q8BGR9	Ubiquitin-like domain-containing CTD phosphatase 1 OS=Mus musculus OX=10090 GN=Ublcp1 PE=1 SV=1	Ublcp1	36.836	14.8	25	5	5	1	1	0	1	0	1	1	0	1	2	1	1	1	1	1	2	1	2	0	1	2	0	1	1	0	1	1	3	3	1	2	1	3	3	2	4	4	3	4	3	2	2
Q9DB40	Mediator of RNA polymerase II transcription subunit 27 OS=Mus musculus OX=10090 GN=Med27 PE=2 SV=2	Med27	35.297	31.5	70	7	7	3	1	3	4	4	3	4	3	4	3	3	4	3	1	2	3	2	2	2	2	3	2	1	2	2	2	2	6	4	5	5	6	7	6	6	5	6	4	4	7	6	3
Q9CWK8	Sorting nexin-2 OS=Mus musculus OX=10090 GN=Snx2 PE=1 SV=2	Snx2	58.47	48.4	543	24	22	19	20	20	21	20	21	20	20	19	19	20	22	23	20	18	21	18	21	18	24	19	21	19	22	19	20	19	22	19	21	20	20	20	18	20	20	20	19	20	21	21	20
O09161	Calsequestrin-2 OS=Mus musculus OX=10090 GN=Casq2 PE=1 SV=3	Casq2	48.176	3.1	1	1	1	0	1	0	0	0	0	0	0	0	0	0	0	0	0	0	0	0	0	0	0	0	0	0	0	0	0	0	0	1	0	0	0	0	0	0	0	0	0	0	0	0	0
Q9ER39	Torsin-1A OS=Mus musculus OX=10090 GN=Tor1a PE=1 SV=1	Tor1a	37.829	23.4	63	6	6	2	2	1	3	1	2	3	3	2	3	2	4	2	2	3	3	2	2	2	2	3	0	2	4	4	1	3	3	4	3	4	3	5	5	4	4	5	5	5	4	3	5
O35134	DNA-directed RNA polymerase I subunit RPA1 OS=Mus musculus OX=10090 GN=Polr1a PE=1 SV=2	Polr1a	194.11	34.9	516	41	41	26	21	23	29	24	27	25	26	23	16	21	18	22	15	17	16	14	15	17	17	16	15	7	15	19	15	17	34	32	29	34	35	33	34	32	32	30	30	31	31	30	30
P63094	Guanine nucleotide-binding protein G(s) subunit alpha isoforms short OS=Mus musculus OX=10090 GN=Gnas PE=1 SV=1	Gnas	45.663	31.7	91	10	7	4	4	3	3	2	2	2	1	5	3	5	3	4	6	2	4	3	2	4	4	3	3	4	2	4	5	4	5	7	8	6	6	6	5	4	6	7	7	7	7	6	6
Q9D0M1	Phosphoribosyl pyrophosphate synthase-associated protein 1 OS=Mus musculus OX=10090 GN=Prpsap1 PE=1 SV=1	Prpsap1	39.431	42.7	202	10	9	7	6	7	7	8	7	9	7	9	9	8	6	10	8	11	9	7	9	8	8	6	5	6	6	5	8	6	9	8	9	9	9	9	10	9	9	10	10	10	10	9	10
Q9D0A3	Arpin OS=Mus musculus OX=10090 GN=Arpin PE=1 SV=1	Arpin	25.193	20.4	16	4	4	0	0	0	1	1	0	0	0	0	1	2	1	1	1	0	0	0	0	1	1	1	1	1	1	0	2	0	1	1	1	2	3	1	1	3	1	2	4	4	2	2	2
Q3TIU4	2',5'-phosphodiesterase 12 OS=Mus musculus OX=10090 GN=Pde12 PE=1 SV=2	Pde12	67.513	35.9	240	15	15	10	7	9	9	5	10	9	10	14	10	9	7	6	11	10	8	8	7	11	9	7	11	10	8	8	8	9	15	12	15	15	11	13	12	13	13	14	14	14	10	14	13
Q9JK23	Proteasome assembly chaperone 1 OS=Mus musculus OX=10090 GN=Psmg1 PE=1 SV=1	Psmg1	33.104	46	200	15	15	7	11	8	7	8	9	9	9	8	7	6	6	8	8	5	6	6	9	7	8	7	6	8	7	7	6	7	13	12	11	10	12	12	13	14	10	11	11	12	12	13	11
Q6PIP5	NudC domain-containing protein 1 OS=Mus musculus OX=10090 GN=Nudcd1 PE=1 SV=2	Nudcd1	66.704	51.4	304	20	20	10	6	13	13	15	9	13	12	12	13	9	12	13	12	10	11	11	16	14	10	9	10	8	8	9	14	12	15	15	14	16	16	14	16	15	16	15	15	17	17	16	15
Q09014	Neutrophil cytosol factor 1 OS=Mus musculus OX=10090 GN=Ncf1 PE=1 SV=3	Ncf1	44.666	61.8	472	22	22	17	22	19	16	14	18	20	22	18	26	16	22	19	15	14	14	17	16	16	15	18	15	19	16	16	17	15	18	20	19	17	17	17	18	17	18	18	17	17	18	16	14
Q8C779	RPA-related protein RADX OS=Mus musculus OX=10090 GN=Radx PE=2 SV=1	Radx	96.846	7.2	24	4	4	0	0	0	0	0	1	0	0	0	0	0	1	1	0	1	2	1	0	2	1	1	2	1	1	3	2	4	2	1	1	0	3	1	2	1	1	2	2	2	4	1	4
Q9D892	Inosine triphosphate pyrophosphatase OS=Mus musculus OX=10090 GN=Itpa PE=1 SV=2	Itpa	21.897	46	126	6	6	5	5	2	6	7	4	5	6	3	6	6	4	5	4	3	5	5	3	3	6	5	3	7	5	6	3	4	6	6	5	5	6	6	6	6	6	6	6	6	6	6	6
O35604	NPC intracellular cholesterol transporter 1 OS=Mus musculus OX=10090 GN=Npc1 PE=1 SV=2	Npc1	142.88	5.5	42	6	6	1	1	2	2	0	0	2	2	2	2	2	4	2	1	3	1	1	2	2	0	1	1	2	1	3	1	1	6	5	5	4	6	3	5	4	4	5	4	5	5	5	5
Q9CQM9	Glutaredoxin-3 OS=Mus musculus OX=10090 GN=Glrx3 PE=1 SV=1	Glrx3	37.778	50.7	389	19	19	9	15	19	11	11	14	12	16	12	18	14	15	16	15	18	15	15	14	16	14	14	16	11	15	14	13	17	17	18	18	16	16	18	17	17	17	17	19	17	19	19	15
Q80YV3	Transformation/transcription domain-associated protein OS=Mus musculus OX=10090 GN=Trrap PE=1 SV=2	Trrap	291.55	15.3	208	27	27	13	5	7	9	5	7	11	9	6	13	9	10	9	6	5	6	7	4	13	9	13	5	5	3	9	5	5	20	16	17	20	20	19	19	19	13	19	18	19	19	18	17
Q9CZN7	Serine hydroxymethyltransferase, mitochondrial OS=Mus musculus OX=10090 GN=Shmt2 PE=1 SV=1	Shmt2	55.758	58.7	766	28	27	24	29	34	29	26	26	31	30	26	34	33	30	30	32	30	24	23	31	28	28	29	24	27	24	27	32	25	23	26	25	23	20	21	24	23	24	25	23	24	25	24	23
Q9CPY6	Glucose-induced degradation protein 4 homolog OS=Mus musculus OX=10090 GN=Gid4 PE=1 SV=1	Gid4	24.863	5.5	8	1	1	1	1	0	0	0	0	0	0	0	1	1	0	0	0	0	0	1	0	1	0	0	1	0	0	1	0	0	1	1	0	0	0	0	0	0	0	1	1	1	0	1	0
Q9WUM3	Coronin-1B OS=Mus musculus OX=10090 GN=Coro1b PE=1 SV=1	Coro1b	53.912	27.9	159	14	14	3	5	5	5	5	7	7	3	4	8	7	5	6	8	8	6	4	6	8	6	7	6	4	6	7	7	6	9	12	11	8	8	11	11	11	9	11	11	11	11	11	11
Q3UDF0	Solute carrier family 2, facilitated glucose transporter member 6 OS=Mus musculus OX=10090 GN=Slc2a6 PE=1 SV=1	Slc2a6	54.433	14.7	168	5	5	6	5	5	6	7	7	7	8	7	7	7	6	6	5	5	5	6	7	7	6	5	4	7	7	6	6	8	5	5	5	5	5	5	5	5	5	5	5	5	5	5	4
Q99MP8	BRCA1-associated protein OS=Mus musculus OX=10090 GN=Brap PE=1 SV=1	Brap	66.99	24	75	10	10	3	1	2	4	3	2	3	5	2	1	2	3	2	1	3	2	4	3	2	5	4	1	3	3	4	5	2	6	3	8	8	6	7	6	7	6	6	8	5	9	5	6
Q3UY34	Protein CUSTOS OS=Mus musculus OX=10090 GN=Custos PE=2 SV=1	Custos	27.631	49.6	128	11	11	4	1	5	4	4	7	6	6	9	5	6	4	5	3	4	8	2	4	4	5	3	5	3	4	5	6	6	7	2	8	7	7	7	9	9	9	7	8	8	7	8	9
Q8VE18	Protein SMG8 OS=Mus musculus OX=10090 GN=Smg8 PE=1 SV=1	Smg8	109.67	16.6	75	10	10	2	2	2	1	3	4	2	4	2	5	3	1	3	2	2	5	3	5	3	3	3	1	2	2	4	3	3	7	3	7	7	6	6	8	7	7	6	6	6	6	5	4
Q920B9	FACT complex subunit SPT16 OS=Mus musculus OX=10090 GN=Supt16h PE=1 SV=2	Supt16h	119.82	37.2	623	36	36	24	26	28	26	29	23	30	29	23	28	19	26	26	25	24	19	20	20	21	19	18	21	19	23	15	21	21	30	30	32	34	34	31	36	33	31	32	29	36	30	32	30
Q6ZPV2	Chromatin-remodeling ATPase INO80 OS=Mus musculus OX=10090 GN=Ino80 PE=1 SV=2	Ino80	176.52	6.6	64	7	7	2	4	2	2	1	2	1	2	3	2	2	1	4	2	2	4	3	2	2	5	3	2	1	2	4	2	2	3	4	3	4	4	2	4	4	3	3	4	5	5	4	5
Q9D7G0	Ribose-phosphate pyrophosphokinase 1 OS=Mus musculus OX=10090 GN=Prps1 PE=1 SV=4	Prps1	34.834	51.3	353	14	7	16	15	14	12	11	13	12	13	15	11	13	14	14	13	13	12	14	11	15	13	12	12	15	13	12	13	12	12	12	11	11	11	11	12	12	12	10	10	11	12	9	11
O54864	Histone-lysine N-methyltransferase SUV39H1 OS=Mus musculus OX=10090 GN=Suv39h1 PE=1 SV=1	Suv39h1	47.754	9	11	3	3	2	1	1	0	0	0	1	0	1	1	0	0	0	0	0	0	0	0	1	1	1	0	1	0	0	0	0	3	3	2	2	2	2	2	1	2	1	2	0	2	2	2
Q9D0B6	Protein PBDC1 OS=Mus musculus OX=10090 GN=Pbdc1 PE=1 SV=1	Pbdc1	22.223	63.6	193	9	9	7	9	7	7	6	8	8	7	7	5	8	7	8	7	8	6	7	7	9	8	8	8	8	6	7	6	4	8	8	8	8	8	9	8	8	8	7	8	8	8	8	8
Q9D2G2	Dihydrolipoyllysine-residue succinyltransferase component of 2-oxoglutarate dehydrogenase complex, mitochondrial OS=Mus musculus OX=10090 GN=Dlst PE=1 SV=1	Dlst	48.994	34.1	196	11	11	6	7	7	5	6	5	9	8	6	9	9	7	9	7	6	7	7	6	9	7	9	8	8	6	8	7	8	7	7	9	7	9	8	8	7	8	9	9	8	10	9	7
Q9DBE0	Cysteine sulfinic acid decarboxylase OS=Mus musculus OX=10090 GN=Csad PE=1 SV=1	Csad	55.144	6.3	14	2	2	0	0	0	0	1	0	1	0	1	1	1	2	1	1	0	0	0	0	1	1	1	0	0	0	0	1	1	2	2	2	2	2	0	2	2	2	2	2	2	2	2	0
Q3THE2	Myosin regulatory light chain 12B OS=Mus musculus OX=10090 GN=Myl12b PE=1 SV=2	Myl12b	19.779	62.8	267	10	10	11	8	9	10	10	9	12	11	11	9	12	10	9	8	9	8	12	10	12	7	10	9	13	10	11	9	8	9	8	9	9	9	9	10	9	9	9	9	9	9	8	8
Q9CZ09	Histidine protein methyltransferase 1 homolog OS=Mus musculus OX=10090 GN=Mettl18 PE=2 SV=2	Mettl18	40.447	22.1	34	5	5	0	1	0	0	0	1	1	0	0	1	1	1	2	1	3	3	1	2	3	2	3	2	1	1	2	0	2	1	2	4	4	2	3	5	4	3	1	4	3	3	3	3
Q9R1P3	Proteasome subunit beta type-2 OS=Mus musculus OX=10090 GN=Psmb2 PE=1 SV=1	Psmb2	22.906	64.2	298	13	13	12	10	12	9	14	10	12	10	12	14	11	14	12	9	11	9	11	12	11	13	10	11	12	8	8	12	9	11	10	12	11	10	10	12	9	11	12	10	12	11	12	11
Q8R1R3	StAR-related lipid transfer protein 7, mitochondrial OS=Mus musculus OX=10090 GN=Stard7 PE=1 SV=2	Stard7	43.144	6.4	8	2	2	0	1	0	0	1	2	0	0	0	1	0	0	0	0	0	0	0	0	0	0	0	1	0	0	0	1	1	0	1	1	1	1	2	1	1	0	2	0	2	1	2	1
Q8CC12	Codanin-1 OS=Mus musculus OX=10090 GN=Cdan1 PE=1 SV=2	Cdan1	135.88	3.6	16	3	3	2	0	1	1	1	0	0	1	0	1	1	1	0	0	1	1	0	0	1	1	1	0	0	0	1	0	1	3	1	2	2	2	2	2	1	0	2	1	1	1	1	2
Q8CAY6	Acetyl-CoA acetyltransferase, cytosolic OS=Mus musculus OX=10090 GN=Acat2 PE=1 SV=2	Acat2	41.297	51.9	252	11	11	9	9	9	9	7	8	8	8	7	11	10	8	11	10	10	11	9	10	10	12	10	8	10	8	12	9	9	9	8	9	9	7	9	8	8	8	9	7	10	10	8	9
Q61686	Chromobox protein homolog 5 OS=Mus musculus OX=10090 GN=Cbx5 PE=1 SV=1	Cbx5	22.186	53.4	190	11	10	9	7	8	9	6	7	9	7	7	7	7	8	6	7	7	5	8	5	8	9	5	7	5	7	6	6	8	9	9	11	10	10	8	10	8	9	8	8	9	10	10	9
Q9D4H4	Angiomotin-like protein 1 OS=Mus musculus OX=10090 GN=Amotl1 PE=1 SV=2	Amotl1	107.95	2.9	8	2	2	0	0	0	0	0	0	0	0	0	1	0	0	0	0	0	2	1	0	0	1	1	0	0	1	1	0	0	1	0	1	1	2	1	2	1	1	1	1	1	1	2	2
Q9CPS6	Histidine triad nucleotide-binding protein 3 OS=Mus musculus OX=10090 GN=Hint3 PE=1 SV=1	Hint3	18.787	35.2	36	4	4	1	1	1	1	1	1	0	1	1	1	2	1	1	1	3	1	2	1	2	2	3	1	1	2	0	2	2	4	3	2	3	2	4	3	3	3	3	3	2	4	3	4
P57725	SAM domain-containing protein SAMSN-1 OS=Mus musculus OX=10090 GN=Samsn1 PE=1 SV=2	Samsn1	41.601	28.8	51	7	7	1	0	0	2	1	1	0	1	0	0	1	1	2	4	2	3	4	3	1	2	3	3	3	3	3	4	3	2	2	1	3	3	5	0	2	0	3	5	4	7	4	6
Q5SYD0	Unconventional myosin-Id OS=Mus musculus OX=10090 GN=Myo1d PE=1 SV=1	Myo1d	116.08	37.2	232	29	27	5	2	4	7	12	11	4	2	4	6	5	7	17	12	14	11	10	15	4	9	4	8	10	13	14	9	13	18	9	13	18	19	22	18	10	11	20	21	21	24	23	27
Q8BHJ9	Pre-mRNA-splicing factor SLU7 OS=Mus musculus OX=10090 GN=Slu7 PE=1 SV=1	Slu7	68.079	22.6	46	9	8	2	2	3	1	0	1	1	4	1	2	2	3	3	1	1	2	1	2	2	2	2	1	2	1	0	3	1	5	3	6	6	5	7	8	5	5	6	7	8	9	6	6
Q9D1A2	Cytosolic non-specific dipeptidase OS=Mus musculus OX=10090 GN=Cndp2 PE=1 SV=1	Cndp2	52.767	62.7	827	29	29	24	23	24	24	28	29	28	29	23	35	37	32	35	34	34	31	31	32	30	32	29	36	35	36	29	33	34	23	24	24	24	23	25	23	26	25	26	26	23	28	26	26
Q3UZA1	CapZ-interacting protein OS=Mus musculus OX=10090 GN=Rcsd1 PE=1 SV=1	Rcsd1	44.114	35.4	90	7	7	2	4	4	2	4	4	2	4	4	2	6	6	6	2	2	3	1	2	6	5	5	3	2	2	2	4	1	6	6	5	6	6	6	7	6	6	4	5	6	7	7	5
Q8JZR0	Long-chain-fatty-acid--CoA ligase 5 OS=Mus musculus OX=10090 GN=Acsl5 PE=1 SV=1	Acsl5	76.205	36.3	272	18	16	11	10	11	11	11	9	13	10	8	9	10	8	13	10	9	9	9	7	13	10	10	12	9	10	7	12	11	14	15	15	16	16	16	16	14	14	14	16	17	18	15	17
Q9WUD1	STIP1 homology and U box-containing protein 1 OS=Mus musculus OX=10090 GN=Stub1 PE=1 SV=1	Stub1	34.909	56.6	273	16	16	10	13	11	10	10	11	11	11	8	11	11	12	12	9	8	12	8	7	8	8	13	10	8	8	11	11	11	13	15	13	13	13	13	13	13	12	13	12	13	15	11	14
Q8BSU7	MOB kinase activator 3A OS=Mus musculus OX=10090 GN=Mob3a PE=1 SV=1	Mob3a	25.552	22.1	13	3	3	0	0	0	0	0	0	0	2	0	0	1	1	0	0	0	1	0	0	2	3	0	1	0	0	1	1	0	2	1	2	2	1	2	0	2	2	1	1	2	1	2	2
Q8BIF0	CD99 antigen-like protein 2 OS=Mus musculus OX=10090 GN=Cd99l2 PE=1 SV=1	Cd99l2	25.463	7.6	9	1	1	0	0	0	0	0	0	0	0	0	1	0	0	0	0	1	1	0	0	0	1	0	1	1	1	1	1	0	0	0	1	1	1	1	1	0	1	1	1	0	0	0	1
Q6ZPY7	Lysine-specific demethylase 3B OS=Mus musculus OX=10090 GN=Kdm3b PE=1 SV=2	Kdm3b	170.87	30.3	264	30	28	18	9	12	8	9	11	10	13	11	7	9	13	9	11	11	7	7	9	11	12	10	9	5	7	8	10	8	23	19	24	18	22	21	24	24	21	23	24	25	22	25	23
E9PZM4	Chromodomain-helicase-DNA-binding protein 2 OS=Mus musculus OX=10090 GN=Chd2 PE=1 SV=1	Chd2	210.8	7.4	45	10	7	0	0	0	0	0	0	2	2	2	1	2	3	3	2	3	2	2	2	3	3	2	2	1	2	4	1	1	5	6	5	6	4	6	6	5	6	10	5	7	8	5	6
Q8VDJ3	Vigilin OS=Mus musculus OX=10090 GN=Hdlbp PE=1 SV=1	Hdlbp	141.74	48.8	983	50	50	39	43	34	40	34	43	38	37	34	36	42	31	37	40	35	34	36	35	35	36	35	32	32	34	37	37	37	44	41	41	42	42	45	45	43	41	43	41	42	42	41	40
Q9D7H3	RNA 3'-terminal phosphate cyclase OS=Mus musculus OX=10090 GN=RtcA PE=1 SV=2	RtcA	39.254	47.8	167	12	12	4	4	6	5	7	6	6	5	6	7	4	8	6	8	6	6	5	6	11	5	8	6	5	5	6	7	9	8	7	9	9	9	8	9	6	7	11	7	9	10	9	8
Q8VE08	F-box only protein 33 OS=Mus musculus OX=10090 GN=Fbxo33 PE=1 SV=3	Fbxo33	63.362	2.3	2	1	1	0	0	0	1	0	0	0	0	0	0	0	0	0	0	0	1	0	0	0	0	0	0	0	0	0	0	0	1	0	1	1	0	0	1	1	0	0	0	0	1	0	0
P02802	Metallothionein-1 OS=Mus musculus OX=10090 GN=Mt1 PE=1 SV=1	Mt1	6.0181	57.4	60	3	3	2	2	2	3	3	3	2	2	3	3	2	3	4	2	2	2	2	2	2	1	2	2	1	2	2	2	2	2	2	2	3	3	3	2	2	3	3	2	3	3	2	2
Q8VD65	Phosphoinositide 3-kinase regulatory subunit 4 OS=Mus musculus OX=10090 GN=Pik3r4 PE=1 SV=3	Pik3r4	152.6	30.6	235	27	27	8	7	11	8	6	9	9	5	6	10	11	12	8	8	11	11	7	8	8	10	9	13	2	7	12	8	11	16	15	20	15	21	18	15	16	16	20	22	23	23	21	21
Q9D7E4	UPF0449 protein C19orf25 homolog OS=Mus musculus OX=10090 PE=1 SV=1	---	12.111	54.1	79	3	3	4	3	3	3	3	3	3	3	4	3	3	3	3	3	3	2	3	3	3	3	3	3	3	3	2	2	2	3	2	3	3	3	3	3	3	3	3	3	3	3	3	3
Q8BHZ4	Zinc finger protein 592 OS=Mus musculus OX=10090 GN=Znf592 PE=1 SV=3	Znf592	137.51	10.5	19	9	9	0	2	0	0	3	1	0	0	0	2	1	2	0	0	0	1	1	0	2	0	1	0	0	0	1	2	0	3	4	4	2	4	4	5	3	4	5	4	3	5	4	2
P63011	Ras-related protein Rab-3A OS=Mus musculus OX=10090 GN=Rab3a PE=1 SV=1	Rab3a	24.97	6.8	16	1	1	1	0	1	0	0	1	0	0	0	0	0	1	1	0	1	1	1	0	1	1	1	1	0	1	1	1	1	1	0	1	1	0	1	1	0	1	0	0	1	1	1	1
Q61390	T-complex protein 1 subunit zeta-2 OS=Mus musculus OX=10090 GN=Cct6b PE=1 SV=4	Cct6b	58.184	9.4	1	4	1	0	0	1	0	0	0	0	0	0	0	0	0	0	0	0	0	0	0	0	0	0	0	0	0	0	0	0	3	3	4	3	3	3	3	3	3	3	3	3	3	3	4
P53994	Ras-related protein Rab-2A OS=Mus musculus OX=10090 GN=Rab2a PE=1 SV=1	Rab2a	23.547	68.4	337	13	6	13	15	13	11	14	12	16	13	15	13	14	13	12	12	12	11	13	11	13	12	12	12	11	11	10	11	12	12	13	11	11	12	12	12	13	12	12	12	12	13	12	12
P00920	Carbonic anhydrase 2 OS=Mus musculus OX=10090 GN=Ca2 PE=1 SV=4	Ca2	29.032	55.4	285	13	13	9	12	8	8	15	13	14	11	11	14	10	11	13	9	9	10	12	10	10	8	8	11	11	9	11	8	10	11	11	11	11	13	13	12	13	12	10	12	12	11	10	10
Q9CWU9	Nucleoporin Nup37 OS=Mus musculus OX=10090 GN=Nup37 PE=1 SV=2	Nup37	36.731	54.6	213	11	11	10	9	9	7	8	9	11	7	10	10	9	10	8	6	7	7	7	8	7	6	6	7	5	6	7	10	7	10	10	10	9	10	10	7	9	9	10	10	10	10	8	8
Q923Z3	Protein MTO1 homolog, mitochondrial OS=Mus musculus OX=10090 GN=Mto1 PE=2 SV=1	Mto1	74.331	14.5	24	6	6	2	1	1	1	2	3	2	0	1	3	2	2	0	0	0	0	0	0	1	0	2	0	0	0	0	1	0	4	4	3	5	4	5	4	4	3	4	5	5	3	6	4
Q80ZV0	Ribonuclease H2 subunit B OS=Mus musculus OX=10090 GN=Rnaseh2b PE=1 SV=2	Rnaseh2b	34.729	31.8	81	8	8	3	2	2	2	2	6	4	2	6	3	7	5	3	2	1	2	2	4	5	5	2	2	3	2	2	2	0	5	4	4	6	6	7	6	6	6	6	8	6	5	4	5
Q9WTI7	Unconventional myosin-Ic OS=Mus musculus OX=10090 GN=Myo1c PE=1 SV=2	Myo1c	121.94	44.1	592	37	37	20	17	16	17	20	18	27	17	17	25	25	29	25	24	23	20	20	28	24	25	22	21	17	27	19	26	23	26	27	30	29	30	28	30	29	27	33	31	32	31	30	30
P70444	BH3-interacting domain death agonist OS=Mus musculus OX=10090 GN=Bid PE=1 SV=2	Bid	21.951	33.8	149	6	6	4	5	7	5	5	5	6	4	6	5	6	6	5	5	7	6	5	6	5	5	6	4	8	6	5	6	6	6	6	6	6	5	6	6	6	6	5	6	6	6	6	5
Q9QYS9	Protein quaking OS=Mus musculus OX=10090 GN=Qki PE=1 SV=1	Qki	37.67	34.3	192	11	11	9	9	8	7	4	9	8	8	7	6	8	9	6	5	4	7	7	5	10	7	7	10	5	8	7	5	7	10	11	10	9	10	10	9	9	9	11	10	11	10	10	9
E9QAM5	Helicase with zinc finger domain 2 OS=Mus musculus OX=10090 GN=Helz2 PE=1 SV=1	Helz2	331.56	22	437	41	41	4	4	8	20	17	15	20	18	17	10	8	8	23	19	32	31	23	23	8	7	7	18	14	13	24	24	22	22	19	19	30	32	29	32	33	28	28	22	22	37	35	34
Q9CZT4	DNA-directed RNA polymerase III subunit RPC5 OS=Mus musculus OX=10090 GN=Polr3e PE=1 SV=2	Polr3e	79.853	17.3	63	9	9	3	3	3	3	3	1	3	2	4	3	2	2	3	2	1	5	1	3	3	1	1	2	1	2	1	2	3	5	4	6	4	4	5	5	4	7	5	6	6	5	5	5
Q8BGG7	Ubiquitin-associated and SH3 domain-containing protein B OS=Mus musculus OX=10090 GN=Ubash3b PE=1 SV=1	Ubash3b	71.443	20.1	86	10	10	4	1	3	4	6	2	3	4	3	2	2	4	4	4	1	1	3	6	2	5	5	3	3	1	3	4	3	8	4	9	8	10	8	7	8	9	8	7	6	7	7	7
O35972	39S ribosomal protein L23, mitochondrial OS=Mus musculus OX=10090 GN=Mrpl23 PE=1 SV=1	Mrpl23	17.121	44.5	80	6	6	2	3	3	2	3	3	2	2	4	3	3	3	4	3	4	3	3	4	4	4	3	3	3	2	2	3	2	5	6	4	3	5	4	5	3	5	5	5	4	6	4	4
Q9R0P4	Small acidic protein OS=Mus musculus OX=10090 GN=Smap PE=1 SV=1	Smap	20.046	36.5	137	6	6	5	3	4	4	4	6	3	5	4	6	3	5	4	6	4	6	5	6	6	6	6	6	6	7	6	4	7	4	2	4	4	5	4	5	5	5	4	5	5	4	5	3
Q60596	DNA repair protein XRCC1 OS=Mus musculus OX=10090 GN=Xrcc1 PE=1 SV=2	Xrcc1	68.97	32.2	210	13	13	9	4	7	8	6	8	9	6	10	8	9	8	7	8	8	9	8	6	9	9	10	4	9	10	9	7	5	12	10	12	11	8	12	11	13	10	12	13	11	10	10	11
P29758	Ornithine aminotransferase, mitochondrial OS=Mus musculus OX=10090 GN=Oat PE=1 SV=1	Oat	48.354	48.5	500	18	18	21	20	23	20	18	20	19	17	18	19	20	20	17	22	19	22	16	12	17	15	14	21	18	20	18	18	16	16	17	16	17	15	15	14	16	14	15	16	16	15	16	17
Q8BJS8	Mdm2-binding protein OS=Mus musculus OX=10090 GN=Mtbp PE=1 SV=1	Mtbp	100.31	5.7	9	3	3	0	1	0	1	1	1	1	1	0	0	1	0	1	0	0	0	0	0	0	0	0	0	0	0	0	0	1	1	1	2	1	2	2	3	2	1	3	2	1	2	0	1
Q6NZJ6	Eukaryotic translation initiation factor 4 gamma 1 OS=Mus musculus OX=10090 GN=Eif4g1 PE=1 SV=1	Eif4g1	176.07	41.2	1265	60	56	51	45	49	52	54	58	49	47	50	47	52	44	52	47	47	50	46	47	43	34	40	36	43	48	47	44	43	53	47	54	50	52	55	54	54	51	51	51	51	52	51	50
P53568	CCAAT/enhancer-binding protein gamma OS=Mus musculus OX=10090 GN=Cebpg PE=1 SV=1	Cebpg	16.399	54.7	22	3	3	1	0	0	0	1	2	1	0	0	2	1	1	1	1	0	1	0	0	1	0	2	1	0	2	2	1	1	2	0	1	1	1	3	2	2	0	2	2	2	2	2	2
Q9WV30	Nuclear factor of activated T-cells 5 OS=Mus musculus OX=10090 GN=Nfat5 PE=1 SV=2	Nfat5	165.8	10	62	10	10	3	4	3	3	2	2	2	1	2	2	3	2	2	2	1	3	2	3	5	5	3	1	1	2	1	2	0	6	7	7	5	6	6	3	3	4	4	7	4	6	3	4
Q9JKV1	Proteasomal ubiquitin receptor ADRM1 OS=Mus musculus OX=10090 GN=Adrm1 PE=1 SV=2	Adrm1	42.06	26.5	221	11	11	6	7	9	8	8	8	12	8	6	9	8	8	9	6	9	8	6	8	8	9	10	8	8	8	9	10	8	9	10	10	8	9	10	10	8	9	10	9	10	11	9	11
Q8BVW3	Tripartite motif-containing protein 14 OS=Mus musculus OX=10090 GN=Trim14 PE=1 SV=2	Trim14	49.64	36.4	165	11	11	6	4	4	4	4	3	5	6	6	8	7	4	6	8	7	8	10	8	6	3	7	5	8	6	7	7	8	10	5	9	9	9	6	9	10	10	9	10	8	11	11	10
Q8BYL4	Tyrosine--tRNA ligase, mitochondrial OS=Mus musculus OX=10090 GN=Yars2 PE=1 SV=2	Yars2	52.597	39.6	247	12	12	10	9	10	9	6	8	9	9	11	12	10	13	12	8	8	9	8	9	10	8	8	8	10	8	8	9	8	10	7	11	10	9	9	11	11	10	12	10	12	11	10	11
Q9CRC9	Glucosamine-6-phosphate isomerase 2 OS=Mus musculus OX=10090 GN=Gnpda2 PE=1 SV=1	Gnpda2	31.083	43.1	67	8	6	3	0	2	2	2	3	0	2	3	4	3	3	3	3	5	3	2	2	4	3	1	3	2	3	1	3	2	5	6	5	5	5	7	6	6	6	8	8	6	8	7	7
P62892	60S ribosomal protein L39 OS=Mus musculus OX=10090 GN=Rpl39 PE=1 SV=2	Rpl39	6.4066	23.5	58	3	3	2	4	2	1	4	2	2	1	3	2	1	1	2	2	2	2	3	0	3	3	2	3	2	3	2	3	1	2	3	3	2	3	3	2	2	2	2	3	3	2	3	2
P62743	AP-2 complex subunit sigma OS=Mus musculus OX=10090 GN=Ap2s1 PE=1 SV=1	Ap2s1	17.018	38	69	5	5	4	1	3	3	3	3	4	2	3	2	4	4	2	2	2	3	4	1	4	1	1	2	0	1	3	3	4	5	2	4	4	4	4	4	4	3	3	4	5	4	3	4
Q9CXG3	Peptidyl-prolyl cis-trans isomerase-like 4 OS=Mus musculus OX=10090 GN=Ppil4 PE=1 SV=2	Ppil4	57.23	31.1	89	12	12	2	4	5	3	2	2	3	4	3	6	4	4	5	4	4	2	1	2	5	4	3	4	4	2	2	2	3	9	6	10	8	8	7	8	9	9	11	10	8	9	8	8
Q3U2A8	Valine--tRNA ligase, mitochondrial OS=Mus musculus OX=10090 GN=Vars2 PE=1 SV=2	Vars2	118.46	3.7	15	3	3	0	0	2	1	1	0	1	0	0	1	2	1	0	1	0	1	0	1	0	1	1	0	0	0	0	0	1	2	2	2	1	1	0	1	1	0	2	2	1	2	2	0
Q9Z0V8	Mitochondrial import inner membrane translocase subunit Tim17-A OS=Mus musculus OX=10090 GN=Timm17a PE=1 SV=1	Timm17a	18.111	50.9	31	4	4	1	3	2	4	2	3	2	0	1	2	1	0	0	0	1	1	2	1	1	0	0	0	0	1	1	0	2	2	2	3	3	3	4	3	2	3	2	3	2	1	2	3
O08997	Copper transport protein ATOX1 OS=Mus musculus OX=10090 GN=Atox1 PE=1 SV=1	Atox1	7.3384	76.5	238	6	6	8	12	8	7	8	8	10	9	6	11	9	8	6	7	9	9	9	10	10	11	11	10	11	10	8	8	5	6	6	6	6	4	5	5	6	5	6	6	6	5	6	6
Q91V09	WD repeat-containing protein 13 OS=Mus musculus OX=10090 GN=Wdr13 PE=1 SV=1	Wdr13	53.663	14.6	40	6	6	1	1	1	1	2	1	0	1	1	0	2	3	1	1	2	1	2	2	2	4	1	2	1	1	1	3	2	4	3	5	3	3	4	2	3	2	4	5	6	3	5	5
Q9CZA6	Nuclear distribution protein nudE homolog 1 OS=Mus musculus OX=10090 GN=Nde1 PE=1 SV=1	Nde1	38.522	15.4	33	4	4	1	0	1	1	1	2	2	1	3	1	1	1	1	1	1	1	1	1	3	1	1	1	1	1	2	1	1	2	1	2	2	2	3	2	2	3	1	1	3	2	2	1
Q9CQ89	Protein CutA OS=Mus musculus OX=10090 GN=Cuta PE=1 SV=3	Cuta	18.865	41.2	25	3	3	0	1	1	1	2	1	1	1	1	2	0	1	1	2	1	1	1	0	1	0	1	1	0	1	1	1	1	1	1	2	2	2	1	2	1	2	2	1	2	3	2	1
Q8R079	Bifunctional apoptosis regulator OS=Mus musculus OX=10090 GN=Bfar PE=1 SV=1	Bfar	52.968	4.2	10	1	1	0	0	0	0	0	0	0	0	0	1	0	0	0	0	1	1	0	1	1	1	1	0	0	1	0	1	1	0	0	0	1	1	0	0	0	0	1	1	0	1	0	1
Q6ZQA0	Neurobeachin-like protein 2 OS=Mus musculus OX=10090 GN=Nbeal2 PE=1 SV=2	Nbeal2	301.92	4.7	24	8	8	0	0	0	1	0	2	1	0	0	2	0	0	2	2	1	2	2	1	0	0	1	1	0	2	1	1	2	4	0	4	2	3	3	2	2	4	4	2	4	6	5	3
Q32M08	tRNA-dihydrouridine(20a/20b) synthase [NAD(P)+]-like OS=Mus musculus OX=10090 GN=Dus4l PE=2 SV=1	Dus4l	36.62	10.2	12	2	2	0	0	1	0	0	0	1	0	0	0	1	1	1	0	1	1	1	0	0	1	0	0	0	0	2	1	0	2	1	2	1	2	1	1	1	1	1	1	2	2	2	2
O70309	Integrin beta-5 OS=Mus musculus OX=10090 GN=Itgb5 PE=1 SV=2	Itgb5	87.908	15.8	53	10	10	4	5	4	0	6	3	2	3	3	2	3	3	1	0	0	1	0	0	2	2	4	2	0	0	1	0	2	7	8	5	6	7	5	6	3	5	6	6	7	7	4	2
Q9QXB9	Developmentally-regulated GTP-binding protein 2 OS=Mus musculus OX=10090 GN=Drg2 PE=1 SV=1	Drg2	40.718	45.3	236	14	14	8	6	7	9	11	12	13	12	9	12	9	7	10	8	5	12	9	10	8	9	9	10	6	3	5	9	8	11	10	12	12	13	13	13	13	10	13	12	11	12	12	11
Q9QUN7	Toll-like receptor 2 OS=Mus musculus OX=10090 GN=Tlr2 PE=1 SV=1	Tlr2	89.448	25.6	312	18	18	16	18	12	17	19	17	17	16	15	13	11	15	10	10	11	6	7	12	8	9	11	8	6	8	6	7	7	15	17	17	17	17	16	17	17	17	15	14	16	13	15	14
Q9WTL7	Acyl-protein thioesterase 2 OS=Mus musculus OX=10090 GN=Lypla2 PE=1 SV=1	Lypla2	24.794	48.1	205	7	6	8	8	7	7	7	8	9	7	7	9	7	8	9	8	4	6	6	9	7	9	8	6	8	10	8	8	7	6	6	7	5	6	7	7	7	5	7	6	7	6	6	5
Q91ZW3	SWI/SNF-related matrix-associated actin-dependent regulator of chromatin subfamily A member 5 OS=Mus musculus OX=10090 GN=Smarca5 PE=1 SV=1	Smarca5	121.63	53.4	828	50	49	28	26	35	32	36	29	32	36	31	38	34	30	33	32	27	29	29	28	35	32	29	27	24	29	30	32	25	44	34	43	43	45	42	45	44	45	43	44	45	43	46	44
Q60876	Eukaryotic translation initiation factor 4E-binding protein 1 OS=Mus musculus OX=10090 GN=Eif4ebp1 PE=1 SV=3	Eif4ebp1	12.325	81.2	96	6	6	1	3	4	3	2	1	3	2	1	3	2	3	5	6	8	4	5	6	2	4	4	4	4	4	3	4	5	3	4	4	3	4	3	4	4	3	4	5	5	6	6	6
Q8CHY6	Transcriptional repressor p66 alpha OS=Mus musculus OX=10090 GN=Gatad2a PE=1 SV=2	Gatad2a	67.333	47.5	219	20	19	9	10	11	9	10	11	9	11	8	8	8	10	7	5	7	10	6	6	7	14	5	5	5	7	6	7	8	18	15	16	18	17	17	18	16	18	17	17	16	15	13	15
P62307	Small nuclear ribonucleoprotein F OS=Mus musculus OX=10090 GN=Snrpf PE=1 SV=1	Snrpf	9.7251	48.8	141	3	2	5	4	6	4	5	5	5	5	6	6	6	5	5	5	4	5	5	6	6	6	5	5	7	5	5	5	5	2	3	2	3	3	2	2	2	3	2	2	2	3	2	3
Q9EPV8	Ubiquitin-like protein 5 OS=Mus musculus OX=10090 GN=Ubl5 PE=1 SV=1	Ubl5	8.5468	43.8	21	5	5	2	2	0	2	1	1	4	0	1	1	0	1	1	0	0	1	1	1	0	0	0	0	0	1	0	1	0	4	3	5	5	5	5	5	4	5	4	4	4	3	2	4
P62715	Serine/threonine-protein phosphatase 2A catalytic subunit beta isoform OS=Mus musculus OX=10090 GN=Ppp2cb PE=1 SV=1	Ppp2cb	35.575	63.4	376	15	2	11	11	12	11	17	13	18	13	13	16	15	13	17	15	14	14	15	15	14	14	10	13	14	10	17	16	15	11	13	14	15	15	13	15	12	13	14	14	14	13	14	11
Q8CHT3	Integrator complex subunit 5 OS=Mus musculus OX=10090 GN=Ints5 PE=2 SV=1	Ints5	108.35	19	155	13	13	5	4	4	5	6	7	4	5	4	8	11	6	8	4	7	4	8	6	6	7	8	4	3	6	6	6	3	9	10	11	12	11	10	11	10	9	11	12	10	12	12	10
P24860	G2/mitotic-specific cyclin-B1 OS=Mus musculus OX=10090 GN=Ccnb1 PE=1 SV=3	Ccnb1	48.051	21.9	73	8	7	6	4	6	3	2	2	7	4	4	4	3	2	3	2	2	1	1	2	2	2	3	1	1	2	1	1	2	7	7	7	5	4	6	7	6	7	6	5	5	4	4	5
Q9Z2A0	3-phosphoinositide-dependent protein kinase 1 OS=Mus musculus OX=10090 GN=Pdpk1 PE=1 SV=2	Pdpk1	63.758	25.6	74	9	9	2	2	2	3	4	3	2	2	3	5	4	2	3	1	3	3	3	2	4	3	3	3	1	2	2	3	4	5	6	6	7	5	7	8	8	7	8	7	6	7	6	6
Q80V86	Integrator complex subunit 8 OS=Mus musculus OX=10090 GN=Ints8 PE=1 SV=1	Ints8	113.35	14.7	116	9	9	5	4	3	4	2	5	6	4	3	6	5	6	4	4	3	5	4	5	5	4	5	2	3	4	5	3	7	6	5	7	4	7	7	6	7	6	8	7	6	7	8	7
Q7TSG2	RNA polymerase II subunit A C-terminal domain phosphatase OS=Mus musculus OX=10090 GN=Ctdp1 PE=1 SV=1	Ctdp1	104.55	37.6	349	24	24	11	12	9	12	16	12	15	10	12	15	15	16	12	11	13	13	11	14	14	19	10	11	12	10	17	11	16	21	17	18	22	20	21	21	21	20	17	21	19	21	21	21
Q9WU20	Methylenetetrahydrofolate reductase OS=Mus musculus OX=10090 GN=Mthfr PE=1 SV=2	Mthfr	74.579	6.9	17	3	3	0	0	0	0	0	0	0	0	0	0	0	0	2	3	2	2	0	1	1	0	0	0	0	1	1	2	2	0	0	0	1	2	0	1	1	1	2	1	1	3	3	3
Q71RI9	Kynurenine--oxoglutarate transaminase 3 OS=Mus musculus OX=10090 GN=Kyat3 PE=1 SV=1	Kyat3	51.126	18.5	74	6	6	5	2	4	2	1	3	5	3	1	3	3	5	4	3	1	4	2	1	1	3	1	3	1	4	2	3	4	6	3	6	5	4	6	6	5	5	4	6	6	6	6	3
O09046	L-amino-acid oxidase OS=Mus musculus OX=10090 GN=Il4i1 PE=1 SV=1	Il4i1	70.19	15.6	49	8	8	1	0	0	3	2	2	8	7	7	0	0	0	0	1	1	2	3	3	1	2	1	0	1	0	2	0	2	1	0	1	4	6	3	7	7	8	0	0	1	0	3	3
Q5XKN4	Protein jagunal homolog 1 OS=Mus musculus OX=10090 GN=Jagn1 PE=1 SV=2	Jagn1	21.102	13.7	52	3	3	2	2	2	1	2	3	3	3	2	2	2	2	2	2	2	1	2	1	2	2	2	2	2	1	2	2	1	3	3	2	2	3	3	3	3	3	3	3	3	3	3	3
Q00322	CCAAT/enhancer-binding protein delta OS=Mus musculus OX=10090 GN=Cebpd PE=1 SV=2	Cebpd	28.631	13.8	22	2	2	0	0	0	1	2	2	2	1	1	0	0	2	1	2	2	2	1	1	1	0	0	0	1	0	0	0	0	1	1	1	1	2	2	2	1	1	0	1	2	2	2	2
P97461	40S ribosomal protein S5 OS=Mus musculus OX=10090 GN=Rps5 PE=1 SV=3	Rps5	22.889	47.1	323	13	13	12	14	11	12	12	16	12	11	12	16	10	12	13	10	12	11	11	12	14	9	12	11	13	11	13	11	10	12	13	12	12	12	12	13	12	11	13	12	13	13	12	12
Q9CQC6	Basic leucine zipper and W2 domain-containing protein 1 OS=Mus musculus OX=10090 GN=Bzw1 PE=1 SV=1	Bzw1	48.043	26.3	177	12	10	9	9	8	7	7	6	8	8	7	8	8	9	7	5	7	5	6	8	4	6	4	5	5	5	5	6	5	11	12	11	11	10	11	11	12	8	10	11	11	8	9	10
P10639	Thioredoxin OS=Mus musculus OX=10090 GN=Txn PE=1 SV=3	Txn	11.675	65.7	277	9	9	11	11	12	10	12	11	13	11	9	8	12	7	12	11	12	12	10	9	9	9	9	8	8	10	11	10	10	9	8	9	9	9	9	8	9	9	9	9	8	7	8	7
Q99L27	GMP reductase 2 OS=Mus musculus OX=10090 GN=Gmpr2 PE=1 SV=2	Gmpr2	38.018	42.8	168	12	10	5	6	8	4	5	12	7	8	5	5	8	7	7	5	8	6	7	6	5	7	5	5	4	8	4	3	8	9	11	11	10	9	12	10	10	8	10	11	11	11	11	11
Q62351	Transferrin receptor protein 1 OS=Mus musculus OX=10090 GN=Tfrc PE=1 SV=1	Tfrc	85.73	43.3	643	27	27	27	26	29	26	29	29	29	30	28	24	19	15	26	19	20	27	25	23	15	20	22	19	23	20	22	25	26	23	24	25	27	27	26	25	25	26	23	24	24	24	24	22
Q9ERU3	Zinc finger protein 22 OS=Mus musculus OX=10090 GN=Znf22 PE=1 SV=2	Znf22	27.294	36.3	126	8	8	4	6	4	4	6	6	7	3	6	7	5	7	5	3	5	4	4	2	5	5	6	2	2	5	4	5	4	6	7	6	5	6	6	6	7	6	6	6	7	6	5	6
Q9CPR7	Suppressor of IKBKE 1 OS=Mus musculus OX=10090 GN=Sike1 PE=1 SV=1	Sike1	23.522	31.4	52	4	4	3	1	2	2	2	1	2	2	1	3	1	1	2	1	1	2	1	1	2	3	4	2	2	3	2	2	3	4	2	4	3	3	4	3	3	3	4	2	3	4	2	4
Q921Y4	Molybdate-anion transporter OS=Mus musculus OX=10090 GN=Mfsd5 PE=2 SV=1	Mfsd5	49.679	9.3	12	3	3	1	0	1	1	0	0	0	0	0	1	1	0	0	2	0	1	0	0	0	0	1	1	0	1	0	1	0	2	2	2	3	2	3	2	3	2	3	3	3	2	2	3
Q8R0K9	Transcription factor E2F4 OS=Mus musculus OX=10090 GN=E2f4 PE=1 SV=1	E2f4	43.833	8.3	5	2	2	1	0	1	1	0	0	0	1	0	0	0	0	0	0	0	0	0	0	1	0	0	0	0	0	0	0	0	1	2	1	2	1	1	1	2	2	1	2	1	2	1	1
Q9CQP3	Coiled-coil-helix-coiled-coil-helix domain-containing protein 5 OS=Mus musculus OX=10090 GN=Chchd5 PE=1 SV=1	Chchd5	12.326	51.8	64	3	3	2	2	2	3	2	3	2	3	2	3	2	2	3	3	2	2	2	2	3	2	3	3	2	2	3	2	2	2	2	2	3	2	3	3	3	2	3	2	2	3	3	2
Q9CPW3	39S ribosomal protein L54, mitochondrial OS=Mus musculus OX=10090 GN=Mrpl54 PE=1 SV=1	Mrpl54	15.422	43.7	43	3	3	1	3	2	2	2	3	2	1	3	0	1	3	2	2	1	1	2	1	2	2	1	0	2	1	1	1	1	2	3	2	2	2	2	2	2	2	3	1	2	3	3	1
Q8CFN5	Myocyte-specific enhancer factor 2C OS=Mus musculus OX=10090 GN=Mef2c PE=1 SV=2	Mef2c	51.278	13.3	3	5	2	0	0	0	0	0	0	0	0	0	0	2	0	0	0	0	0	0	0	0	1	0	0	0	0	0	0	0	5	4	4	4	4	5	4	4	4	5	5	4	4	4	2
Q8R326	Paraspeckle component 1 OS=Mus musculus OX=10090 GN=Pspc1 PE=1 SV=1	Pspc1	58.758	35.4	230	17	17	8	8	8	11	12	12	12	11	11	11	8	9	6	7	8	9	7	6	8	7	5	6	6	7	9	7	11	10	12	13	14	13	14	14	14	12	12	13	14	13	12	11
Q6ZWR6	Nesprin-1 OS=Mus musculus OX=10090 GN=Syne1 PE=1 SV=2	Syne1	1009.9	2.6	111	15	15	3	5	3	3	3	5	3	3	2	4	4	3	3	2	3	4	4	3	8	7	6	2	7	4	8	6	3	7	6	8	9	10	9	9	11	8	8	8	12	11	9	5
Q9EQ32	Phosphoinositide 3-kinase adapter protein 1 OS=Mus musculus OX=10090 GN=Pik3ap1 PE=1 SV=1	Pik3ap1	90.927	43.4	335	25	25	8	4	8	14	13	10	13	12	12	8	7	9	17	15	20	19	21	13	9	6	7	12	11	17	17	18	15	14	11	13	18	21	20	17	19	17	16	14	16	22	20	23
Q8BK72	28S ribosomal protein S27, mitochondrial OS=Mus musculus OX=10090 GN=Mrps27 PE=1 SV=2	Mrps27	47.778	51.1	208	15	15	7	10	12	7	10	9	6	8	8	7	10	10	9	8	7	8	5	8	10	7	3	8	5	7	6	5	8	12	12	14	13	11	12	12	11	12	14	14	11	12	12	11
Q8BY71	Histone acetyltransferase type B catalytic subunit OS=Mus musculus OX=10090 GN=Hat1 PE=1 SV=1	Hat1	49.278	53.6	274	15	15	10	13	10	10	13	9	14	11	10	12	9	9	11	12	7	9	12	10	11	10	10	9	7	8	9	10	9	13	14	12	14	12	13	15	13	14	13	14	13	13	14	14
Q9ER00	Syntaxin-12 OS=Mus musculus OX=10090 GN=Stx12 PE=1 SV=1	Stx12	31.195	35.4	142	7	7	5	5	7	6	6	5	5	6	5	5	3	6	4	4	6	5	6	8	6	4	4	5	4	5	4	7	6	5	7	7	7	7	6	7	6	7	7	6	5	5	6	5
Q9CQX4	PCNA-associated factor OS=Mus musculus OX=10090 GN=Pclaf PE=1 SV=1	Pclaf	11.993	56.4	62	7	7	7	7	8	1	4	2	5	5	4	3	2	3	0	0	0	0	0	0	3	4	4	0	0	0	0	0	0	5	6	7	5	6	4	5	6	5	5	5	4	2	1	1
Q9CQ56	Vesicle transport protein USE1 OS=Mus musculus OX=10090 GN=Use1 PE=1 SV=1	Use1	30.593	43	54	10	9	2	3	2	1	2	2	0	3	2	1	0	1	2	1	2	1	4	3	4	3	1	3	2	3	2	2	2	5	6	7	4	5	5	3	4	5	5	6	5	2	4	6
Q8VBW5	HMG box transcription factor BBX OS=Mus musculus OX=10090 GN=Bbx PE=1 SV=2	Bbx	100.78	6	6	3	3	1	0	0	0	0	0	0	0	0	0	1	0	0	0	0	0	0	1	1	2	0	0	0	0	0	0	0	3	0	2	1	2	3	2	1	2	3	2	2	3	2	2
Q70FJ1	A-kinase anchor protein 9 OS=Mus musculus OX=10090 GN=Akap9 PE=1 SV=2	Akap9	435.87	14.4	191	37	37	5	4	4	8	2	6	5	7	5	8	9	8	9	4	8	7	6	3	12	12	12	9	5	7	11	8	7	22	13	21	21	21	24	16	16	22	28	22	25	24	22	19
Q9Z248	Zinc finger protein AEBP2 OS=Mus musculus OX=10090 GN=Aebp2 PE=1 SV=2	Aebp2	52.962	14.9	20	5	5	2	2	2	0	2	3	2	2	1	1	0	0	0	0	0	1	1	0	0	1	0	0	0	0	0	0	0	3	3	4	2	4	4	5	3	5	5	2	4	2	1	3
Q8VE38	Oxidoreductase NAD-binding domain-containing protein 1 OS=Mus musculus OX=10090 GN=Oxnad1 PE=1 SV=2	Oxnad1	34.727	25.4	45	6	6	3	2	1	1	1	0	2	0	3	3	2	2	1	2	2	1	2	2	4	1	1	1	0	2	2	1	3	6	4	6	3	4	6	5	4	6	6	5	6	5	3	6
P60060	Protein transport protein Sec61 subunit gamma OS=Mus musculus OX=10090 GN=Sec61g PE=3 SV=1	Sec61g	7.7412	36.8	52	2	2	2	2	2	2	2	2	2	2	2	2	1	2	2	2	2	2	2	2	2	2	2	2	2	2	2	2	1	2	2	2	2	2	2	2	2	2	2	2	2	2	2	2
Q91YX0	Protein THEMIS2 OS=Mus musculus OX=10090 GN=Themis2 PE=1 SV=2	Themis2	74.377	37.9	139	18	18	3	2	4	4	2	4	4	6	2	7	7	6	7	6	5	3	6	3	5	7	5	6	6	8	6	7	8	11	8	10	12	10	9	12	9	8	14	12	14	15	14	10
Q8BIQ5	Cleavage stimulation factor subunit 2 OS=Mus musculus OX=10090 GN=Cstf2 PE=1 SV=2	Cstf2	61.341	36.9	177	12	8	6	8	7	5	8	8	8	8	6	8	6	7	9	8	5	6	7	5	6	6	5	6	6	5	6	5	7	9	10	9	10	10	10	8	10	10	10	7	10	10	9	7
A2AJ88	Patatin-like phospholipase domain-containing protein 7 OS=Mus musculus OX=10090 GN=Pnpla7 PE=1 SV=1	Pnpla7	150.49	12.7	64	11	11	1	0	1	1	1	2	2	2	1	6	5	5	2	3	2	2	3	0	5	2	4	2	2	1	2	4	3	8	4	5	8	7	7	5	7	6	9	11	8	7	6	5
P97473	RISC-loading complex subunit TARBP2 OS=Mus musculus OX=10090 GN=Tarbp2 PE=1 SV=2	Tarbp2	38.842	14.5	35	5	5	2	0	1	1	2	2	0	2	0	1	0	2	1	3	1	2	2	1	1	0	1	3	0	1	3	0	3	3	1	3	2	2	2	3	2	3	2	1	3	3	4	2
Q99J45	Nuclear receptor-binding protein OS=Mus musculus OX=10090 GN=Nrbp1 PE=1 SV=1	Nrbp1	59.865	31.6	214	11	11	8	5	7	10	7	7	5	7	7	10	8	6	5	8	8	7	9	9	10	12	10	5	7	8	9	9	11	9	9	10	10	10	10	8	10	9	10	9	9	9	9	10
Q8R1N4	NudC domain-containing protein 3 OS=Mus musculus OX=10090 GN=Nudcd3 PE=1 SV=3	Nudcd3	40.89	32.5	87	11	11	2	5	3	5	3	4	4	5	5	2	3	3	2	2	5	3	2	3	3	5	4	2	3	3	1	3	2	10	8	8	7	6	9	7	9	8	8	8	8	9	5	6
Q9DC48	Pre-mRNA-processing factor 17 OS=Mus musculus OX=10090 GN=Cdc40 PE=2 SV=1	Cdc40	65.46	49.1	228	21	21	8	5	12	11	5	12	10	9	8	7	10	8	11	8	12	9	7	11	10	9	8	7	5	7	4	8	7	14	15	19	16	16	16	15	16	13	15	14	14	17	16	17
Q9QY81	Nuclear pore membrane glycoprotein 210 OS=Mus musculus OX=10090 GN=Nup210 PE=1 SV=2	Nup210	204.1	26.6	472	33	33	16	19	21	19	18	20	22	25	23	21	20	20	16	17	12	18	13	17	17	20	16	16	16	10	14	14	12	25	26	25	26	27	28	28	27	28	26	25	25	24	21	25
Q8CHP6	Polyhomeotic-like protein 3 OS=Mus musculus OX=10090 GN=Phc3 PE=1 SV=2	Phc3	105.35	5.1	14	3	2	0	0	1	1	1	0	0	0	0	1	1	1	0	0	0	0	1	0	2	1	1	1	0	1	0	0	1	0	2	1	2	2	2	2	1	0	1	2	1	1	0	0
Q8VE80	THO complex subunit 3 OS=Mus musculus OX=10090 GN=Thoc3 PE=2 SV=1	Thoc3	38.737	38.2	80	7	6	3	0	2	2	3	3	2	3	3	4	3	2	5	3	5	4	2	3	4	4	3	2	1	4	5	4	1	4	5	5	5	5	5	5	3	4	5	5	5	6	5	5
Q8R3J4	Transcription termination factor 3, mitochondrial OS=Mus musculus OX=10090 GN=Mterf3 PE=2 SV=1	Mterf3	47.357	12.6	16	4	4	1	1	1	2	1	1	1	1	0	1	1	1	2	0	0	0	0	0	0	1	1	0	0	0	0	0	0	2	2	1	3	1	2	2	2	1	2	2	2	2	1	0
Q6WKZ8	E3 ubiquitin-protein ligase UBR2 OS=Mus musculus OX=10090 GN=Ubr2 PE=1 SV=2	Ubr2	199.15	17.8	218	22	22	7	5	10	7	6	11	8	9	8	6	10	9	9	12	10	12	12	8	9	5	4	6	2	6	8	9	10	15	11	19	16	15	15	15	16	16	15	14	15	15	18	18
Q9D0I9	Arginine--tRNA ligase, cytoplasmic OS=Mus musculus OX=10090 GN=Rars PE=1 SV=2	Rars	75.673	63.5	1115	46	46	32	40	39	42	43	43	44	41	41	44	37	48	45	38	42	42	44	43	34	41	40	38	44	41	42	45	42	42	41	44	41	42	43	42	40	42	42	41	44	43	44	41
A2AWT3	Ataxin-7-like protein 3 OS=Mus musculus OX=10090 GN=Atxn7l3 PE=1 SV=1	Atxn7l3	38.594	4.3	5	1	1	0	0	1	1	0	0	0	0	0	0	0	1	0	0	0	1	0	0	0	1	0	0	0	0	0	0	0	0	1	1	1	1	0	0	0	0	0	0	1	0	1	0
Q9CWZ3	RNA-binding protein 8A OS=Mus musculus OX=10090 GN=Rbm8a PE=1 SV=4	Rbm8a	19.889	56.3	178	8	8	7	4	8	5	6	7	6	6	3	6	6	9	7	5	7	9	8	4	9	6	7	5	6	6	10	9	7	7	4	5	6	7	7	5	5	6	7	4	5	6	5	4
Q91V01	Lysophospholipid acyltransferase 5 OS=Mus musculus OX=10090 GN=Lpcat3 PE=1 SV=1	Lpcat3	56.146	10.5	54	4	4	2	1	2	2	3	2	1	1	1	3	3	2	3	2	3	1	3	3	2	3	3	1	0	2	1	1	3	3	3	4	3	3	3	3	3	4	3	3	3	3	3	3
Q8BIZ6	Smad nuclear-interacting protein 1 OS=Mus musculus OX=10090 GN=Snip1 PE=1 SV=1	Snip1	44.415	13.3	32	5	5	0	1	3	2	0	1	1	2	0	1	1	2	1	0	0	1	2	1	2	2	2	1	0	2	2	1	1	1	2	3	4	1	1	1	3	1	3	1	3	2	1	2
P97825	Jupiter microtubule associated homolog 1 OS=Mus musculus OX=10090 GN=Jpt1 PE=1 SV=3	Jpt1	16.08	74.7	174	6	6	6	8	7	6	7	8	7	5	6	7	4	7	8	8	8	4	6	7	4	5	8	7	5	5	5	7	9	4	4	5	5	5	4	5	6	5	5	4	3	5	5	5
Q9D198	Pre-mRNA-splicing factor SYF2 OS=Mus musculus OX=10090 GN=Syf2 PE=2 SV=1	Syf2	28.712	42.6	20	7	6	1	1	1	1	1	1	1	1	0	1	1	1	1	0	0	1	0	0	2	0	1	1	0	1	0	1	1	3	2	3	2	3	4	4	2	2	3	2	2	2	2	1
O35704	Serine palmitoyltransferase 1 OS=Mus musculus OX=10090 GN=Sptlc1 PE=1 SV=2	Sptlc1	52.534	20.7	126	8	8	3	2	6	4	5	5	3	5	5	3	7	5	6	5	7	7	5	5	4	2	3	6	4	5	4	5	5	4	3	5	4	5	6	5	4	5	4	5	6	7	4	7
O08739	AMP deaminase 3 OS=Mus musculus OX=10090 GN=Ampd3 PE=1 SV=2	Ampd3	88.651	14.5	53	8	7	1	0	0	1	1	2	1	2	1	1	1	2	3	1	2	3	3	1	1	1	1	3	1	4	6	4	6	2	0	2	1	2	5	4	3	2	3	1	3	6	3	4
Q8BG79	CWF19-like protein 2 OS=Mus musculus OX=10090 GN=Cwf19l2 PE=1 SV=1	Cwf19l2	103.17	7.3	36	5	5	1	0	0	1	2	1	1	1	3	1	2	2	1	1	2	1	1	2	2	2	3	3	1	0	1	1	0	2	2	2	2	4	2	4	4	4	3	3	3	4	2	4
Q9CR64	Protein kish-A OS=Mus musculus OX=10090 GN=Tmem167a PE=1 SV=1	Tmem167a	8.0738	12.5	27	1	1	1	1	1	1	1	1	1	1	1	1	1	1	1	1	1	1	1	1	1	1	1	1	1	1	1	1	1	1	1	1	1	1	1	1	1	1	1	1	1	1	1	1
Q8R429	Sarcoplasmic/endoplasmic reticulum calcium ATPase 1 OS=Mus musculus OX=10090 GN=Atp2a1 PE=1 SV=1	Atp2a1	109.42	13.2	17	11	0	0	0	0	0	0	1	1	0	0	1	0	1	1	1	0	1	1	0	1	1	1	1	1	1	1	1	1	11	9	10	11	9	11	11	10	11	11	11	11	9	9	10
Q6X893	Choline transporter-like protein 1 OS=Mus musculus OX=10090 GN=Slc44a1 PE=1 SV=3	Slc44a1	73.066	13.2	67	6	6	2	4	2	2	3	3	4	3	2	5	3	3	2	2	1	1	1	2	4	4	4	2	1	1	2	2	2	5	5	4	5	5	3	5	4	5	5	6	5	2	4	1
Q6PCN7	Helicase-like transcription factor OS=Mus musculus OX=10090 GN=Hltf PE=1 SV=1	Hltf	113.32	13.3	80	9	9	2	2	4	0	2	1	0	0	0	4	5	4	4	2	3	5	4	3	6	3	5	2	1	3	5	5	5	7	6	7	4	7	6	8	5	6	7	7	8	8	6	5
P70279	Surfeit locus protein 6 OS=Mus musculus OX=10090 GN=Surf6 PE=1 SV=1	Surf6	41.234	24.2	143	10	10	5	6	7	6	5	6	4	5	6	5	6	8	6	5	6	4	4	4	7	6	7	5	4	3	5	4	4	10	9	10	10	9	9	10	8	10	10	7	9	9	8	9
Q60787	Lymphocyte cytosolic protein 2 OS=Mus musculus OX=10090 GN=Lcp2 PE=1 SV=2	Lcp2	60.238	52.7	366	25	25	7	9	12	16	17	19	13	13	11	14	14	13	15	15	22	15	12	13	12	13	12	15	11	13	15	11	14	17	20	21	23	24	24	24	20	21	21	21	20	24	22	24
Q80Y55	BSD domain-containing protein 1 OS=Mus musculus OX=10090 GN=Bsdc1 PE=1 SV=1	Bsdc1	46.952	25.5	58	7	7	1	0	2	1	2	2	1	2	0	2	1	1	2	4	3	3	4	3	3	2	2	2	2	3	4	3	3	2	2	4	3	4	3	3	3	3	4	4	3	3	6	5
Q61029	Lamina-associated polypeptide 2, isoforms beta/delta/epsilon/gamma OS=Mus musculus OX=10090 GN=Tmpo PE=1 SV=4	Tmpo	50.372	55.3	334	19	9	16	15	13	12	13	14	10	13	14	14	12	12	15	12	13	12	12	10	11	13	10	12	13	10	12	11	10	18	17	18	18	18	18	18	18	18	17	18	18	18	18	19
O35435	Dihydroorotate dehydrogenase (quinone), mitochondrial OS=Mus musculus OX=10090 GN=Dhodh PE=1 SV=2	Dhodh	42.699	33.2	126	11	11	5	2	4	9	2	3	1	4	3	4	8	4	3	4	7	4	4	5	7	7	5	5	4	7	5	6	4	9	8	8	7	8	7	6	9	8	9	7	8	9	9	9
Q921F2	TAR DNA-binding protein 43 OS=Mus musculus OX=10090 GN=Tardbp PE=1 SV=1	Tardbp	44.547	39.4	268	13	13	7	11	10	11	12	10	11	12	11	10	9	9	12	12	10	12	8	8	10	9	7	9	9	8	9	13	9	11	12	12	11	13	11	12	12	11	11	11	11	12	11	11
P97364	Selenide, water dikinase 2 OS=Mus musculus OX=10090 GN=Sephs2 PE=1 SV=3	Sephs2	47.833	27.2	68	6	6	4	2	3	3	1	3	4	3	1	2	3	4	3	2	2	2	2	2	3	3	2	3	1	2	2	3	3	5	3	5	3	4	6	6	5	4	6	5	5	5	5	3
Q6PGL7	WASH complex subunit 2 OS=Mus musculus OX=10090 GN=Washc2 PE=1 SV=1	Washc2	145.31	34.7	310	30	30	6	7	10	8	7	14	12	9	11	16	12	17	16	7	12	11	10	9	14	13	15	14	7	12	13	15	13	21	15	21	20	18	24	24	21	23	25	23	24	23	19	23
Q9D074	E3 ubiquitin-protein ligase MGRN1 OS=Mus musculus OX=10090 GN=Mgrn1 PE=1 SV=2	Mgrn1	58.477	7.5	6	3	3	0	0	0	0	0	0	0	0	0	1	0	0	0	0	0	1	1	0	1	0	1	0	0	1	0	0	0	1	2	0	1	0	0	0	2	2	2	1	1	1	1	2
Q80YD1	ATP-dependent RNA helicase SUPV3L1, mitochondrial OS=Mus musculus OX=10090 GN=Supv3l1 PE=1 SV=1	Supv3l1	87.004	25.3	176	16	16	8	7	7	8	7	10	8	9	8	7	6	6	5	5	6	9	5	8	5	6	6	4	5	5	5	5	6	14	13	13	13	14	14	12	15	13	13	13	13	10	8	9
Q99KX1	Myeloid leukemia factor 2 OS=Mus musculus OX=10090 GN=Mlf2 PE=1 SV=1	Mlf2	28.055	22.3	45	4	4	2	2	2	3	3	2	2	2	2	3	2	1	1	0	1	0	1	1	2	2	2	1	3	1	1	1	2	3	3	2	4	4	3	3	2	3	3	2	1	3	1	2
P70671	Interferon regulatory factor 3 OS=Mus musculus OX=10090 GN=Irf3 PE=1 SV=1	Irf3	46.852	16.7	81	5	5	2	0	5	3	3	3	4	3	3	4	4	3	2	5	3	5	3	3	4	3	4	4	1	2	2	1	2	5	3	5	4	4	4	3	3	5	3	4	5	3	4	4
P70387	Hereditary hemochromatosis protein homolog OS=Mus musculus OX=10090 GN=Hfe PE=1 SV=2	Hfe	40.534	8.1	5	2	2	0	0	0	0	0	0	0	0	2	0	1	1	0	0	0	0	0	0	0	0	1	0	0	0	0	0	0	0	1	1	1	0	1	0	1	2	1	1	2	1	0	0
P26450	Phosphatidylinositol 3-kinase regulatory subunit alpha OS=Mus musculus OX=10090 GN=Pik3r1 PE=1 SV=2	Pik3r1	83.516	16.9	130	10	9	5	3	5	5	4	6	5	5	3	5	7	5	6	2	3	3	5	4	6	6	7	6	4	6	5	5	4	8	4	8	8	8	8	9	7	8	10	8	9	7	7	5
P35979	60S ribosomal protein L12 OS=Mus musculus OX=10090 GN=Rpl12 PE=1 SV=2	Rpl12	17.804	64.8	421	9	9	16	17	16	18	17	19	18	17	15	12	18	13	12	17	17	18	14	15	16	14	12	16	16	14	16	14	14	9	8	9	9	9	9	9	9	9	8	9	9	8	9	9
Q9CPV2	Anaphase-promoting complex subunit 16 OS=Mus musculus OX=10090 GN=Anapc16 PE=3 SV=1	Anapc16	11.667	39.1	7	3	3	0	0	0	1	0	0	1	1	0	1	0	1	0	1	0	0	0	0	0	0	1	0	0	0	0	0	0	1	0	2	1	0	0	3	3	0	2	2	3	0	2	1
P10630	Eukaryotic initiation factor 4A-II OS=Mus musculus OX=10090 GN=Eif4a2 PE=1 SV=2	Eif4a2	46.402	37.3	11	19	2	2	0	0	1	1	0	1	2	1	1	0	0	0	0	0	0	0	0	1	0	1	0	0	0	0	0	0	19	17	18	17	18	19	19	19	18	18	18	18	17	19	16
Q8K1X4	Nck-associated protein 1-like OS=Mus musculus OX=10090 GN=Nckap1l PE=1 SV=1	Nckap1l	128.9	39	667	31	31	19	14	23	20	26	26	29	24	24	26	29	27	27	33	23	27	27	27	21	25	24	24	16	23	27	27	29	26	22	24	25	26	25	28	26	24	26	25	25	28	27	24
Q61206	Platelet-activating factor acetylhydrolase IB subunit beta OS=Mus musculus OX=10090 GN=Pafah1b2 PE=1 SV=2	Pafah1b2	25.581	41.5	178	8	7	7	5	4	7	7	6	7	5	6	6	7	7	6	5	7	7	8	6	6	7	8	7	7	6	9	8	7	7	7	6	7	7	7	7	8	5	6	8	5	7	6	5
Q9JKP5	Muscleblind-like protein 1 OS=Mus musculus OX=10090 GN=Mbnl1 PE=1 SV=1	Mbnl1	36.975	36.7	168	9	5	7	8	6	6	6	8	7	6	8	8	5	8	6	5	5	7	4	4	5	5	7	7	7	5	6	8	4	8	9	7	6	7	8	8	7	7	9	6	8	7	8	9
Q8BVE3	V-type proton ATPase subunit H OS=Mus musculus OX=10090 GN=Atp6v1h PE=1 SV=1	Atp6v1h	55.854	52	359	18	18	14	11	16	12	14	13	14	13	11	13	15	14	12	13	13	17	15	14	11	14	14	14	12	9	15	14	12	17	14	17	16	17	17	17	14	15	14	16	16	15	17	16
Q80UK0	SEC14 domain and spectrin repeat-containing protein 1 OS=Mus musculus OX=10090 GN=Sestd1 PE=1 SV=1	Sestd1	79.375	4.3	4	2	2	0	0	0	0	0	0	0	1	0	1	0	0	0	0	0	0	0	0	1	0	1	0	0	0	0	0	0	0	2	0	0	0	1	0	2	1	1	0	2	1	1	1
O89112	Glutathione S-transferase LANCL1 OS=Mus musculus OX=10090 GN=Lancl1 PE=1 SV=1	Lancl1	45.341	32.8	124	10	10	4	8	4	1	4	4	5	4	2	2	5	6	3	4	4	4	2	6	7	5	6	5	7	6	5	4	7	6	9	6	7	7	7	6	6	7	7	7	7	9	7	7
Q3TCN2	Putative phospholipase B-like 2 OS=Mus musculus OX=10090 GN=Plbd2 PE=1 SV=2	Plbd2	66.289	17.8	82	7	7	3	2	4	3	3	5	2	2	2	4	2	5	3	2	3	3	2	2	4	5	5	3	1	4	3	2	3	5	6	6	5	6	5	5	4	4	6	4	7	6	5	5
P97480	Eyes absent homolog 3 OS=Mus musculus OX=10090 GN=Eya3 PE=1 SV=2	Eya3	55.973	20.6	74	10	10	3	2	3	4	2	4	2	3	2	4	3	2	3	3	4	4	4	4	3	3	3	2	0	2	1	3	1	7	4	6	7	6	7	8	7	6	9	5	6	5	7	9
Q8C142	Low density lipoprotein receptor adapter protein 1 OS=Mus musculus OX=10090 GN=Ldlrap1 PE=1 SV=3	Ldlrap1	33.975	31.2	106	8	8	4	3	4	2	4	4	5	3	4	3	3	4	3	5	2	7	5	6	4	4	4	3	3	4	5	4	4	7	6	7	8	7	8	8	7	8	7	6	8	7	8	8
Q9CQF8	Ribosomal protein 63, mitochondrial OS=Mus musculus OX=10090 GN=Mrpl57 PE=1 SV=1	Mrpl57	11.952	12.7	28	1	1	1	1	0	1	0	2	1	1	1	1	1	2	1	1	2	0	0	1	2	0	2	1	2	1	1	2	0	1	1	1	1	0	1	1	1	1	1	1	1	1	1	1
Q09143	High affinity cationic amino acid transporter 1 OS=Mus musculus OX=10090 GN=Slc7a1 PE=1 SV=1	Slc7a1	67.091	15.4	109	7	7	3	5	4	5	3	5	2	5	3	5	6	3	5	3	4	2	5	5	3	4	3	3	4	5	5	4	5	5	6	4	6	4	6	5	5	6	5	6	4	6	5	5
P46718	Programmed cell death protein 2 OS=Mus musculus OX=10090 GN=Pdcd2 PE=2 SV=2	Pdcd2	38.341	30	113	8	7	4	6	2	5	4	2	6	6	5	4	4	5	4	5	6	4	2	4	3	3	4	3	4	5	4	5	4	6	5	7	7	6	7	8	7	7	7	8	8	7	6	6
Q9Z0G0	PDZ domain-containing protein GIPC1 OS=Mus musculus OX=10090 GN=Gipc1 PE=1 SV=1	Gipc1	36.129	46.5	197	11	11	9	5	6	6	8	8	6	10	5	11	6	9	6	8	7	7	6	8	7	8	10	4	6	6	6	8	11	10	7	8	10	11	11	7	9	8	10	9	9	9	10	9
Q69ZR2	E3 ubiquitin-protein ligase HECTD1 OS=Mus musculus OX=10090 GN=Hectd1 PE=1 SV=2	Hectd1	290.08	18.7	316	30	30	10	17	17	15	17	20	11	8	13	10	6	8	14	10	10	18	16	10	6	9	9	9	4	7	12	12	18	17	21	23	24	24	23	22	21	23	21	18	21	22	21	21
Q9DC61	Mitochondrial-processing peptidase subunit alpha OS=Mus musculus OX=10090 GN=Pmpca PE=1 SV=1	Pmpca	58.278	42.4	343	21	21	9	17	10	11	14	15	18	8	9	12	15	17	16	13	12	15	13	11	16	14	10	13	9	13	10	10	13	14	19	16	17	17	18	18	14	16	17	17	18	17	16	17
Q9CRA9	FGFR1 oncogene partner 2 homolog OS=Mus musculus OX=10090 GN=Fgfr1op2 PE=1 SV=1	Fgfr1op2	29.374	20.2	20	3	3	1	0	1	0	1	1	0	1	1	0	0	1	2	0	1	1	1	1	2	2	1	0	0	1	0	1	0	1	1	2	1	1	1	1	2	1	1	0	1	2	1	1
Q8BP71	RNA binding protein fox-1 homolog 2 OS=Mus musculus OX=10090 GN=Rbfox2 PE=1 SV=2	Rbfox2	47.33	20.5	38	5	2	2	0	1	0	1	3	0	2	3	2	1	1	3	2	1	1	2	1	1	1	2	1	1	2	2	1	1	3	2	2	1	1	4	4	3	3	3	2	2	4	3	1
Q8VI33	Transcription initiation factor TFIID subunit 9 OS=Mus musculus OX=10090 GN=Taf9 PE=1 SV=1	Taf9	28.979	36	51	6	6	2	3	2	2	1	1	2	3	1	2	4	1	2	3	3	3	1	1	3	1	1	1	2	1	2	2	1	4	4	4	3	3	5	3	3	4	5	5	6	4	6	4
A6H5Z3	Exocyst complex component 6B OS=Mus musculus OX=10090 GN=Exoc6b PE=1 SV=1	Exoc6b	94.128	8.4	7	5	5	0	1	0	0	0	0	0	0	0	0	1	0	0	0	0	2	0	0	1	0	0	0	0	1	1	0	0	2	2	3	0	3	1	2	2	1	4	2	4	1	4	2
Q99JP4	Anaphase-promoting complex subunit CDC26 OS=Mus musculus OX=10090 GN=Cdc26 PE=1 SV=1	Cdc26	9.7608	51.8	34	4	4	1	0	2	2	1	1	2	2	2	1	2	2	1	0	2	2	0	1	0	1	1	1	0	3	2	1	1	2	2	4	3	3	3	4	4	3	4	3	3	3	4	3
Q3UKC1	Tax1-binding protein 1 homolog OS=Mus musculus OX=10090 GN=Tax1bp1 PE=1 SV=2	Tax1bp1	93.629	15.8	44	9	9	1	0	1	1	1	2	1	0	1	1	1	1	0	1	0	1	1	1	3	5	3	1	1	0	4	6	6	7	5	5	8	6	5	8	5	4	6	8	7	5	6	6
P60824	Cold-inducible RNA-binding protein OS=Mus musculus OX=10090 GN=Cirbp PE=1 SV=1	Cirbp	18.607	20.9	23	3	3	1	1	1	0	1	0	0	0	0	1	2	1	1	0	0	1	1	0	2	3	2	1	0	1	2	0	1	3	2	2	2	2	3	3	1	3	3	3	2	3	2	1
Q3UJU9	Regulator of microtubule dynamics protein 3 OS=Mus musculus OX=10090 GN=Rmdn3 PE=1 SV=2	Rmdn3	52.028	26	61	7	7	2	2	2	1	2	3	3	4	2	3	3	4	4	2	1	3	1	3	4	3	1	1	1	2	0	2	2	5	4	6	3	3	4	4	5	5	6	6	5	5	6	5
Q8K215	LYR motif-containing protein 4 OS=Mus musculus OX=10090 GN=Lyrm4 PE=1 SV=1	Lyrm4	10.854	57.1	84	5	5	4	2	3	4	4	3	2	3	4	3	2	2	2	3	3	3	5	3	3	1	3	4	1	4	4	5	4	5	5	5	5	5	5	3	4	5	4	3	3	5	4	4
P10649	Glutathione S-transferase Mu 1 OS=Mus musculus OX=10090 GN=Gstm1 PE=1 SV=2	Gstm1	25.97	43.6	70	9	9	2	2	3	2	2	2	2	0	2	1	3	3	2	2	1	2	3	3	4	5	3	4	2	4	4	4	3	5	4	5	5	4	4	4	5	4	6	6	7	6	4	5
Q60631	Growth factor receptor-bound protein 2 OS=Mus musculus OX=10090 GN=Grb2 PE=1 SV=1	Grb2	25.238	60.8	177	13	13	8	7	5	9	7	6	6	7	8	8	5	7	6	5	6	8	6	7	5	6	5	6	7	7	7	7	6	11	9	12	10	10	9	12	11	13	12	11	12	9	8	9
Q91ZC7	Mas-related G-protein coupled receptor member A5 OS=Mus musculus OX=10090 GN=Mrgpra5 PE=2 SV=2	Mrgpra5	35.095	2.3	1	1	1	0	0	0	0	0	0	0	0	0	0	0	0	0	0	0	0	0	0	0	0	0	0	0	0	0	1	0	0	0	0	0	0	0	0	0	0	0	0	0	0	0	0
O88456	Calpain small subunit 1 OS=Mus musculus OX=10090 GN=Capns1 PE=1 SV=1	Capns1	28.463	46.5	106	8	8	2	4	3	3	1	6	3	3	2	6	5	6	5	5	6	3	4	4	3	2	4	5	3	5	4	4	5	4	6	6	6	5	7	7	6	4	7	6	7	6	6	6
Q571I9	Aldehyde dehydrogenase family 16 member A1 OS=Mus musculus OX=10090 GN=Aldh16a1 PE=1 SV=2	Aldh16a1	84.755	24.1	255	15	15	10	9	10	7	10	9	11	13	11	11	12	9	8	10	8	11	7	9	11	8	9	7	7	8	10	11	9	13	12	10	12	12	12	12	14	11	11	13	13	10	11	10
Q921L5	Conserved oligomeric Golgi complex subunit 2 OS=Mus musculus OX=10090 GN=Cog2 PE=1 SV=2	Cog2	82.039	23.5	146	12	12	5	6	4	4	5	5	5	5	2	4	5	5	6	6	7	5	7	9	8	7	7	5	6	4	4	6	4	9	7	8	7	7	7	7	9	8	9	9	7	8	8	9
Q8K0P3	MTOR-associated protein MEAK7 OS=Mus musculus OX=10090 GN=Meak7 PE=2 SV=1	Meak7	50.844	7	15	2	2	2	1	0	1	1	0	0	0	1	0	0	0	0	0	1	0	1	1	1	0	1	1	1	0	0	1	1	2	1	2	2	1	1	2	1	1	2	1	2	2	0	2
Q3UGS4	Mapk-regulated corepressor-interacting protein 1 OS=Mus musculus OX=10090 GN=Mcrip1 PE=1 SV=1	Mcrip1	11.101	41.2	65	3	3	2	4	3	1	2	3	2	1	2	4	4	3	2	3	2	3	2	3	2	2	2	4	2	1	2	2	2	3	3	3	3	3	3	3	3	3	3	3	3	2	3	3
Q8BGU5	Cyclin-Y OS=Mus musculus OX=10090 GN=Ccny PE=1 SV=1	Ccny	39.394	17	30	4	4	1	0	0	1	1	0	2	0	0	2	1	2	1	1	0	3	0	1	3	2	0	2	1	1	2	2	1	4	0	2	2	3	3	3	3	1	3	3	2	2	3	3
Q8VDF2	E3 ubiquitin-protein ligase UHRF1 OS=Mus musculus OX=10090 GN=Uhrf1 PE=1 SV=2	Uhrf1	88.303	48.1	333	34	33	26	26	24	12	16	13	17	14	14	8	9	14	16	8	12	12	8	9	10	12	7	9	3	10	10	7	7	28	28	29	25	22	24	23	21	22	18	17	19	21	18	19
P58043	Sestrin-2 OS=Mus musculus OX=10090 GN=Sesn2 PE=1 SV=1	Sesn2	54.376	2.7	8	1	1	0	0	0	1	0	0	1	1	0	0	0	1	0	1	1	1	1	0	0	0	0	0	0	0	0	0	0	0	0	0	1	0	1	1	1	0	1	1	1	0	1	1
Q8BGB8	Ubiquinone biosynthesis protein COQ4 homolog, mitochondrial OS=Mus musculus OX=10090 GN=Coq4 PE=1 SV=1	Coq4	30.084	24.8	34	5	5	2	1	1	2	1	3	2	1	1	1	1	2	1	1	0	0	1	2	2	2	1	1	2	0	1	1	1	4	4	4	3	2	4	2	4	2	4	4	4	3	2	3
P27870	Proto-oncogene vav OS=Mus musculus OX=10090 GN=Vav1 PE=1 SV=1	Vav1	98.136	40.9	492	32	31	15	20	23	15	19	15	21	18	16	19	19	16	21	17	14	16	17	21	19	17	19	19	18	18	18	21	21	23	24	25	23	25	23	23	26	24	27	27	27	25	26	23
B1AVY7	Kinesin-like protein KIF16B OS=Mus musculus OX=10090 GN=Kif16b PE=1 SV=1	Kif16b	150.06	7.1	43	8	7	0	2	0	2	0	0	2	0	1	4	2	3	3	1	2	0	2	1	2	4	2	4	1	2	1	2	0	3	4	2	6	5	5	5	4	5	7	5	5	8	4	4
Q9CQ80	Vacuolar protein-sorting-associated protein 25 OS=Mus musculus OX=10090 GN=Vps25 PE=1 SV=1	Vps25	20.747	61.4	151	10	10	6	8	5	4	4	4	6	4	4	7	7	7	7	4	5	7	6	3	5	5	6	8	5	5	7	4	8	8	9	7	8	7	8	7	8	6	7	6	8	10	9	7
Q8VCA8	Secernin-2 OS=Mus musculus OX=10090 GN=Scrn2 PE=1 SV=1	Scrn2	46.6	16.2	49	4	4	2	1	2	1	2	1	1	2	1	2	3	2	4	2	1	0	1	1	3	2	3	3	2	1	3	1	2	3	2	4	3	3	4	3	2	2	4	4	1	3	3	2
Q8C4S8	DENN domain-containing protein 2A OS=Mus musculus OX=10090 GN=Dennd2a PE=1 SV=1	Dennd2a	113.09	3.1	9	2	2	0	0	0	0	0	2	1	1	0	0	1	0	0	0	0	1	0	0	0	1	0	0	0	0	1	1	0	1	0	1	2	2	2	2	2	1	1	2	2	0	0	0
Q9WTX5	S-phase kinase-associated protein 1 OS=Mus musculus OX=10090 GN=Skp1 PE=1 SV=3	Skp1	18.672	46	184	9	9	5	3	7	8	7	6	7	6	5	8	7	7	7	7	10	6	5	8	6	10	8	7	5	8	7	6	8	6	7	5	7	6	6	7	7	5	7	7	7	7	6	6
P62702	40S ribosomal protein S4, X isoform OS=Mus musculus OX=10090 GN=Rps4x PE=1 SV=2	Rps4x	29.597	58.2	579	20	20	24	23	26	23	24	25	25	27	24	20	22	21	20	19	16	19	20	19	23	21	22	22	22	19	18	16	19	18	19	19	19	19	19	20	18	19	19	17	17	18	17	19
P52927	High mobility group protein HMGI-C OS=Mus musculus OX=10090 GN=Hmga2 PE=1 SV=1	Hmga2	11.819	58.3	116	6	6	4	4	4	5	3	5	5	6	5	4	4	4	4	3	4	5	4	5	4	3	3	4	4	5	4	6	5	5	5	5	5	4	6	5	5	5	5	4	5	5	5	5
Q9CXJ1	Probable glutamate--tRNA ligase, mitochondrial OS=Mus musculus OX=10090 GN=Ears2 PE=1 SV=1	Ears2	58.326	11.9	21	4	4	0	0	1	0	2	2	1	1	1	1	1	1	0	0	0	1	1	0	1	2	2	0	1	1	0	0	1	3	2	4	2	4	3	1	2	2	4	2	3	3	2	2
O70445	BRCA1-associated RING domain protein 1 OS=Mus musculus OX=10090 GN=Bard1 PE=2 SV=1	Bard1	84.253	1.4	32	1	1	1	1	1	1	2	1	1	2	2	2	1	1	1	1	1	1	1	0	2	1	2	2	1	1	1	1	0	1	1	1	1	1	1	1	1	1	1	1	1	1	1	1
Q9DAR7	m7GpppX diphosphatase OS=Mus musculus OX=10090 GN=Dcps PE=1 SV=1	Dcps	38.988	45.3	321	11	11	11	13	13	12	13	10	13	13	9	14	12	9	11	12	11	10	13	13	12	12	15	11	9	13	11	13	13	10	11	11	11	11	11	10	11	10	10	11	11	10	11	11
Q99KQ4	Nicotinamide phosphoribosyltransferase OS=Mus musculus OX=10090 GN=Nampt PE=1 SV=1	Nampt	55.446	55.2	523	25	25	18	14	18	20	19	18	21	13	17	22	19	22	22	22	19	19	18	19	21	20	20	19	26	15	25	19	18	17	21	22	21	21	21	22	20	21	23	21	21	22	23	21
Q9Z0M5	Lysosomal acid lipase/cholesteryl ester hydrolase OS=Mus musculus OX=10090 GN=Lipa PE=1 SV=2	Lipa	45.325	26.2	113	8	8	5	4	3	5	4	6	4	3	6	5	4	5	6	4	5	6	5	4	2	6	4	3	4	3	1	3	3	7	7	6	4	6	7	4	6	7	7	7	6	7	7	6
Q99ML1	Bcl-2-binding component 3 OS=Mus musculus OX=10090 GN=Bbc3 PE=1 SV=1	Bbc3	20.748	34.2	9	3	3	0	0	0	0	0	0	0	0	0	1	1	2	0	1	0	0	0	0	1	2	1	0	0	0	0	0	0	1	0	0	1	0	0	1	0	0	3	2	3	1	1	2
Q6PGH1	Protein BUD31 homolog OS=Mus musculus OX=10090 GN=Bud31 PE=1 SV=2	Bud31	17	56.2	156	9	9	7	6	6	5	6	8	7	6	7	7	5	4	7	4	5	6	6	5	6	5	6	6	6	3	6	7	4	8	7	8	8	8	9	8	7	7	9	7	8	7	8	6
Q5NCF2	Trafficking protein particle complex subunit 1 OS=Mus musculus OX=10090 GN=Trappc1 PE=1 SV=1	Trappc1	16.881	27.6	31	3	3	1	1	1	1	1	1	1	0	1	1	1	1	1	2	1	0	1	2	2	1	1	1	1	1	2	2	2	1	1	2	2	2	2	2	1	1	2	2	2	3	3	2
P97814	Proline-serine-threonine phosphatase-interacting protein 1 OS=Mus musculus OX=10090 GN=Pstpip1 PE=1 SV=1	Pstpip1	47.59	32.3	121	11	11	5	3	4	4	3	3	2	2	3	4	7	7	6	4	3	6	4	7	7	4	6	4	7	3	6	5	2	9	6	7	7	8	7	9	7	7	9	10	10	9	7	9
O54962	Barrier-to-autointegration factor OS=Mus musculus OX=10090 GN=Banf1 PE=1 SV=1	Banf1	10.102	71.9	212	8	8	7	8	9	9	9	8	7	8	9	8	9	9	8	7	6	8	6	8	8	8	7	6	9	8	8	7	8	7	8	7	8	8	8	8	8	8	8	8	8	8	7	8
Q3UMU9	Hepatoma-derived growth factor-related protein 2 OS=Mus musculus OX=10090 GN=Hdgfl2 PE=1 SV=1	Hdgfl2	74.29	23.9	184	15	14	5	5	6	3	6	5	6	6	5	10	8	9	9	7	6	10	5	5	9	9	5	10	5	8	6	8	8	11	10	11	8	11	10	12	10	11	12	11	12	10	12	13
P09041	Phosphoglycerate kinase 2 OS=Mus musculus OX=10090 GN=Pgk2 PE=1 SV=4	Pgk2	44.852	22.1	33	10	2	2	2	1	2	0	1	0	0	2	1	2	1	1	2	1	1	0	1	1	1	2	1	3	1	1	2	1	9	7	9	9	9	8	8	9	8	8	8	9	8	9	8
Q9JKN1	Zinc transporter 7 OS=Mus musculus OX=10090 GN=Slc30a7 PE=1 SV=1	Slc30a7	41.789	15.1	77	4	4	3	3	3	2	3	3	3	2	2	3	2	3	4	3	3	3	3	3	3	3	3	3	2	3	3	3	3	3	3	2	3	2	3	4	3	2	3	3	2	4	3	2
Q9DCW4	Electron transfer flavoprotein subunit beta OS=Mus musculus OX=10090 GN=Etfb PE=1 SV=3	Etfb	27.623	49.8	243	12	12	11	12	10	10	8	10	8	9	8	10	10	9	10	8	11	7	9	8	10	8	9	10	8	8	6	8	8	12	12	12	11	11	10	11	11	12	11	12	12	12	12	11
Q9JJU8	SH3 domain-binding glutamic acid-rich-like protein OS=Mus musculus OX=10090 GN=Sh3bgrl PE=1 SV=1	Sh3bgrl	12.811	85.1	317	10	10	15	9	8	13	14	12	11	11	13	15	13	14	13	13	10	13	12	11	12	10	12	13	8	10	10	12	10	10	9	10	10	10	10	10	10	10	10	9	10	10	10	10
Q62083	PRKCA-binding protein OS=Mus musculus OX=10090 GN=Pick1 PE=1 SV=2	Pick1	46.597	7	19	3	2	1	0	0	1	0	1	1	1	0	2	1	0	1	0	1	1	0	0	1	0	1	1	0	0	2	2	1	2	2	3	3	2	3	2	2	1	3	3	3	3	3	3
P60840	Alpha-endosulfine OS=Mus musculus OX=10090 GN=Ensa PE=1 SV=1	Ensa	13.335	67.8	99	10	9	6	2	3	4	3	3	3	4	3	5	4	4	3	4	3	3	2	4	4	4	3	3	4	3	7	5	3	10	7	8	8	9	7	9	7	8	10	7	9	6	7	8
Q8BIJ6	Isoleucine--tRNA ligase, mitochondrial OS=Mus musculus OX=10090 GN=Iars2 PE=1 SV=1	Iars2	112.8	31	416	24	24	14	13	12	14	13	16	17	11	12	15	16	17	17	17	17	15	18	16	20	16	18	11	16	13	15	18	19	18	18	18	19	19	20	20	19	16	21	21	21	22	20	23
Q0GNC1	Inverted formin-2 OS=Mus musculus OX=10090 GN=Inf2 PE=1 SV=1	Inf2	138.56	30.2	434	26	26	18	16	22	18	19	20	16	20	21	16	15	17	16	17	19	14	12	14	19	14	21	9	9	11	14	12	15	20	19	24	20	22	23	20	22	22	21	23	20	19	19	19
Q8VIK3	Histone H1oo OS=Mus musculus OX=10090 GN=H1foo PE=2 SV=1	H1foo	32.223	4.3	18	1	1	0	0	0	0	0	1	0	0	0	1	1	0	1	1	1	1	1	1	1	1	1	1	1	1	1	1	1	1	1	1	1	1	1	1	1	1	1	1	1	1	1	1
Q8R5J9	PRA1 family protein 3 OS=Mus musculus OX=10090 GN=Arl6ip5 PE=1 SV=2	Arl6ip5	21.557	25	76	5	5	3	2	3	4	4	3	3	4	3	3	4	2	3	1	2	2	2	4	2	3	2	4	2	2	3	2	4	4	4	5	4	4	5	4	5	4	4	4	4	3	4	3
Q9D6J3	Splicing factor YJU2 OS=Mus musculus OX=10090 GN=Yju2 PE=1 SV=1	Yju2	35.988	26.4	48	7	7	1	2	2	4	2	1	2	2	2	2	1	3	1	1	1	2	3	3	2	2	2	1	2	1	1	1	1	6	3	5	5	5	3	5	5	5	5	5	7	3	6	3
Q91YP3	Deoxyribose-phosphate aldolase OS=Mus musculus OX=10090 GN=Dera PE=1 SV=1	Dera	34.975	64.2	223	15	15	10	7	8	11	6	9	8	8	9	9	9	9	10	7	8	9	8	8	8	7	8	9	8	8	7	8	7	14	12	15	13	13	13	14	13	14	13	13	14	14	14	11
Q8K2R5	Zinc finger protein 668 OS=Mus musculus OX=10090 GN=Znf668 PE=2 SV=1	Znf668	68.346	4.5	22	2	2	1	1	0	0	1	0	1	0	0	1	1	1	2	1	1	2	1	0	1	1	2	0	0	1	1	1	1	2	2	1	2	2	2	2	2	2	2	1	2	2	2	2
Q04863	Transcription factor RelB OS=Mus musculus OX=10090 GN=Relb PE=1 SV=2	Relb	60.305	15.1	12	6	6	1	0	0	1	0	0	4	3	1	2	0	0	0	0	0	0	0	0	0	0	0	0	0	0	0	0	0	2	1	2	3	2	4	4	4	4	4	2	2	2	1	3
Q8BGR2	Volume-regulated anion channel subunit LRRC8D OS=Mus musculus OX=10090 GN=Lrrc8d PE=1 SV=1	Lrrc8d	98.112	28.4	181	18	18	5	4	6	7	9	10	8	10	5	9	4	4	9	8	9	8	8	8	4	3	5	5	5	6	7	6	9	10	8	11	13	13	14	14	14	11	11	11	14	13	12	14
P24452	Macrophage-capping protein OS=Mus musculus OX=10090 GN=Capg PE=1 SV=2	Capg	39.24	45.5	683	12	12	24	20	28	31	24	25	28	24	22	26	22	25	21	27	26	25	24	26	26	22	28	22	35	29	22	27	24	12	10	12	12	11	11	11	12	11	11	11	12	10	11	12
Q8K1L5	E3 ubiquitin-protein ligase PPP1R11 OS=Mus musculus OX=10090 GN=Ppp1r11 PE=1 SV=1	Ppp1r11	14.544	40.5	120	4	4	6	3	2	4	4	3	5	6	6	7	3	5	6	4	6	3	4	3	4	6	5	3	3	4	6	5	4	4	3	4	4	4	4	4	4	4	4	4	4	4	4	4
Q8CI33	CWF19-like protein 1 OS=Mus musculus OX=10090 GN=Cwf19l1 PE=1 SV=2	Cwf19l1	60.193	34.1	222	13	13	5	6	8	7	10	9	9	12	8	8	6	9	8	9	9	8	7	8	8	10	10	9	5	7	11	8	8	9	12	9	10	12	12	12	12	10	11	10	11	11	13	12
O09000	Nuclear receptor coactivator 3 OS=Mus musculus OX=10090 GN=Ncoa3 PE=1 SV=2	Ncoa3	151.57	11.9	39	11	11	5	2	1	2	3	3	2	2	1	3	1	2	2	0	2	3	0	1	1	0	2	0	0	0	0	1	0	5	8	6	8	6	6	7	5	8	7	9	9	6	7	6
Q6NVE8	WD repeat-containing protein 44 OS=Mus musculus OX=10090 GN=Wdr44 PE=1 SV=1	Wdr44	101.55	12.5	72	7	7	2	0	1	2	2	3	2	2	1	2	3	4	4	3	3	4	2	2	5	2	5	4	2	4	3	3	2	5	2	1	3	6	5	3	4	1	4	7	4	7	5	4
Q9Z127	Large neutral amino acids transporter small subunit 1 OS=Mus musculus OX=10090 GN=Slc7a5 PE=1 SV=2	Slc7a5	55.872	7	33	4	3	0	1	0	1	0	1	1	1	1	1	1	1	2	1	2	1	2	2	1	1	2	0	2	2	2	2	2	2	2	3	3	4	4	2	3	4	4	4	3	3	3	3
Q8CDD9	Ligand-dependent nuclear receptor-interacting factor 1 OS=Mus musculus OX=10090 GN=Lrif1 PE=1 SV=2	Lrif1	82.997	5.3	5	3	3	0	0	0	0	0	2	0	0	0	1	0	0	2	0	0	0	0	0	0	0	0	0	0	0	0	0	0	1	1	2	0	0	2	1	3	1	2	2	0	2	2	2
Q9DBP5	UMP-CMP kinase OS=Mus musculus OX=10090 GN=Cmpk1 PE=1 SV=1	Cmpk1	22.165	64.3	380	12	12	15	16	13	14	9	11	16	13	14	16	16	12	15	14	15	18	16	16	15	13	14	15	13	11	11	14	15	12	11	11	12	12	10	12	12	12	12	12	12	12	12	12
Q8BHG2	CXXC motif containing zinc binding protein OS=Mus musculus OX=10090 GN=Czib PE=1 SV=1	Czib	18.02	33.1	78	4	4	5	3	2	3	3	4	2	3	4	3	3	3	3	2	3	2	3	2	4	2	3	3	2	2	3	3	3	4	4	4	3	4	4	4	4	4	4	4	4	4	4	4
Q9Z0P5	Twinfilin-2 OS=Mus musculus OX=10090 GN=Twf2 PE=1 SV=1	Twf2	39.47	52.7	381	16	15	15	16	11	12	12	14	14	13	12	15	13	15	17	15	14	16	15	13	12	13	16	13	17	13	15	15	15	12	13	14	13	15	12	12	13	14	13	14	14	14	14	13
Q9JI78	Peptide-N(4)-(N-acetyl-beta-glucosaminyl)asparagine amidase OS=Mus musculus OX=10090 GN=Ngly1 PE=1 SV=2	Ngly1	74.274	3.8	13	2	2	0	0	0	0	1	1	1	0	1	0	0	1	0	1	1	1	1	1	1	1	1	0	0	0	0	0	0	1	0	1	1	2	1	1	1	1	0	1	1	0	1	1
Q5SWW4	Mediator of RNA polymerase II transcription subunit 13 OS=Mus musculus OX=10090 GN=Med13 PE=1 SV=1	Med13	238.59	0.7	3	1	1	0	0	0	0	0	0	0	0	0	0	0	0	0	0	0	0	0	0	0	1	0	1	0	0	1	0	0	0	1	1	1	1	1	0	1	0	0	1	1	0	1	0
Q810J8	Zinc finger FYVE domain-containing protein 1 OS=Mus musculus OX=10090 GN=Zfyve1 PE=1 SV=2	Zfyve1	86.939	4.5	12	3	3	0	0	0	1	1	1	0	0	0	0	0	0	0	2	1	1	1	0	0	0	0	1	0	0	1	1	1	1	1	2	1	1	1	2	2	1	1	1	1	1	2	2
Q8BJ37	Tyrosyl-DNA phosphodiesterase 1 OS=Mus musculus OX=10090 GN=Tdp1 PE=1 SV=2	Tdp1	68.689	31.5	213	16	15	7	8	8	10	10	10	4	8	8	9	8	12	9	9	7	9	6	5	6	8	6	8	8	6	9	9	6	11	9	14	14	14	14	12	13	11	11	14	13	14	13	12
Q8BIW9	Chromosome transmission fidelity protein 18 homolog OS=Mus musculus OX=10090 GN=Chtf18 PE=1 SV=2	Chtf18	108.14	11.8	78	9	9	5	5	4	4	3	1	4	2	4	2	3	4	3	2	4	3	3	1	4	3	2	3	1	2	2	2	2	7	8	8	9	9	8	9	8	7	9	9	9	7	6	9
Q08122	Transducin-like enhancer protein 3 OS=Mus musculus OX=10090 GN=Tle3 PE=1 SV=3	Tle3	83.446	12.7	40	6	4	2	1	0	2	2	2	1	1	1	1	3	2	1	2	1	1	1	1	1	1	2	2	1	4	0	2	2	4	3	2	3	5	3	3	4	3	4	4	3	4	3	5
Q9CQL0	Protein N-lysine methyltransferase METTL21A OS=Mus musculus OX=10090 GN=Mettl21A PE=2 SV=1	Mettl21A	24.286	6.9	1	1	1	0	0	0	0	0	0	0	0	0	0	0	0	0	0	0	0	0	0	0	0	1	0	0	0	0	0	0	1	0	0	1	1	0	1	1	0	1	0	1	0	0	0
Q9DB26	Phytanoyl-CoA dioxygenase domain-containing protein 1 OS=Mus musculus OX=10090 GN=Phyhd1 PE=1 SV=2	Phyhd1	32.517	15.1	12	3	3	0	0	0	0	0	0	0	0	0	0	1	0	0	0	0	0	0	0	2	1	1	1	0	3	1	2	0	0	0	2	1	1	0	0	1	0	0	2	3	1	1	1
Q9QXG4	Acetyl-coenzyme A synthetase, cytoplasmic OS=Mus musculus OX=10090 GN=Acss2 PE=1 SV=2	Acss2	78.861	30.1	108	11	11	2	2	3	2	3	3	0	2	0	5	3	6	7	3	2	7	6	8	6	5	6	5	3	4	6	5	4	7	6	7	5	6	8	5	7	3	7	5	9	10	7	6
Q8CB44	GRAM domain-containing protein 4 OS=Mus musculus OX=10090 GN=Gramd4 PE=1 SV=1	Gramd4	72.263	6.2	10	3	3	0	0	0	1	0	1	1	1	1	0	0	0	0	0	1	1	0	1	1	0	0	0	0	0	0	1	0	0	0	1	2	2	2	2	2	3	2	0	0	1	1	2
Q80YQ8	E3 ubiquitin-protein ligase RMND5A OS=Mus musculus OX=10090 GN=Rmnd5a PE=1 SV=2	Rmnd5a	43.992	14.6	40	5	5	2	1	2	2	1	2	1	2	3	2	2	3	0	1	3	1	1	0	2	2	3	2	1	1	0	0	0	4	4	4	4	5	3	4	3	4	5	5	4	4	5	4
Q9R207	Nibrin OS=Mus musculus OX=10090 GN=Nbn PE=1 SV=1	Nbn	83.794	16.2	41	9	9	2	1	0	2	2	3	2	2	2	2	1	5	2	0	1	2	1	1	1	2	1	1	1	1	1	2	0	6	3	7	6	5	4	7	6	6	6	7	7	6	4	6
Q8R3Y8	Interferon regulatory factor 2-binding protein 1 OS=Mus musculus OX=10090 GN=Irf2bp1 PE=1 SV=2	Irf2bp1	61.75	37.5	114	14	13	5	8	5	8	5	6	7	7	6	4	0	5	5	5	3	4	1	2	5	6	5	3	3	1	2	1	2	12	11	12	10	13	13	11	12	12	12	10	13	11	7	10
Q80ZQ9	Protein Abitram OS=Mus musculus OX=10090 GN=Abitram PE=1 SV=2	Abitram	21.597	57	139	7	7	5	5	3	6	3	4	7	4	4	5	4	4	6	6	6	6	5	7	5	6	5	4	6	5	6	6	6	6	5	6	6	6	5	7	6	6	6	5	6	6	6	6
Q60771	Claudin-11 OS=Mus musculus OX=10090 GN=Cldn11 PE=1 SV=1	Cldn11	22.114	6.8	14	1	1	1	1	1	0	1	0	1	1	1	1	1	1	1	0	0	0	0	0	0	1	0	0	1	0	1	0	0	1	1	1	1	1	1	1	1	1	1	1	1	1	1	0
P35700	Peroxiredoxin-1 OS=Mus musculus OX=10090 GN=Prdx1 PE=1 SV=1	Prdx1	22.176	71.4	670	21	20	26	28	25	26	24	30	27	26	30	25	19	21	28	29	29	30	21	23	19	21	21	24	18	22	28	24	26	19	20	21	19	21	20	20	19	21	19	17	19	19	20	19
Q91VN4	MICOS complex subunit Mic25 OS=Mus musculus OX=10090 GN=Chchd6 PE=1 SV=2	Chchd6	29.852	34.1	124	7	7	5	5	6	5	5	3	4	6	3	4	6	5	4	5	6	4	3	5	4	3	5	3	6	4	5	5	5	6	5	7	6	6	5	5	7	5	5	6	6	5	6	6
Q8K1I7	WAS/WASL-interacting protein family member 1 OS=Mus musculus OX=10090 GN=Wipf1 PE=1 SV=1	Wipf1	50.08	50.9	157	13	13	8	6	7	6	3	6	6	7	5	6	8	8	7	6	3	5	5	5	8	6	9	6	4	6	1	6	4	10	11	12	7	8	10	9	8	8	11	11	9	8	9	7
P56546	C-terminal-binding protein 2 OS=Mus musculus OX=10090 GN=Ctbp2 PE=1 SV=2	Ctbp2	48.956	31.5	298	11	8	11	11	10	11	14	15	11	10	8	11	11	10	10	10	13	10	11	12	10	12	14	11	9	11	9	10	13	11	11	11	10	11	11	11	11	11	11	11	10	10	11	11
Q8VDS4	Regulation of nuclear pre-mRNA domain-containing protein 1A OS=Mus musculus OX=10090 GN=Rprd1a PE=1 SV=1	Rprd1a	35.7	36.5	81	9	5	4	1	2	3	2	3	3	4	2	4	4	3	4	4	3	3	2	3	2	3	5	3	3	2	2	3	4	8	7	9	8	7	9	9	8	8	9	9	7	9	9	9
Q91WG5	5'-AMP-activated protein kinase subunit gamma-2 OS=Mus musculus OX=10090 GN=Prkag2 PE=1 SV=2	Prkag2	62.948	4.9	12	2	1	0	1	0	0	1	1	0	0	0	1	0	1	1	1	1	0	0	0	0	1	0	0	1	0	0	1	1	1	2	0	2	1	2	2	1	2	2	1	1	2	2	2
Q8R001	Microtubule-associated protein RP/EB family member 2 OS=Mus musculus OX=10090 GN=Mapre2 PE=1 SV=1	Mapre2	36.946	29.4	97	6	5	4	3	3	3	4	5	3	4	4	4	5	3	3	3	3	5	4	4	3	5	3	2	2	4	5	3	3	6	4	5	6	5	5	5	5	5	5	5	5	4	5	5
Q9QZ05	eIF-2-alpha kinase GCN2 OS=Mus musculus OX=10090 GN=Eif2ak4 PE=1 SV=2	Eif2ak4	186.48	3.6	17	5	5	0	0	1	0	0	0	1	0	1	3	1	1	0	0	1	0	0	0	1	3	1	1	0	1	1	0	0	4	1	3	4	2	4	3	4	4	5	5	4	4	4	4
Q9WUH1	Transmembrane protein 115 OS=Mus musculus OX=10090 GN=Tmem115 PE=1 SV=1	Tmem115	38.098	11.1	33	2	2	1	0	2	2	2	0	1	2	1	2	0	0	2	1	1	2	2	1	1	1	1	1	1	2	2	2	0	2	0	2	2	1	1	1	2	1	2	1	1	2	2	2
Q8VEB4	Group XV phospholipase A2 OS=Mus musculus OX=10090 GN=Pla2g15 PE=1 SV=1	Pla2g15	47.307	11.4	37	3	3	1	2	2	1	0	0	1	1	0	2	1	1	1	1	0	2	1	1	3	3	3	3	0	2	1	2	2	2	2	3	1	2	3	3	2	1	3	2	3	2	1	3
Q8C0D4	Rho GTPase-activating protein 12 OS=Mus musculus OX=10090 GN=Arhgap12 PE=1 SV=2	Arhgap12	95.351	11.2	46	6	6	2	1	1	2	2	0	2	1	0	3	3	1	1	2	2	1	1	3	1	1	2	2	1	2	3	3	3	3	2	2	3	5	2	3	2	2	4	3	3	3	4	5
Q9WV54	Acid ceramidase OS=Mus musculus OX=10090 GN=Asah1 PE=1 SV=1	Asah1	44.669	39.1	238	15	15	5	8	10	9	8	11	8	9	5	8	7	8	11	6	10	6	8	11	10	11	10	11	10	11	8	8	11	11	13	13	11	11	13	11	11	10	11	11	13	11	11	10
P62317	Small nuclear ribonucleoprotein Sm D2 OS=Mus musculus OX=10090 GN=Snrpd2 PE=1 SV=1	Snrpd2	13.527	47.5	140	6	6	8	6	4	5	5	2	6	5	9	8	7	5	2	5	4	5	4	5	4	5	6	6	4	5	4	6	5	6	5	6	5	5	6	6	5	6	6	6	6	5	6	6
P46978	Dolichyl-diphosphooligosaccharide--protein glycosyltransferase subunit STT3A OS=Mus musculus OX=10090 GN=Stt3a PE=1 SV=1	Stt3a	80.597	20.7	241	17	17	12	10	8	8	10	12	9	10	12	9	9	11	9	12	8	7	11	8	8	6	5	5	10	10	8	7	7	14	12	16	13	14	15	13	13	13	14	13	15	12	15	14
Q9DC70	NADH dehydrogenase [ubiquinone] iron-sulfur protein 7, mitochondrial OS=Mus musculus OX=10090 GN=Ndufs7 PE=1 SV=1	Ndufs7	24.683	26.8	56	5	5	1	2	4	2	3	2	2	1	2	2	2	2	2	1	3	3	1	2	1	2	2	4	1	2	2	2	3	2	4	4	3	5	3	4	4	4	3	4	3	2	3	3
Q8C166	Copine-1 OS=Mus musculus OX=10090 GN=Cpne1 PE=1 SV=1	Cpne1	58.886	22	130	10	9	6	3	7	5	5	4	6	4	4	6	4	7	5	4	5	6	4	4	4	5	6	4	4	6	4	3	5	8	8	10	9	8	8	8	9	7	8	8	8	10	8	7
O08848	60 kDa SS-A/Ro ribonucleoprotein OS=Mus musculus OX=10090 GN=RO60 PE=1 SV=1	RO60	60.123	40.1	217	13	13	6	7	6	7	8	8	10	6	9	9	9	8	11	8	8	9	6	4	13	6	8	8	7	11	8	8	9	10	9	10	9	8	11	10	9	9	10	10	11	12	12	12
Q9D291	Deubiquitinase DESI2 OS=Mus musculus OX=10090 GN=Desi2 PE=1 SV=1	Desi2	21.434	8.8	6	1	1	0	1	0	0	1	1	0	0	0	0	0	0	0	0	0	1	0	0	0	0	0	0	0	1	0	0	1	0	1	1	0	1	1	1	1	0	0	0	0	0	1	0
P05202	Aspartate aminotransferase, mitochondrial OS=Mus musculus OX=10090 GN=Got2 PE=1 SV=1	Got2	47.411	60.9	650	26	26	29	27	25	26	26	31	28	29	26	27	26	27	20	24	19	29	22	21	19	16	19	22	26	19	23	24	20	26	24	25	23	23	26	23	24	25	25	23	24	23	25	21
Q9D1F4	Proline-rich AKT1 substrate 1 OS=Mus musculus OX=10090 GN=Akt1s1 PE=1 SV=1	Akt1s1	27.483	21.4	32	4	4	1	0	2	2	0	0	1	2	0	2	0	1	1	1	1	1	1	1	2	1	2	2	1	2	2	2	1	2	2	4	4	3	2	4	3	2	3	3	2	4	3	2
Q8VDQ1	Prostaglandin reductase 2 OS=Mus musculus OX=10090 GN=Ptgr2 PE=1 SV=2	Ptgr2	38.015	35	93	7	7	4	2	2	2	5	2	3	4	2	5	2	5	3	4	3	2	3	3	4	4	5	4	4	3	9	2	2	5	4	5	7	6	3	5	4	3	6	6	5	7	5	6
Q9D820	Prolyl-tRNA synthetase associated domain-containing protein 1 OS=Mus musculus OX=10090 GN=Prorsd1 PE=1 SV=1	Prorsd1	18.862	58.6	85	7	7	5	3	2	1	4	2	3	2	2	6	3	5	3	2	1	2	3	4	4	5	4	6	5	2	3	1	2	7	5	7	5	6	6	6	6	5	6	6	6	6	5	6
Q8BTS4	Nuclear pore complex protein Nup54 OS=Mus musculus OX=10090 GN=Nup54 PE=1 SV=1	Nup54	55.731	37.6	267	17	17	7	14	12	9	8	7	11	13	8	11	12	7	10	10	10	10	8	7	11	10	8	8	8	13	10	12	13	15	15	15	15	15	12	16	15	16	17	17	14	16	16	14
Q9ESX5	H/ACA ribonucleoprotein complex subunit DKC1 OS=Mus musculus OX=10090 GN=Dkc1 PE=1 SV=4	Dkc1	57.401	49.5	544	19	19	22	19	20	21	21	21	19	22	24	20	19	24	21	17	17	20	22	20	19	21	21	23	16	20	15	19	21	18	17	17	17	18	19	17	16	18	19	17	18	16	18	17
Q6WVG3	BTB/POZ domain-containing protein KCTD12 OS=Mus musculus OX=10090 GN=Kctd12 PE=1 SV=1	Kctd12	35.892	62.1	215	13	13	4	6	5	8	10	7	5	2	5	8	4	6	11	10	10	10	14	12	7	5	6	8	7	7	12	13	13	9	8	8	10	9	11	9	7	7	10	10	8	12	9	12
Q8CGK3	Lon protease homolog, mitochondrial OS=Mus musculus OX=10090 GN=Lonp1 PE=1 SV=2	Lonp1	105.84	39.2	733	34	34	23	24	19	20	21	24	21	26	23	23	28	28	29	27	32	29	29	27	28	29	38	30	30	30	31	32	32	26	28	28	27	28	29	28	29	28	30	28	29	28	30	29
Q8C7X2	ER membrane protein complex subunit 1 OS=Mus musculus OX=10090 GN=Emc1 PE=1 SV=1	Emc1	111.6	31.1	518	24	24	17	20	22	23	20	22	24	22	18	22	18	19	16	16	19	19	16	18	21	17	20	18	16	20	15	20	20	22	22	21	22	20	20	22	22	17	20	21	20	18	22	22
Q8K1K4	Centromere protein I OS=Mus musculus OX=10090 GN=Cenpi PE=2 SV=1	Cenpi	85.402	1.9	15	1	1	1	0	1	1	1	0	1	1	1	1	1	0	1	1	0	1	0	0	0	1	0	0	0	0	0	1	1	1	1	1	1	1	1	1	1	1	1	1	1	1	1	1
Q9D666	SUN domain-containing protein 1 OS=Mus musculus OX=10090 GN=Sun1 PE=1 SV=2	Sun1	101.98	26.4	174	16	16	4	5	8	6	5	8	7	6	5	7	7	4	7	8	5	8	4	6	8	6	9	7	6	7	8	5	8	11	10	12	8	10	10	9	10	9	12	12	8	10	10	8
A2AJI0	MAP7 domain-containing protein 1 OS=Mus musculus OX=10090 GN=Map7d1 PE=1 SV=1	Map7d1	93.275	23.3	93	14	14	4	1	5	4	3	5	9	4	3	6	5	4	5	3	1	3	1	1	5	2	2	4	1	3	2	2	5	13	5	12	10	10	11	11	12	9	11	10	10	12	8	10
Q9WTX2	Interferon-inducible double-stranded RNA-dependent protein kinase activator A OS=Mus musculus OX=10090 GN=Prkra PE=1 SV=1	Prkra	34.371	32.6	145	6	6	5	3	6	7	2	3	6	5	3	7	5	8	5	7	4	5	4	4	7	7	8	5	4	6	5	6	8	4	5	6	6	5	5	6	4	4	6	4	6	6	6	4
Q6PFQ7	Ras GTPase-activating protein 4 OS=Mus musculus OX=10090 GN=Rasa4 PE=1 SV=1	Rasa4	90.059	40	222	22	22	3	2	6	7	3	5	13	12	5	14	12	12	8	9	4	5	6	6	14	11	12	9	6	9	12	9	8	10	10	14	14	14	14	16	19	14	20	17	17	15	17	15
Q68FL6	Methionine--tRNA ligase, cytoplasmic OS=Mus musculus OX=10090 GN=Mars PE=1 SV=1	Mars	101.43	49.4	920	39	39	33	38	37	31	34	39	35	36	36	33	40	38	33	34	37	32	35	32	33	34	29	31	34	32	30	35	29	33	34	38	36	37	37	37	34	36	37	37	38	37	37	36
Q3U9G9	Delta(14)-sterol reductase LBR OS=Mus musculus OX=10090 GN=Lbr PE=1 SV=2	Lbr	71.439	26.7	241	15	15	10	12	11	9	7	11	10	12	10	11	11	12	9	8	7	7	10	9	8	9	7	5	5	8	8	9	6	14	14	14	12	14	14	12	13	13	15	14	14	13	13	12
P14115	60S ribosomal protein L27a OS=Mus musculus OX=10090 GN=Rpl27a PE=1 SV=5	Rpl27a	16.605	31.8	183	7	7	6	6	8	7	8	7	8	7	7	8	7	6	7	7	9	8	7	7	6	7	7	5	6	5	6	5	6	6	6	5	5	6	7	6	6	6	6	6	6	6	7	6
Q8BN78	Transcriptional regulator Kaiso OS=Mus musculus OX=10090 GN=Zbtb33 PE=1 SV=1	Zbtb33	74.049	3.1	2	1	1	0	0	1	0	0	0	0	0	0	0	0	0	0	0	0	0	0	0	1	0	0	0	0	0	0	0	0	1	0	1	0	1	0	0	0	0	0	1	0	0	0	0
Q5MJS3	Extracellular serine/threonine protein kinase FAM20C OS=Mus musculus OX=10090 GN=Fam20c PE=1 SV=1	Fam20c	65.765	5	5	2	1	0	0	0	0	0	2	0	0	1	0	1	1	0	0	0	0	0	0	0	0	0	0	0	0	0	0	0	1	0	1	1	2	2	1	2	1	0	1	1	0	0	0
P56183	Ribosomal RNA processing protein 1 homolog A OS=Mus musculus OX=10090 GN=Rrp1 PE=1 SV=2	Rrp1	54.776	28.5	136	10	10	6	3	7	8	6	7	7	5	8	5	4	6	4	3	6	5	4	3	5	4	3	6	4	3	4	4	6	9	8	8	8	8	7	9	7	9	9	7	8	7	7	8
Q923B1	Lariat debranching enzyme OS=Mus musculus OX=10090 GN=Dbr1 PE=1 SV=2	Dbr1	62.289	20.5	82	9	9	7	1	4	3	4	6	4	2	2	2	3	4	2	2	3	4	4	2	3	4	3	3	0	1	5	2	2	9	4	8	6	6	8	6	5	6	6	7	7	7	8	7
Q920D3	Mediator of RNA polymerase II transcription subunit 28 OS=Mus musculus OX=10090 GN=Med28 PE=1 SV=2	Med28	19.538	34.3	30	4	4	1	1	1	1	1	1	1	2	1	1	1	1	1	1	1	2	1	1	1	1	2	1	1	1	1	1	1	3	2	3	3	3	3	3	3	2	3	3	1	4	1	3
Q8VCS6	Mediator of RNA polymerase II transcription subunit 9 OS=Mus musculus OX=10090 GN=Med9 PE=2 SV=1	Med9	15.709	26.8	7	2	2	2	0	0	0	0	1	0	0	0	0	0	0	0	1	0	0	0	0	0	1	1	0	0	0	1	0	0	2	1	1	1	1	2	1	0	1	2	2	1	1	2	0
O09172	Glutamate--cysteine ligase regulatory subunit OS=Mus musculus OX=10090 GN=Gclm PE=1 SV=1	Gclm	30.534	40.1	195	10	10	9	6	7	8	6	7	8	6	7	6	7	5	9	6	7	8	9	7	3	4	6	8	9	10	10	9	8	9	10	9	8	7	8	9	9	8	7	9	8	8	9	9
Q9CZJ1	Probable U3 small nucleolar RNA-associated protein 11 OS=Mus musculus OX=10090 GN=Utp11 PE=2 SV=1	Utp11	30.55	22.1	99	6	6	5	3	5	4	6	4	7	6	4	5	3	3	3	3	2	3	2	3	2	3	3	4	4	2	3	4	3	6	5	6	5	4	6	6	5	6	5	6	6	6	5	5
Q80SZ7	Guanine nucleotide-binding protein G(I)/G(S)/G(O) subunit gamma-5 OS=Mus musculus OX=10090 GN=Gng5 PE=1 SV=2	Gng5	7.3184	50	50	2	2	3	2	2	2	3	2	1	3	1	2	2	2	2	3	1	1	2	2	2	1	2	1	2	1	2	1	2	2	2	2	2	2	2	2	2	2	2	2	2	2	2	2
Q60960	Importin subunit alpha-5 OS=Mus musculus OX=10090 GN=Kpna1 PE=1 SV=2	Kpna1	60.182	24	92	12	6	5	3	3	2	3	6	3	3	5	3	4	2	5	2	3	5	4	2	5	3	3	2	2	5	2	3	4	11	11	11	12	10	12	12	12	11	12	12	11	11	12	9
Q8R422	CD109 antigen OS=Mus musculus OX=10090 GN=Cd109 PE=1 SV=1	Cd109	161.66	7.7	16	9	8	1	5	3	1	0	1	1	1	1	0	0	0	0	0	0	0	0	0	0	2	0	0	0	0	0	0	0	5	9	7	4	5	3	4	5	5	6	7	5	1	1	2
P10400	Retrovirus-related Pol polyprotein (Fragment) OS=Mus musculus OX=10090 GN=Pol PE=2 SV=1	Pol	13.302	25	54	3	3	2	3	2	2	4	3	3	3	1	1	1	1	2	1	1	1	2	3	4	3	2	1	0	2	1	3	2	2	2	3	2	3	3	2	3	2	2	2	2	2	2	2
Q9DBG9	Tax1-binding protein 3 OS=Mus musculus OX=10090 GN=Tax1bp3 PE=1 SV=1	Tax1bp3	13.722	39.5	11	3	3	2	0	0	1	0	0	0	1	1	1	0	1	1	1	0	0	0	0	0	1	0	0	0	0	0	0	1	2	1	1	2	2	2	1	2	2	1	1	1	1	2	0
Q8C3X2	Coiled-coil domain-containing protein 90B, mitochondrial OS=Mus musculus OX=10090 GN=Ccdc90b PE=1 SV=1	Ccdc90b	29.596	18.4	37	4	4	1	2	1	1	2	1	1	1	1	3	1	2	1	1	2	1	1	1	1	2	3	1	2	1	2	1	0	3	3	4	3	4	3	3	3	3	4	3	4	3	4	3
Q9DCL4	Probable methyltransferase-like protein 15 OS=Mus musculus OX=10090 GN=Mettl15 PE=1 SV=2	Mettl15	45.281	10.8	7	3	2	0	0	0	0	0	0	0	0	0	1	0	0	0	0	1	0	1	0	0	1	0	0	0	0	1	1	1	1	1	1	1	1	1	1	1	1	2	1	1	1	1	2
Q922F4	Tubulin beta-6 chain OS=Mus musculus OX=10090 GN=Tubb6 PE=1 SV=1	Tubb6	50.09	72	404	26	12	15	14	16	15	16	17	14	16	14	16	13	18	18	13	14	13	17	15	11	13	16	15	14	16	16	15	14	24	24	23	23	24	23	23	23	23	25	23	24	25	23	24
Q921T2	Torsin-1A-interacting protein 1 OS=Mus musculus OX=10090 GN=Tor1aip1 PE=1 SV=3	Tor1aip1	66.78	46.6	408	19	18	15	13	17	13	14	13	14	11	13	13	16	15	20	15	14	16	15	20	10	19	16	13	16	14	17	19	17	14	13	14	14	13	13	14	13	14	14	14	13	15	15	13
P01887	Beta-2-microglobulin OS=Mus musculus OX=10090 GN=B2m PE=1 SV=2	B2m	13.779	16	47	2	2	1	2	2	1	1	2	2	2	1	2	2	2	2	2	2	1	2	2	3	1	2	2	2	1	2	2	1	2	2	2	2	2	2	2	2	2	2	2	2	2	2	2
Q91VT4	Carbonyl reductase family member 4 OS=Mus musculus OX=10090 GN=Cbr4 PE=1 SV=2	Cbr4	25.414	48.7	107	9	9	4	6	5	5	2	4	3	3	2	3	4	6	5	2	3	4	4	5	6	6	6	2	3	4	4	2	4	8	7	7	7	8	7	7	6	7	6	6	8	8	7	7
Q9D6Y9	1,4-alpha-glucan-branching enzyme OS=Mus musculus OX=10090 GN=Gbe1 PE=1 SV=1	Gbe1	80.363	21.4	136	10	10	3	3	4	3	5	4	6	3	3	3	4	3	6	7	6	4	4	6	5	7	7	8	5	9	4	9	5	8	5	5	8	8	7	9	8	5	6	6	7	8	7	7
P70315	Wiskott-Aldrich syndrome protein homolog OS=Mus musculus OX=10090 GN=Was PE=1 SV=1	Was	54.191	38.8	162	11	10	8	3	6	8	6	4	4	9	7	6	7	5	8	3	7	5	7	4	4	6	8	5	6	5	7	7	7	9	7	8	9	9	7	6	9	8	8	7	9	8	7	10
Q8R2U0	Nucleoporin SEH1 OS=Mus musculus OX=10090 GN=Seh1l PE=2 SV=1	Seh1l	39.774	64.2	296	17	17	11	10	13	10	14	11	9	13	12	13	13	12	12	9	9	10	8	10	9	11	9	7	11	11	15	12	12	14	15	14	14	16	14	11	13	13	17	13	14	14	13	14
Q9ER80	Receptor-transporting protein 4 OS=Mus musculus OX=10090 GN=Rtp4 PE=1 SV=1	Rtp4	28.391	17.3	22	4	4	0	1	1	0	1	2	3	2	2	0	0	0	1	0	1	0	2	1	0	0	0	1	0	1	2	0	1	3	2	2	2	1	2	3	3	4	3	2	1	1	0	2
P58771	Tropomyosin alpha-1 chain OS=Mus musculus OX=10090 GN=Tpm1 PE=1 SV=1	Tpm1	32.68	35.6	75	16	7	3	5	2	2	3	4	3	2	7	5	1	5	2	3	2	4	4	2	1	2	2	2	1	1	3	2	2	13	12	13	12	12	14	12	13	14	12	10	13	12	12	12
Q3UVK0	Endoplasmic reticulum metallopeptidase 1 OS=Mus musculus OX=10090 GN=Ermp1 PE=1 SV=2	Ermp1	100.15	14.8	140	10	10	3	6	8	6	4	5	7	6	4	7	4	5	5	5	3	4	4	7	4	5	5	6	6	5	5	4	7	5	8	10	9	9	7	9	8	8	8	7	7	8	8	8
Q99J99	3-mercaptopyruvate sulfurtransferase OS=Mus musculus OX=10090 GN=Mpst PE=1 SV=4	Mpst	33.097	50.8	201	12	12	5	5	8	5	6	7	6	8	9	6	7	7	9	6	8	9	6	6	12	6	10	10	6	7	10	9	8	9	9	10	9	10	9	8	9	9	12	9	11	11	9	11
Q8R080	G2 and S phase-expressed protein 1 OS=Mus musculus OX=10090 GN=Gtse1 PE=1 SV=2	Gtse1	78.751	13.2	16	6	6	2	2	3	0	0	0	0	3	0	0	1	0	2	0	1	0	0	0	0	0	2	0	0	0	0	0	0	2	2	4	0	0	1	2	3	3	2	3	1	3	3	3
Q60817	Nascent polypeptide-associated complex subunit alpha OS=Mus musculus OX=10090 GN=Naca PE=1 SV=1	Naca	23.384	26.5	175	5	5	7	6	6	8	7	7	8	7	9	8	7	8	5	7	6	5	6	7	6	6	4	4	7	8	5	6	5	5	5	5	5	5	5	5	5	5	5	4	5	3	4	4
Q9JLV5	Cullin-3 OS=Mus musculus OX=10090 GN=Cul3 PE=1 SV=1	Cul3	88.947	49.7	455	35	35	19	13	17	14	19	20	22	22	19	17	17	16	15	17	17	15	17	17	20	14	14	18	9	17	16	17	17	31	23	32	32	30	33	31	29	30	33	33	29	33	32	34
Q8CD15	Ribosomal oxygenase 2 OS=Mus musculus OX=10090 GN=Riox2 PE=1 SV=2	Riox2	53.516	36.8	184	15	15	5	7	11	8	10	4	7	5	6	7	6	8	7	7	8	8	9	7	6	5	4	7	5	7	6	7	7	10	12	12	14	14	14	12	11	11	11	10	11	12	11	13
Q69ZN7	Myoferlin OS=Mus musculus OX=10090 GN=Myof PE=1 SV=2	Myof	233.32	45	1138	74	72	37	34	34	44	43	37	46	33	38	47	39	50	47	39	48	36	49	44	46	45	47	41	40	48	42	42	42	65	52	61	62	62	61	60	56	59	66	65	65	64	59	65
Q9Z2I8	Succinate--CoA ligase [GDP-forming] subunit beta, mitochondrial OS=Mus musculus OX=10090 GN=Suclg2 PE=1 SV=3	Suclg2	46.839	50.6	264	19	19	11	11	10	14	12	11	12	9	8	9	10	8	12	11	10	9	5	8	11	7	8	9	11	10	8	9	11	16	17	15	17	17	14	18	15	13	16	14	17	16	15	16
P14824	Annexin A6 OS=Mus musculus OX=10090 GN=Anxa6 PE=1 SV=3	Anxa6	75.884	54.7	581	31	31	21	22	24	22	19	17	23	21	20	28	24	22	23	20	20	21	21	25	22	21	21	20	19	27	18	19	21	25	27	28	26	24	23	26	25	25	26	29	28	28	23	26
Q921C5	Protein bicaudal D homolog 2 OS=Mus musculus OX=10090 GN=Bicd2 PE=1 SV=1	Bicd2	93.39	29.4	78	18	17	2	2	2	4	4	2	5	3	7	1	0	0	3	4	3	5	4	1	1	3	4	4	1	3	6	2	2	8	6	6	11	12	11	9	11	8	6	6	7	8	10	7
Q60649	Caseinolytic peptidase B protein homolog OS=Mus musculus OX=10090 GN=Clpb PE=1 SV=1	Clpb	76.003	33.5	234	16	16	9	6	13	10	13	12	8	7	9	11	11	10	8	10	6	10	8	7	5	7	7	7	6	7	8	8	11	14	13	16	13	14	15	13	13	14	10	13	13	15	14	12
P70406	Mitochondrial uncoupling protein 2 OS=Mus musculus OX=10090 GN=Ucp2 PE=1 SV=1	Ucp2	33.373	10.7	16	2	2	1	0	0	1	2	1	2	0	1	0	0	0	0	0	0	0	0	0	0	0	0	1	1	1	1	2	2	2	0	2	2	2	2	2	1	1	0	0	0	1	1	1
Q91YL2	E3 ubiquitin-protein ligase RNF126 OS=Mus musculus OX=10090 GN=Rnf126 PE=1 SV=1	Rnf126	34.08	22	105	5	5	5	3	4	4	4	4	3	1	5	4	3	4	3	5	4	3	5	5	5	4	6	4	3	4	5	2	3	4	4	4	5	3	5	4	3	4	5	4	3	3	4	4
A2A791	Zinc finger MYM-type protein 4 OS=Mus musculus OX=10090 GN=Zmym4 PE=1 SV=1	Zmym4	172.44	4.4	13	5	5	0	0	2	2	0	0	1	1	2	0	0	1	1	0	1	0	0	0	0	0	0	2	0	0	0	0	0	2	2	5	3	2	4	4	4	4	4	3	2	4	3	3
P63044	Vesicle-associated membrane protein 2 OS=Mus musculus OX=10090 GN=Vamp2 PE=1 SV=2	Vamp2	12.691	34.5	25	3	1	1	1	1	1	1	1	1	1	0	1	1	1	1	1	1	1	1	1	1	1	1	1	1	0	1	1	1	3	3	3	3	3	3	3	3	2	3	3	3	3	3	3
Q8CGP1	Histone H2B type 1-K OS=Mus musculus OX=10090 GN=H2bc12 PE=1 SV=3	H2bc12	13.92	69	651	13	3	25	28	24	23	21	20	22	24	26	29	28	28	20	24	26	21	22	23	18	28	24	27	31	19	23	22	25	12	10	11	11	10	11	10	11	11	12	10	11	11	11	11
P97370	Sodium/potassium-transporting ATPase subunit beta-3 OS=Mus musculus OX=10090 GN=Atp1b3 PE=1 SV=1	Atp1b3	31.775	52.9	389	15	15	10	17	14	12	15	12	12	14	8	19	12	15	19	12	14	16	11	14	12	18	12	15	14	14	20	20	18	14	13	15	15	15	14	15	14	13	15	15	15	15	14	14
Q9QXT1	Dual adapter for phosphotyrosine and 3-phosphotyrosine and 3-phosphoinositide OS=Mus musculus OX=10090 GN=Dapp1 PE=1 SV=1	Dapp1	32.167	11.1	11	2	2	1	0	1	1	0	0	0	1	0	2	0	1	0	0	1	1	0	0	1	0	1	0	0	0	0	0	0	2	1	1	2	2	1	1	1	1	2	0	1	0	2	2
Q91VN1	Zinc finger protein 24 OS=Mus musculus OX=10090 GN=Znf24 PE=1 SV=1	Znf24	41.918	11.1	20	3	3	1	1	2	1	1	1	1	1	1	2	0	1	1	1	1	1	0	0	1	2	0	0	0	0	0	0	0	1	2	3	2	2	2	2	2	1	3	2	2	2	2	2
Q9CRC6	BLOC-1-related complex subunit 7 OS=Mus musculus OX=10090 GN=Borcs7 PE=1 SV=1	Borcs7	11.546	45.7	16	4	4	1	0	0	0	1	2	2	0	0	0	1	0	1	0	0	0	0	1	2	1	0	0	1	1	1	0	1	3	3	3	1	2	3	2	2	3	3	2	2	3	2	1
Q922W5	Pyrroline-5-carboxylate reductase 1, mitochondrial OS=Mus musculus OX=10090 GN=Pycr1 PE=1 SV=1	Pycr1	32.373	43.4	36	9	6	0	0	0	0	1	0	0	0	1	1	1	2	1	2	1	2	1	1	3	4	2	1	1	2	3	2	4	5	3	4	5	7	3	7	3	4	9	6	5	7	6	7
Q8R149	BUD13 homolog OS=Mus musculus OX=10090 GN=Bud13 PE=1 SV=1	Bud13	72.138	10.4	37	5	5	1	3	1	1	2	3	1	2	2	0	1	1	1	1	1	3	2	2	1	2	3	1	1	0	0	1	0	3	3	3	3	3	3	3	2	3	3	4	4	4	4	3
Q9WUU8	TNFAIP3-interacting protein 1 OS=Mus musculus OX=10090 GN=Tnip1 PE=1 SV=1	Tnip1	73.049	28.6	116	12	12	2	2	2	7	5	11	6	6	4	4	2	4	4	5	7	7	5	5	3	2	2	4	1	1	6	5	4	8	4	10	10	10	12	11	10	6	10	9	9	10	11	11
Q91YD9	Neural Wiskott-Aldrich syndrome protein OS=Mus musculus OX=10090 GN=Wasl PE=1 SV=1	Wasl	54.274	2.6	19	1	1	1	0	1	0	1	1	1	0	1	1	1	1	1	1	0	0	1	1	0	1	1	1	0	1	0	1	1	1	1	1	1	1	1	1	1	1	1	1	1	1	1	1
P11103	Poly [ADP-ribose] polymerase 1 OS=Mus musculus OX=10090 GN=Parp1 PE=1 SV=3	Parp1	113.1	35.1	943	37	37	42	39	35	41	33	42	36	35	35	43	43	38	36	33	32	31	33	31	39	33	32	33	26	26	32	36	28	33	31	32	34	34	35	35	35	36	35	34	34	34	32	32
Q8VDD9	PH-interacting protein OS=Mus musculus OX=10090 GN=Phip PE=1 SV=2	Phip	206.72	18.3	164	22	22	5	6	5	6	4	8	9	5	6	8	7	8	7	4	7	4	7	5	7	8	8	7	2	5	6	6	4	15	11	17	16	15	15	15	15	14	16	15	17	15	13	13
Q9JHJ8	ICOS ligand OS=Mus musculus OX=10090 GN=Icoslg PE=1 SV=1	Icoslg	35.96	3.4	1	1	1	0	0	0	0	0	0	0	0	1	0	0	0	0	0	0	0	0	0	0	0	0	0	0	0	0	0	0	0	0	0	1	1	0	1	1	1	0	1	0	0	0	1
Q9WU81	Glucose-6-phosphate exchanger SLC37A2 OS=Mus musculus OX=10090 GN=Slc37a2 PE=1 SV=1	Slc37a2	55.072	12.4	70	4	4	4	3	3	3	2	1	1	1	3	2	2	3	1	4	2	2	3	2	1	4	4	3	3	2	3	5	3	4	4	3	4	4	4	2	3	4	4	4	3	3	4	4
Q924L1	LETM1 domain-containing protein 1 OS=Mus musculus OX=10090 GN=Letmd1 PE=1 SV=1	Letmd1	41.7	14.7	27	4	4	1	1	2	1	2	1	1	1	1	2	2	2	1	1	0	1	0	2	0	0	0	1	0	0	3	1	0	2	4	3	4	2	3	4	3	2	3	2	4	4	4	1
Q9R0C8	Guanine nucleotide exchange factor VAV3 OS=Mus musculus OX=10090 GN=Vav3 PE=1 SV=2	Vav3	97.967	6.5	17	5	4	0	0	0	1	0	0	0	0	1	1	0	1	1	1	2	0	1	1	1	0	0	1	2	0	0	1	2	4	3	3	4	5	4	5	3	4	4	4	4	4	5	5
Q924M7	Mannose-6-phosphate isomerase OS=Mus musculus OX=10090 GN=Mpi PE=1 SV=1	Mpi	46.575	38.1	193	11	11	6	9	8	8	6	6	6	9	8	10	7	8	8	6	7	6	7	4	10	6	8	9	4	7	6	8	6	11	9	9	11	10	10	10	11	10	10	10	10	10	9	9
Q8CI75	DIS3-like exonuclease 2 OS=Mus musculus OX=10090 GN=Dis3l2 PE=1 SV=1	Dis3l2	97.774	36	256	19	19	5	9	9	10	9	7	9	10	10	10	12	11	10	9	10	10	11	10	9	11	9	11	7	9	11	7	11	14	11	15	17	16	13	15	14	15	17	16	17	15	17	13
Q9WVQ1	Membrane-associated guanylate kinase, WW and PDZ domain-containing protein 2 OS=Mus musculus OX=10090 GN=Magi2 PE=1 SV=2	Magi2	140.92	2.7	10	2	2	0	0	3	1	1	0	0	0	0	2	0	1	1	0	0	0	0	0	1	0	0	0	0	0	0	0	0	2	2	2	2	2	2	2	1	2	2	2	2	1	2	2
Q8R2Q8	Bone marrow stromal antigen 2 OS=Mus musculus OX=10090 GN=Bst2 PE=1 SV=1	Bst2	19.152	27.9	38	5	5	2	1	0	1	4	2	2	1	1	1	2	2	2	1	0	2	1	2	1	1	1	0	1	1	3	1	2	3	3	1	2	5	2	4	4	3	2	3	3	2	2	2
Q9WUA3	ATP-dependent 6-phosphofructokinase, platelet type OS=Mus musculus OX=10090 GN=Pfkp PE=1 SV=1	Pfkp	85.454	43.2	786	29	27	27	24	31	25	30	25	30	25	24	32	25	27	29	32	29	27	30	30	37	26	32	32	31	34	32	31	29	27	24	28	26	27	25	25	26	25	26	25	25	26	25	27
Q9CQ06	39S ribosomal protein L24, mitochondrial OS=Mus musculus OX=10090 GN=Mrpl24 PE=1 SV=1	Mrpl24	24.944	35.6	81	7	7	3	4	4	2	2	3	3	3	3	5	2	3	3	3	2	4	4	2	4	2	4	3	3	1	4	2	3	6	4	7	7	6	6	7	7	6	7	7	5	7	6	5
Q8VHK9	ATP-dependent DNA/RNA helicase DHX36 OS=Mus musculus OX=10090 GN=Dhx36 PE=1 SV=2	Dhx36	113.88	31.6	294	22	21	10	9	17	9	14	11	11	12	9	14	13	14	12	9	12	10	12	7	10	10	9	10	7	10	10	13	10	17	12	19	18	19	20	17	17	18	20	20	19	21	15	16
Q78T54	Vacuolar ATPase assembly integral membrane protein Vma21 OS=Mus musculus OX=10090 GN=Vma21 PE=1 SV=1	Vma21	11.365	24.8	25	2	2	0	1	2	1	2	0	0	0	1	1	1	1	0	1	1	1	3	2	1	2	1	0	0	1	1	0	1	1	2	2	1	1	2	1	2	2	2	2	2	1	2	2
P53995	Anaphase-promoting complex subunit 1 OS=Mus musculus OX=10090 GN=Anapc1 PE=1 SV=2	Anapc1	215.99	17.8	235	24	24	12	12	13	10	10	11	7	7	6	11	8	7	9	7	6	7	4	6	15	14	11	7	6	8	9	7	5	17	20	20	18	16	20	22	17	16	19	17	16	20	17	15
Q91Z53	Glyoxylate reductase/hydroxypyruvate reductase OS=Mus musculus OX=10090 GN=Grhpr PE=1 SV=1	Grhpr	35.328	32.9	139	8	8	3	6	3	3	3	3	5	4	4	5	7	6	5	7	5	4	4	5	8	6	8	9	5	7	5	5	4	7	6	6	7	6	6	6	6	7	8	8	8	8	8	8
Q8QZY1	Eukaryotic translation initiation factor 3 subunit L OS=Mus musculus OX=10090 GN=Eif3l PE=1 SV=1	Eif3l	66.612	53	610	27	26	27	22	27	23	29	24	28	24	25	24	23	26	21	21	22	21	21	21	20	20	15	20	22	22	19	24	19	25	24	25	23	26	22	25	25	23	22	25	23	24	24	24
P0DPD9	EEF1AKMT4-ECE2 readthrough transcript protein OS=Mus musculus OX=10090 GN=Eef1akmt4-Ece2 PE=1 SV=1	Eef1akmt4-Ece2	99.479	10.1	39	6	2	2	2	1	1	1	2	1	1	3	0	1	1	3	1	1	0	1	1	2	2	1	1	1	3	2	2	2	4	3	3	3	2	4	3	4	4	4	4	4	4	3	4
Q9D868	Peptidyl-prolyl cis-trans isomerase H OS=Mus musculus OX=10090 GN=Ppih PE=1 SV=1	Ppih	20.463	33.5	44	5	5	2	1	2	2	2	1	5	1	2	0	2	2	1	1	3	0	2	3	2	2	3	1	1	0	2	1	0	3	4	4	3	3	5	5	5	3	2	3	3	3	3	4
Q62188	Dihydropyrimidinase-related protein 3 OS=Mus musculus OX=10090 GN=Dpysl3 PE=1 SV=1	Dpysl3	61.936	6.1	1	2	1	0	0	0	0	0	0	0	0	0	0	0	0	0	0	0	0	0	0	0	0	0	0	0	0	0	0	1	2	2	2	2	2	2	1	2	2	2	2	2	2	2	2
P58021	Transmembrane 9 superfamily member 2 OS=Mus musculus OX=10090 GN=Tm9sf2 PE=1 SV=1	Tm9sf2	75.329	25.4	293	13	13	10	9	8	11	10	15	12	11	8	13	12	10	11	11	11	11	11	11	15	13	12	10	7	9	12	11	9	12	10	13	12	12	13	12	12	10	12	11	13	13	12	13
Q9D2V5	Protein AAR2 homolog OS=Mus musculus OX=10090 GN=Aar2 PE=1 SV=3	Aar2	43.408	18.2	43	4	4	2	1	4	3	2	3	3	2	3	3	2	1	1	1	1	0	0	1	2	0	1	1	1	0	3	1	1	2	1	4	4	2	4	4	3	3	3	3	4	3	2	3
P32233	Developmentally-regulated GTP-binding protein 1 OS=Mus musculus OX=10090 GN=Drg1 PE=1 SV=1	Drg1	40.512	56.7	304	19	19	12	10	14	14	12	12	9	12	14	11	10	12	12	9	8	13	11	12	11	9	12	12	10	9	12	12	10	19	17	19	19	19	19	18	18	19	18	19	19	18	16	18
Q9D8B4	NADH dehydrogenase [ubiquinone] 1 alpha subcomplex subunit 11 OS=Mus musculus OX=10090 GN=Ndufa11 PE=1 SV=2	Ndufa11	14.982	51.1	103	4	4	3	6	4	4	4	4	4	4	4	5	5	3	4	4	3	4	3	6	4	2	4	4	2	3	4	3	3	4	4	4	4	4	4	4	4	4	4	3	4	4	4	4
Q8K0C9	GDP-mannose 4,6 dehydratase OS=Mus musculus OX=10090 GN=Gmds PE=1 SV=1	Gmds	41.984	42.2	147	12	12	6	5	6	5	7	5	6	3	6	5	4	8	3	6	6	6	6	4	7	7	7	6	4	6	4	5	4	8	9	10	11	11	9	9	10	9	9	10	9	7	10	9
Q9D404	3-oxoacyl-[acyl-carrier-protein] synthase, mitochondrial OS=Mus musculus OX=10090 GN=Oxsm PE=1 SV=1	Oxsm	48.627	30.9	51	8	8	2	2	1	0	1	0	1	3	0	5	3	5	1	2	1	3	1	2	3	4	1	3	1	0	1	4	1	4	5	6	4	5	5	7	6	3	6	7	7	6	4	5
Q60864	Stress-induced-phosphoprotein 1 OS=Mus musculus OX=10090 GN=Stip1 PE=1 SV=1	Stip1	62.581	58.9	916	41	40	39	39	40	38	41	37	38	39	38	41	30	33	34	32	30	35	34	33	29	30	29	26	25	29	31	33	33	36	35	36	36	34	34	36	35	34	35	33	33	33	33	32
E9PVA8	eIF-2-alpha kinase activator GCN1 OS=Mus musculus OX=10090 GN=Gcn1 PE=1 SV=1	Gcn1	293.02	44.9	1468	97	97	57	54	60	54	59	60	57	60	54	60	60	59	59	47	54	55	50	52	47	53	52	50	45	57	54	49	50	80	73	81	85	82	78	79	77	82	81	82	83	80	81	82
Q6Q783	Histone-lysine N-methyltransferase KMT5C OS=Mus musculus OX=10090 GN=Kmt5c PE=1 SV=1	Kmt5c	53.159	6.4	3	2	2	0	0	0	0	0	0	0	0	0	0	0	0	0	0	0	0	0	0	1	0	1	0	0	0	1	0	0	1	0	1	2	1	1	1	0	1	1	1	1	2	2	1
Q91WA6	Sharpin OS=Mus musculus OX=10090 GN=Sharpin PE=1 SV=1	Sharpin	39.852	4.2	8	1	1	0	0	0	1	0	0	0	0	0	0	1	0	0	0	1	0	1	0	0	0	0	1	1	1	1	0	0	1	0	1	1	0	0	0	1	1	1	1	1	1	1	1
Q5DU37	Zinc finger FYVE domain-containing protein 26 OS=Mus musculus OX=10090 GN=Zfyve26 PE=1 SV=2	Zfyve26	282.96	1.5	11	3	3	0	0	0	0	0	0	0	0	0	1	0	0	0	0	1	1	0	0	1	1	2	0	0	1	2	0	1	1	2	2	2	2	1	2	1	2	2	2	1	2	2	2
Q9D1I2	Caspase recruitment domain-containing protein 19 OS=Mus musculus OX=10090 GN=Card19 PE=1 SV=1	Card19	20.936	16.4	19	3	3	0	0	2	1	0	2	1	0	0	0	0	1	1	1	1	0	0	0	1	1	1	0	1	0	3	1	1	3	2	2	2	2	2	1	2	1	1	1	2	3	3	3
Q99KJ8	Dynactin subunit 2 OS=Mus musculus OX=10090 GN=Dctn2 PE=1 SV=3	Dctn2	44.116	54.2	345	16	16	15	16	12	11	13	10	11	12	11	12	11	12	13	12	13	15	13	13	15	17	13	16	13	11	10	13	12	16	16	14	14	15	13	15	15	15	15	15	16	15	14	14
P47911	60S ribosomal protein L6 OS=Mus musculus OX=10090 GN=Rpl6 PE=1 SV=3	Rpl6	33.509	45.6	526	19	19	18	21	20	21	20	23	21	24	21	22	18	18	20	17	21	20	22	18	14	21	20	18	16	17	20	17	18	18	17	18	18	19	17	18	18	17	17	16	17	17	16	18
Q7TT41	DBH-like monooxygenase protein 2 OS=Mus musculus OX=10090 GN=Moxd2 PE=2 SV=1	Moxd2	69.396	1.3	3	1	1	0	0	0	0	0	0	0	0	0	0	0	0	0	0	0	1	1	0	0	0	0	0	0	0	0	0	1	0	0	0	0	0	0	1	0	1	1	0	0	1	1	1
Q5S006	Leucine-rich repeat serine/threonine-protein kinase 2 OS=Mus musculus OX=10090 GN=Lrrk2 PE=1 SV=2	Lrrk2	284.73	3	5	5	5	0	0	0	0	0	0	0	0	0	0	0	0	0	0	0	0	0	0	0	0	0	0	0	3	2	0	0	1	1	2	0	0	1	2	2	1	0	1	2	1	2	0
Q60848	Lymphocyte-specific helicase OS=Mus musculus OX=10090 GN=Hells PE=1 SV=2	Hells	95.125	28.7	171	21	21	14	13	15	8	8	10	10	6	8	5	7	6	7	3	5	3	2	5	5	5	5	4	3	5	3	3	3	20	20	21	17	16	17	17	17	17	17	15	13	15	13	11
Q9WVS8	Mitogen-activated protein kinase 7 OS=Mus musculus OX=10090 GN=Mapk7 PE=1 SV=1	Mapk7	87.732	7.3	14	4	4	0	0	0	0	0	1	0	0	0	1	0	1	1	1	1	1	1	1	0	0	2	0	0	0	2	0	1	1	1	2	2	1	3	0	3	2	2	2	2	2	2	2
Q9CY94	DNA replication complex GINS protein PSF3 OS=Mus musculus OX=10090 GN=Gins3 PE=2 SV=1	Gins3	24.576	42.1	111	7	7	5	4	4	7	4	6	4	3	4	3	3	5	3	4	3	3	4	4	2	5	5	5	3	3	5	4	6	5	5	5	6	5	7	4	5	7	5	6	6	4	6	5
A2ALW5	DnaJ homolog subfamily C member 25 OS=Mus musculus OX=10090 GN=Dnajc25 PE=1 SV=1	Dnajc25	41.937	12	35	3	3	2	0	2	1	2	1	0	1	1	2	0	2	1	1	1	3	2	3	1	1	1	1	1	2	1	1	1	3	1	3	3	3	3	2	3	2	3	2	2	3	3	3
Q9CQA1	Trafficking protein particle complex subunit 5 OS=Mus musculus OX=10090 GN=Trappc5 PE=1 SV=1	Trappc5	20.795	23.4	17	4	4	1	2	2	1	1	1	1	0	0	1	1	1	1	0	1	1	1	0	0	0	0	0	0	0	0	1	0	4	3	3	2	4	3	3	2	2	3	2	3	4	2	3
Q05860	Formin-1 OS=Mus musculus OX=10090 GN=Fmn1 PE=1 SV=2	Fmn1	163.58	7.4	52	8	8	1	3	2	2	2	2	2	2	0	2	2	1	2	2	2	3	2	3	2	2	1	2	1	2	2	3	2	4	4	4	3	7	5	7	5	4	6	5	5	5	4	4
Q3V0J1	Transmembrane protein 237 OS=Mus musculus OX=10090 GN=Tmem237 PE=1 SV=1	Tmem237	47.342	8.4	14	2	2	0	0	1	0	1	1	1	0	0	1	0	1	1	0	0	1	1	0	0	1	1	0	0	0	2	1	0	0	0	1	1	1	1	1	0	0	1	0	1	1	0	0
Q9R0M5	Thiamin pyrophosphokinase 1 OS=Mus musculus OX=10090 GN=Tpk1 PE=1 SV=1	Tpk1	27.068	22.2	4	3	2	0	0	0	0	0	0	0	0	0	0	0	0	0	0	0	0	0	0	2	1	0	1	0	0	0	0	0	1	1	1	1	2	2	1	1	0	2	2	2	0	1	2
Q8VEK6	Inhibitor of growth protein 3 OS=Mus musculus OX=10090 GN=Ing3 PE=1 SV=2	Ing3	46.846	8.8	4	2	2	0	0	0	0	0	0	0	0	0	0	0	0	1	0	1	0	0	0	1	0	0	0	0	0	0	1	0	1	1	2	1	1	2	0	1	1	0	1	1	2	1	1
A2APB8	Targeting protein for Xklp2 OS=Mus musculus OX=10090 GN=Tpx2 PE=1 SV=1	Tpx2	85.893	38.1	207	24	24	13	12	14	8	7	6	11	14	12	5	6	4	4	4	5	7	5	4	8	12	10	6	8	4	6	7	5	21	19	22	17	16	20	20	21	18	13	17	15	17	17	13
Q9WU42	Nuclear receptor corepressor 2 OS=Mus musculus OX=10090 GN=Ncor2 PE=1 SV=3	Ncor2	269.8	10.2	95	16	15	3	4	5	5	4	6	5	4	3	2	4	4	2	4	1	4	1	2	8	4	4	3	4	3	1	3	2	13	10	14	11	11	13	12	11	12	12	13	13	11	12	8
Q9EQU5	Protein SET OS=Mus musculus OX=10090 GN=Set PE=1 SV=1	Set	33.377	42.9	407	18	18	16	15	16	12	16	19	16	15	12	17	12	15	16	12	16	18	16	12	18	15	15	12	20	15	14	16	11	15	14	13	14	16	17	16	15	14	15	15	14	16	14	11
Q6NVF0	Inositol polyphosphate 5-phosphatase OCRL OS=Mus musculus OX=10090 GN=Ocrl PE=1 SV=1	Ocrl	104.28	9.3	16	6	6	0	1	0	0	0	0	0	0	0	0	0	0	1	1	1	1	0	0	2	0	0	2	0	1	3	3	0	3	2	2	0	0	1	1	1	0	2	0	3	3	3	3
P62700	Protein yippee-like 5 OS=Mus musculus OX=10090 GN=Ypel5 PE=1 SV=1	Ypel5	13.841	41.3	48	4	4	1	0	1	1	2	2	2	1	1	3	4	3	2	3	3	0	1	3	2	2	3	2	2	1	1	1	1	3	4	3	3	4	3	4	2	2	4	4	4	3	4	3
P52480	Pyruvate kinase PKM OS=Mus musculus OX=10090 GN=Pkm PE=1 SV=4	Pkm	57.844	82.3	3588	53	53	119	134	126	123	127	136	135	131	128	130	139	132	143	129	143	134	124	135	136	130	119	137	175	123	140	135	125	46	48	45	44	48	50	48	48	47	48	49	47	46	46	50
P62484	Abl interactor 2 OS=Mus musculus OX=10090 GN=Abi2 PE=1 SV=1	Abi2	49.387	16.4	43	6	3	2	0	3	2	1	3	2	1	1	2	2	2	2	1	2	2	2	1	0	1	3	1	0	2	2	2	1	6	4	5	6	4	6	6	5	6	6	5	6	6	6	6
P62889	60S ribosomal protein L30 OS=Mus musculus OX=10090 GN=Rpl30 PE=1 SV=2	Rpl30	12.784	67	198	8	8	6	9	8	8	9	8	7	11	8	7	7	7	6	6	8	7	7	7	5	6	7	8	9	8	8	5	6	8	8	7	7	8	7	6	8	7	7	8	7	7	8	7
P48428	Tubulin-specific chaperone A OS=Mus musculus OX=10090 GN=Tbca PE=1 SV=3	Tbca	12.758	54.6	124	12	12	4	4	3	6	5	5	5	4	4	3	4	4	7	4	3	6	4	3	6	4	7	2	5	6	5	5	6	10	7	8	10	9	10	8	9	8	9	11	9	9	10	9
Q6PD03	Serine/threonine-protein phosphatase 2A 56 kDa regulatory subunit alpha isoform OS=Mus musculus OX=10090 GN=Ppp2r5a PE=1 SV=1	Ppp2r5a	56.346	32.5	139	13	12	6	4	8	4	6	6	5	7	7	6	5	7	6	6	5	5	5	5	6	4	7	3	3	4	4	4	1	11	10	11	10	9	11	12	12	9	11	12	11	10	10	11
Q80SU7	Interferon-induced very large GTPase 1 OS=Mus musculus OX=10090 GN=Gvin1 PE=1 SV=1	Gvin1	280.81	2.9	10	6	6	0	0	0	1	0	0	1	1	1	0	0	0	0	1	0	1	0	1	0	0	0	0	1	1	0	0	1	1	0	1	4	2	3	2	4	2	3	2	1	2	3	3
Q9CYN9	Renin receptor OS=Mus musculus OX=10090 GN=Atp6ap2 PE=1 SV=2	Atp6ap2	39.091	26.3	42	8	8	1	3	2	1	2	5	0	2	2	2	2	2	0	1	1	0	1	0	1	2	2	2	1	3	1	2	1	3	5	3	4	4	6	4	2	4	4	4	3	4	2	3
Q62315	Protein Jumonji OS=Mus musculus OX=10090 GN=Jarid2 PE=1 SV=1	Jarid2	137.44	2.4	9	2	2	1	1	0	2	1	2	1	0	0	1	0	0	0	0	0	0	0	0	0	0	0	0	0	0	0	0	0	1	1	0	2	2	2	2	0	2	1	0	0	0	0	0
Q9QZI8	Serine incorporator 1 OS=Mus musculus OX=10090 GN=Serinc1 PE=1 SV=1	Serinc1	50.508	2.9	17	1	1	0	0	0	0	0	1	1	1	0	1	1	1	1	1	1	0	1	0	1	1	1	1	0	1	0	1	1	1	1	1	1	1	1	1	1	0	1	1	1	1	1	1
P03966	N-myc proto-oncogene protein OS=Mus musculus OX=10090 GN=Mycn PE=2 SV=2	Mycn	49.572	13.4	10	3	3	1	1	3	0	0	2	0	0	0	0	0	1	0	0	0	0	0	0	1	0	1	0	0	0	0	0	0	3	3	3	1	2	3	0	2	1	0	0	2	0	0	0
Q9JHE7	Protein TSSC4 OS=Mus musculus OX=10090 GN=Tssc4 PE=1 SV=1	Tssc4	33.569	25.9	97	6	6	4	5	3	3	2	3	3	4	5	3	4	4	4	4	4	3	5	3	3	4	3	4	3	2	4	4	4	6	6	5	5	4	5	5	6	6	5	5	6	6	6	6
Q8BSU2	C-X-C motif chemokine 16 OS=Mus musculus OX=10090 GN=Cxcl16 PE=1 SV=2	Cxcl16	26.896	6.9	2	1	1	0	0	0	0	0	0	1	1	0	0	0	0	0	0	0	0	0	0	0	0	0	0	0	0	0	0	0	0	0	0	1	1	1	1	1	1	0	0	0	0	0	0
P17439	Lysosomal acid glucosylceramidase OS=Mus musculus OX=10090 GN=Gba PE=1 SV=1	Gba	57.621	31.8	207	14	14	5	9	7	6	6	5	4	7	10	8	8	9	10	7	7	10	7	7	12	6	7	8	12	9	6	9	6	13	12	11	13	12	11	11	12	13	12	10	12	12	11	12
B2RXR6	Serine/threonine-protein phosphatase 6 regulatory ankyrin repeat subunit B OS=Mus musculus OX=10090 GN=Ankrd44 PE=1 SV=1	Ankrd44	107.38	27.2	174	18	17	8	5	3	4	3	5	6	3	4	11	9	6	5	6	5	4	5	5	10	7	8	10	7	8	10	8	9	12	7	11	12	14	12	12	10	14	14	14	12	14	14	13
Q9CZ30	Obg-like ATPase 1 OS=Mus musculus OX=10090 GN=Ola1 PE=1 SV=1	Ola1	44.729	62.4	383	23	23	16	15	16	14	10	17	15	16	14	17	12	14	16	11	15	17	18	11	11	16	11	16	15	15	8	16	11	17	15	16	18	18	18	19	19	16	18	18	19	17	16	20
O08586	Phosphatidylinositol 3,4,5-trisphosphate 3-phosphatase and dual-specificity protein phosphatase PTEN OS=Mus musculus OX=10090 GN=Pten PE=1 SV=1	Pten	47.152	6.5	12	2	2	1	0	0	0	1	0	1	1	0	0	0	2	1	1	0	0	0	1	0	1	1	1	0	0	0	0	0	2	1	1	1	1	2	2	2	2	1	1	2	2	2	1
O35047	Homologous-pairing protein 2 homolog OS=Mus musculus OX=10090 GN=Psmc3ip PE=1 SV=1	Psmc3ip	24.748	19.4	12	3	3	3	1	1	0	0	0	1	0	0	1	1	1	0	0	0	0	0	0	1	1	0	0	1	0	0	0	0	3	3	1	3	3	3	2	2	3	3	3	3	2	0	0
Q3TC93	HCLS1-binding protein 3 OS=Mus musculus OX=10090 GN=Hs1bp3 PE=1 SV=2	Hs1bp3	43.691	37	97	12	12	4	2	0	2	2	0	3	3	2	5	5	5	5	4	5	3	4	2	3	6	8	5	2	3	5	4	5	8	5	8	7	8	8	7	8	6	8	10	8	10	10	9
Q9WVQ5	Methylthioribulose-1-phosphate dehydratase OS=Mus musculus OX=10090 GN=Apip PE=1 SV=1	Apip	26.949	55.6	159	9	9	5	5	5	7	6	5	5	3	4	7	7	6	7	7	9	5	7	5	6	7	5	8	5	6	5	6	6	7	8	7	9	7	9	7	8	7	8	9	9	9	7	8
Q91W89	Alpha-mannosidase 2C1 OS=Mus musculus OX=10090 GN=Man2c1 PE=1 SV=1	Man2c1	115.69	27.2	188	19	19	3	7	4	6	4	6	4	4	4	7	8	4	11	10	9	9	5	6	9	5	8	7	7	11	10	9	11	11	11	11	12	12	12	11	11	12	15	15	14	16	14	13
Q9CXR1	Dehydrogenase/reductase SDR family member 7 OS=Mus musculus OX=10090 GN=Dhrs7 PE=1 SV=2	Dhrs7	38.167	20.4	80	6	6	3	1	3	3	2	4	1	3	1	4	5	5	4	3	4	2	3	3	3	3	3	4	2	3	3	2	3	5	4	6	4	5	5	6	5	3	6	6	6	5	5	5
Q60737	Casein kinase II subunit alpha OS=Mus musculus OX=10090 GN=Csnk2a1 PE=1 SV=2	Csnk2a1	45.133	48.6	523	17	17	20	16	23	22	19	20	19	18	22	23	20	17	24	20	17	21	18	21	18	16	16	17	16	20	22	20	18	16	16	16	17	17	16	14	16	16	16	15	16	16	17	16
Q9JL61	DNA-binding protein Rfx5 OS=Mus musculus OX=10090 GN=Rfx5 PE=1 SV=2	Rfx5	69.734	9	19	4	4	0	0	0	0	1	0	1	0	0	1	2	1	0	0	2	0	2	0	4	1	2	1	0	1	0	0	0	1	2	3	1	2	1	2	1	2	3	3	4	1	1	3
O70469	Docking protein 2 OS=Mus musculus OX=10090 GN=Dok2 PE=1 SV=1	Dok2	45.522	44.2	81	11	11	1	4	3	2	2	4	2	4	4	1	1	2	4	3	3	3	4	6	4	3	2	3	3	5	2	3	3	6	7	5	6	7	6	8	5	5	5	6	7	8	8	8
P04184	Thymidine kinase, cytosolic OS=Mus musculus OX=10090 GN=Tk1 PE=1 SV=3	Tk1	25.776	63.9	42	11	11	8	11	10	0	0	0	0	0	1	2	1	0	0	0	0	0	0	0	4	2	1	0	0	1	1	0	0	9	11	10	5	6	6	3	5	4	8	7	5	6	2	2
Q99KL7	Ras-related protein Rab-28 OS=Mus musculus OX=10090 GN=Rab28 PE=1 SV=1	Rab28	24.728	8.1	18	1	1	1	1	0	0	0	1	1	1	0	0	1	1	0	1	1	1	1	1	0	1	1	1	1	1	0	0	1	1	1	0	1	0	1	1	1	0	0	1	1	1	1	1
Q91V12	Cytosolic acyl coenzyme A thioester hydrolase OS=Mus musculus OX=10090 GN=Acot7 PE=1 SV=2	Acot7	42.536	45.9	308	14	14	10	6	10	10	14	10	13	10	9	8	11	8	15	14	14	13	16	13	9	11	10	13	10	11	14	12	14	10	10	11	11	12	13	12	12	10	11	11	9	13	12	12
P35822	Receptor-type tyrosine-protein phosphatase kappa OS=Mus musculus OX=10090 GN=Ptprk PE=1 SV=1	Ptprk	164.18	2.2	18	2	2	0	0	0	0	0	2	1	1	1	2	3	0	1	0	0	1	0	1	1	0	1	1	0	1	0	1	0	2	2	2	2	2	2	1	1	2	2	2	2	2	2	2
Q8C4Q6	Axin interactor, dorsalization-associated protein OS=Mus musculus OX=10090 GN=Aida PE=1 SV=1	Aida	34.888	24.6	57	5	5	2	0	1	2	3	1	2	2	2	2	2	1	3	2	0	2	2	3	2	1	3	2	3	2	5	4	3	4	4	4	4	4	5	5	4	4	5	4	4	5	5	5
P32067	Lupus La protein homolog OS=Mus musculus OX=10090 GN=Ssb PE=1 SV=1	Ssb	47.756	49.4	616	29	29	19	25	26	25	22	23	24	21	23	28	25	20	23	25	25	24	20	16	24	28	19	20	21	20	23	26	21	26	24	27	27	28	27	25	28	25	26	28	28	26	26	27
E9Q7G0	Nuclear mitotic apparatus protein 1 OS=Mus musculus OX=10090 GN=Numa1 PE=1 SV=1	Numa1	235.63	55.2	1686	98	98	68	69	70	63	62	61	65	68	72	62	64	68	59	62	59	58	55	56	70	68	67	61	55	58	50	57	59	85	73	80	71	79	76	77	79	76	80	79	84	80	75	74
F7BJB9	MORC family CW-type zinc finger protein 3 OS=Mus musculus OX=10090 GN=Morc3 PE=1 SV=1	Morc3	106.52	40.8	278	25	25	8	10	8	11	11	12	11	9	12	9	9	12	12	7	12	13	9	14	12	8	10	10	9	9	10	13	8	17	16	20	15	18	21	20	17	18	18	16	19	20	19	20
O55106	Striatin OS=Mus musculus OX=10090 GN=Strn PE=1 SV=2	Strn	85.965	45.9	279	23	23	10	6	12	11	7	11	8	10	12	12	12	14	14	9	8	11	13	9	13	11	10	10	6	10	8	12	10	16	15	16	15	17	14	17	16	17	16	19	17	18	16	16
Q9CVB6	Actin-related protein 2/3 complex subunit 2 OS=Mus musculus OX=10090 GN=Arpc2 PE=1 SV=3	Arpc2	34.357	61.3	495	21	21	19	15	17	16	21	18	22	24	21	18	16	18	18	18	21	23	19	17	15	17	15	22	17	14	21	16	17	18	16	18	19	19	19	18	19	19	19	18	18	19	17	18
Q80WR5	UPF0688 protein C1orf174 homolog OS=Mus musculus OX=10090 PE=1 SV=1	---	24.774	37	49	5	5	3	0	1	1	1	3	4	3	3	3	2	2	1	2	1	2	2	3	0	2	2	1	2	2	1	1	1	3	2	2	3	2	3	4	4	4	5	5	3	4	4	3
O35083	1-acyl-sn-glycerol-3-phosphate acyltransferase alpha OS=Mus musculus OX=10090 GN=Agpat1 PE=1 SV=1	Agpat1	31.709	14	20	3	3	0	0	1	0	0	1	1	0	1	2	0	0	1	2	0	0	3	2	1	0	0	0	2	0	1	1	1	0	1	1	3	2	1	2	1	1	2	2	1	2	3	2
Q8BK64	Activator of 90 kDa heat shock protein ATPase homolog 1 OS=Mus musculus OX=10090 GN=Ahsa1 PE=1 SV=2	Ahsa1	38.117	55	386	15	15	14	16	14	14	14	14	15	14	13	13	18	15	17	15	14	16	12	15	15	14	14	14	14	13	13	14	12	13	14	14	14	14	14	13	12	13	14	13	13	13	12	11
Q6PAM1	Alpha-taxilin OS=Mus musculus OX=10090 GN=Txlna PE=1 SV=1	Txlna	62.368	53.4	251	23	23	9	16	7	10	15	14	13	10	10	11	7	7	12	9	6	10	7	10	8	9	11	6	5	6	10	7	6	17	16	19	19	16	13	18	15	16	18	13	16	17	16	15
P97821	Dipeptidyl peptidase 1 OS=Mus musculus OX=10090 GN=Ctsc PE=1 SV=1	Ctsc	52.376	37.2	251	12	12	9	9	10	13	9	7	9	8	8	7	8	9	13	9	11	11	10	10	10	7	9	10	6	9	11	11	8	7	8	9	10	9	7	9	10	8	9	9	9	11	7	9
Q3V300	Kinesin-like protein KIF22 OS=Mus musculus OX=10090 GN=Kif22 PE=2 SV=2	Kif22	73.189	26.4	70	10	10	8	3	5	2	2	1	3	3	4	3	2	2	1	1	1	2	1	1	4	4	4	2	1	2	3	2	3	8	6	8	4	4	3	8	6	7	5	5	5	6	3	5
Q60660	Killer cell lectin-like receptor 2 OS=Mus musculus OX=10090 GN=Klra2 PE=2 SV=1	Klra2	33.607	20.1	10	4	4	0	0	0	0	0	0	0	0	0	0	0	0	0	0	0	2	2	1	0	0	0	0	0	0	0	3	2	0	0	0	0	0	0	1	0	0	0	0	1	1	2	1
Q99P30	Peroxisomal coenzyme A diphosphatase NUDT7 OS=Mus musculus OX=10090 GN=Nudt7 PE=1 SV=2	Nudt7	26.856	10.2	29	2	2	1	1	1	1	1	1	1	1	1	1	1	1	1	2	1	1	1	1	1	1	1	1	1	1	2	1	1	1	1	2	2	1	2	1	2	2	2	2	2	2	2	2
Q3ULF4	Paraplegin OS=Mus musculus OX=10090 GN=Spg7 PE=1 SV=1	Spg7	85.995	11.5	28	6	6	1	0	1	1	0	1	1	0	1	2	1	2	0	0	1	0	0	2	3	1	3	1	0	0	2	2	2	2	3	5	4	4	5	4	4	6	6	5	5	3	4	4
Q9DBM1	G patch domain-containing protein 1 OS=Mus musculus OX=10090 GN=Gpatch1 PE=2 SV=1	Gpatch1	103.01	11.7	12	6	6	0	0	0	0	0	0	1	0	0	1	0	1	0	0	1	1	0	0	0	2	1	0	0	0	1	2	1	2	3	3	4	2	5	3	3	4	5	5	4	3	4	4
Q3U7R1	Extended synaptotagmin-1 OS=Mus musculus OX=10090 GN=Esyt1 PE=1 SV=2	Esyt1	121.55	37.3	571	34	34	17	18	18	13	14	18	17	18	19	23	24	27	24	20	23	23	21	18	23	24	26	23	23	25	22	25	25	25	26	25	26	25	27	25	26	23	32	29	31	30	26	26
O70480	Vesicle-associated membrane protein 4 OS=Mus musculus OX=10090 GN=Vamp4 PE=1 SV=1	Vamp4	16.353	36.9	77	4	4	6	4	4	3	2	4	2	3	3	2	2	3	3	2	2	3	3	2	3	3	2	3	3	3	2	3	2	4	4	4	4	4	4	4	4	3	4	4	4	4	4	3
P11152	Lipoprotein lipase OS=Mus musculus OX=10090 GN=Lpl PE=1 SV=3	Lpl	53.109	18.4	75	6	6	2	3	3	4	5	5	4	3	4	0	1	0	3	2	3	2	2	3	2	3	2	2	3	3	3	4	4	3	5	5	4	5	5	5	4	4	2	2	2	4	4	3
Q60605	Myosin light polypeptide 6 OS=Mus musculus OX=10090 GN=Myl6 PE=1 SV=3	Myl6	16.93	55.6	291	8	7	11	11	12	8	9	10	11	12	10	9	14	10	10	12	8	12	10	9	12	12	14	9	14	11	11	9	11	8	8	8	6	7	7	7	8	8	8	8	7	8	8	8
Q80U63	Mitofusin-2 OS=Mus musculus OX=10090 GN=Mfn2 PE=1 SV=3	Mfn2	86.187	12.4	26	6	6	1	1	1	2	0	2	1	1	1	1	1	1	1	0	1	1	0	1	1	1	1	2	0	1	1	1	1	3	2	4	5	4	5	5	3	3	5	5	4	2	4	3
Q08297	DNA repair protein RAD51 homolog 1 OS=Mus musculus OX=10090 GN=Rad51 PE=1 SV=1	Rad51	36.971	22.1	15	5	5	3	3	4	0	0	1	1	1	1	0	0	0	0	0	0	0	0	0	0	0	0	0	0	0	1	0	0	4	4	4	3	4	4	4	3	3	2	2	3	2	3	3
P36993	Protein phosphatase 1B OS=Mus musculus OX=10090 GN=Ppm1b PE=1 SV=1	Ppm1b	42.795	42.8	70	10	8	1	2	3	4	2	3	2	2	1	5	2	3	3	3	3	4	4	2	2	3	2	3	2	3	2	2	2	5	5	8	8	7	8	7	8	5	6	6	9	8	9	8
Q61165	Sodium/hydrogen exchanger 1 OS=Mus musculus OX=10090 GN=Slc9a1 PE=1 SV=1	Slc9a1	91.467	7.1	26	4	4	0	1	1	0	0	0	0	1	0	1	1	2	2	1	1	1	1	1	3	2	2	1	0	1	1	1	1	1	2	4	2	2	1	2	1	1	3	2	4	2	1	2
O35309	N-myc-interactor OS=Mus musculus OX=10090 GN=Nmi PE=1 SV=1	Nmi	35.235	43.3	112	12	12	2	3	4	3	2	5	4	3	2	4	2	3	3	5	3	5	4	4	6	4	3	7	4	4	8	6	9	9	5	10	8	7	9	8	9	6	7	7	6	11	11	9
Q8BFY6	Peflin OS=Mus musculus OX=10090 GN=Pef1 PE=1 SV=1	Pef1	29.227	22.2	95	5	5	3	4	3	4	4	4	4	3	2	4	4	3	4	2	3	4	5	3	3	2	3	3	3	4	4	5	5	4	5	4	5	5	4	5	4	3	5	4	4	4	4	4
Q8R0G7	Protein spinster homolog 1 OS=Mus musculus OX=10090 GN=Spns1 PE=2 SV=1	Spns1	56.708	17.8	44	5	4	1	1	1	1	2	0	1	2	1	1	2	3	2	1	1	1	2	2	3	2	1	2	2	2	1	2	4	3	3	3	4	2	3	4	4	3	4	4	5	5	3	3
Q3TIX9	U4/U6.U5 tri-snRNP-associated protein 2 OS=Mus musculus OX=10090 GN=Usp39 PE=1 SV=2	Usp39	65.146	33.7	309	15	15	10	10	11	13	11	12	13	10	12	13	12	12	10	12	11	14	12	13	12	11	11	7	15	9	11	9	13	14	11	14	13	12	12	14	13	12	12	14	12	13	12	12
Q3UJP5	Protein C8orf37 homolog OS=Mus musculus OX=10090 PE=1 SV=1	---	23.848	27.8	55	4	4	0	3	2	2	3	0	6	2	2	2	1	1	4	0	1	2	1	1	3	3	4	2	2	3	2	2	1	2	3	3	3	2	2	3	4	3	2	3	3	3	2	4
Q91XD7	Protein disulfide isomerase Creld1 OS=Mus musculus OX=10090 GN=Creld1 PE=1 SV=1	Creld1	45.717	21.9	40	7	7	1	1	0	1	1	0	1	1	0	1	0	2	4	3	1	4	2	2	3	2	2	0	2	3	0	2	1	3	3	5	5	4	5	3	4	3	5	4	4	5	6	4
Q9CPW2	Ferredoxin-2, mitochondrial OS=Mus musculus OX=10090 GN=Fdx2 PE=1 SV=1	Fdx2	18.766	17.2	8	2	2	0	0	0	0	1	0	2	0	1	1	0	0	1	0	0	0	0	0	1	0	0	0	0	1	0	0	0	0	1	1	1	1	1	2	1	2	1	1	1	2	0	2
Q501J7	Phosphatase and actin regulator 4 OS=Mus musculus OX=10090 GN=Phactr4 PE=1 SV=2	Phactr4	76.631	16.7	57	8	8	1	2	2	2	1	2	2	2	2	2	2	3	2	2	2	3	1	2	1	1	4	2	1	3	4	4	2	4	5	4	4	5	5	6	3	6	5	5	5	4	5	4
Q91VJ4	Serine/threonine-protein kinase 38 OS=Mus musculus OX=10090 GN=Stk38 PE=1 SV=1	Stk38	54.174	36.8	178	14	12	5	7	5	5	5	6	5	8	5	13	10	9	7	7	6	5	2	3	9	5	8	9	7	6	8	6	7	13	13	12	10	12	13	13	12	12	14	14	12	11	11	11
P07903	DNA excision repair protein ERCC-1 OS=Mus musculus OX=10090 GN=Ercc1 PE=2 SV=2	Ercc1	32.909	4	8	1	1	0	0	0	0	0	0	0	0	0	0	0	0	1	0	1	1	0	1	0	0	1	0	1	0	1	1	0	0	0	0	1	0	0	0	0	0	0	0	0	1	1	1
Q9D6Z0	Alpha-ketoglutarate-dependent dioxygenase alkB homolog 7, mitochondrial OS=Mus musculus OX=10090 GN=Alkbh7 PE=1 SV=1	Alkbh7	24.97	28.1	3	3	3	0	0	1	0	0	0	0	0	0	0	0	0	0	0	0	0	0	0	0	1	0	0	0	0	1	0	0	1	1	2	2	2	2	1	1	1	1	2	1	0	0	1
Q7TSI3	Serine/threonine-protein phosphatase 6 regulatory subunit 1 OS=Mus musculus OX=10090 GN=Ppp6r1 PE=1 SV=1	Ppp6r1	94.526	31.3	237	17	17	8	5	10	8	8	9	9	7	9	11	11	8	9	8	10	9	8	9	8	9	7	11	9	10	8	11	8	13	11	16	11	12	14	14	12	13	14	14	15	12	12	12
O55126	Protein NipSnap homolog 2 OS=Mus musculus OX=10090 GN=Nipsnap2 PE=1 SV=1	Nipsnap2	32.932	31.7	120	8	8	2	4	4	4	4	4	4	5	5	6	5	8	4	4	4	4	5	3	4	5	4	7	3	5	5	5	3	7	5	7	5	7	5	7	7	7	8	7	8	8	5	6
O88573	AF4/FMR2 family member 1 OS=Mus musculus OX=10090 GN=Aff1 PE=1 SV=2	Aff1	131.56	2.1	14	2	2	0	0	0	0	0	0	0	0	0	2	1	0	0	1	0	1	1	1	1	0	1	1	0	0	1	2	1	1	0	2	2	2	2	1	0	1	2	2	2	1	2	1
Q9CQ18	Ribonuclease H2 subunit C OS=Mus musculus OX=10090 GN=Rnaseh2c PE=1 SV=1	Rnaseh2c	17.823	56.6	58	6	6	2	3	4	4	1	4	3	3	3	2	4	1	2	1	4	2	2	2	0	2	2	2	0	1	1	2	1	5	5	5	5	6	6	5	3	6	4	6	5	4	4	4
Q8K4B2	Interleukin-1 receptor-associated kinase 3 OS=Mus musculus OX=10090 GN=Irak3 PE=1 SV=2	Irak3	68.455	16.6	44	7	7	0	0	0	0	1	2	0	1	0	0	2	1	2	3	2	3	2	1	2	1	2	2	3	3	5	2	4	4	2	2	3	4	5	2	3	4	4	4	2	5	4	3
Q8VCN5	Cystathionine gamma-lyase OS=Mus musculus OX=10090 GN=Cth PE=1 SV=1	Cth	43.567	53	113	13	13	0	0	0	0	1	1	0	2	1	3	5	4	5	4	3	7	8	7	3	2	4	10	6	7	12	9	9	3	2	2	2	2	2	2	5	2	7	7	5	9	9	6
Q8BHD7	Polypyrimidine tract-binding protein 3 OS=Mus musculus OX=10090 GN=Ptbp3 PE=1 SV=1	Ptbp3	56.7	43.2	344	15	13	15	12	13	13	10	15	14	14	17	13	12	14	15	13	12	12	13	10	13	12	11	10	8	13	14	14	12	15	14	15	15	12	14	14	15	15	15	14	15	15	15	14
Q0VBD2	Protein MCM10 homolog OS=Mus musculus OX=10090 GN=Mcm10 PE=1 SV=1	Mcm10	98.405	2	2	1	1	1	0	1	0	0	0	0	0	0	0	0	0	0	0	0	0	0	0	0	0	0	0	0	0	0	0	0	1	1	1	0	0	0	1	1	0	0	0	0	0	0	0
Q6NZR2	Myb/SANT-like DNA-binding domain-containing protein 2 OS=Mus musculus OX=10090 GN=Msantd2 PE=1 SV=1	Msantd2	61.361	20	23	7	7	1	0	0	1	0	0	0	2	1	0	0	1	1	1	2	1	1	0	2	2	1	0	1	1	3	1	0	3	1	2	2	2	4	3	4	5	4	2	4	2	3	2
Q9D975	Sulfiredoxin-1 OS=Mus musculus OX=10090 GN=Srxn1 PE=2 SV=1	Srxn1	14.149	55.1	43	5	5	2	1	2	2	1	2	1	1	1	1	1	1	1	2	1	3	2	1	1	1	1	1	1	2	3	3	4	3	2	3	2	3	3	3	3	3	2	3	1	3	3	3
Q9CQL4	39S ribosomal protein L20, mitochondrial OS=Mus musculus OX=10090 GN=Mrpl20 PE=1 SV=1	Mrpl20	17.595	28.2	40	3	3	1	1	1	1	1	2	2	2	2	1	1	2	2	1	2	2	0	2	2	1	1	1	1	2	2	2	2	2	2	2	2	2	2	2	2	2	2	2	2	2	2	2
Q922Y1	UBX domain-containing protein 1 OS=Mus musculus OX=10090 GN=Ubxn1 PE=1 SV=1	Ubxn1	33.572	36.7	207	12	12	8	2	7	8	8	8	8	8	3	9	9	5	7	7	6	6	7	7	9	8	10	11	11	8	14	8	5	10	8	8	8	8	8	10	9	7	10	10	11	10	10	10
Q61733	28S ribosomal protein S31, mitochondrial OS=Mus musculus OX=10090 GN=Mrps31 PE=1 SV=1	Mrps31	43.88	33.1	139	12	12	8	7	6	5	6	5	4	5	5	8	6	4	3	4	4	4	7	3	7	6	6	4	4	4	5	4	5	9	10	10	10	9	10	10	11	9	11	11	12	9	11	9
P03893	NADH-ubiquinone oxidoreductase chain 2 OS=Mus musculus OX=10090 GN=Mtnd2 PE=1 SV=2	Mtnd2	38.752	7	3	2	2	0	0	0	0	1	0	0	0	1	0	0	0	0	0	0	1	0	0	0	0	0	0	0	0	0	0	0	1	1	0	1	1	2	0	0	1	1	0	0	1	1	1
Q7TT37	Elongator complex protein 1 OS=Mus musculus OX=10090 GN=Elp1 PE=1 SV=2	Elp1	149.58	31.4	357	29	29	13	10	10	15	13	13	12	7	13	15	15	13	19	11	11	15	14	14	13	13	16	13	13	13	16	12	15	23	17	23	23	24	19	25	23	20	23	26	24	26	23	23
Q8CGC4	Protein LSM14 homolog B OS=Mus musculus OX=10090 GN=Lsm14b PE=1 SV=3	Lsm14b	42.309	21.6	45	4	4	1	2	3	1	3	2	3	3	2	0	0	0	2	3	2	1	2	4	1	1	1	1	1	1	1	2	2	2	3	4	2	2	3	3	3	3	2	1	1	4	4	4
P50096	Inosine-5'-monophosphate dehydrogenase 1 OS=Mus musculus OX=10090 GN=Impdh1 PE=1 SV=2	Impdh1	55.278	44.2	355	18	17	13	11	14	14	16	13	16	14	15	10	8	11	16	16	14	14	11	14	7	12	11	12	11	15	15	17	15	17	17	16	17	15	16	17	15	13	16	16	14	15	14	17
Q6P5E6	ADP-ribosylation factor-binding protein GGA2 OS=Mus musculus OX=10090 GN=Gga2 PE=1 SV=1	Gga2	66.048	33.3	179	13	13	7	8	6	5	3	7	3	1	4	9	9	9	5	6	6	7	6	5	11	6	7	8	9	8	7	8	9	9	9	7	10	8	10	8	8	7	9	12	11	11	10	10
Q80U78	Pumilio homolog 1 OS=Mus musculus OX=10090 GN=Pum1 PE=1 SV=2	Pum1	126.62	17.7	161	14	12	5	6	9	10	6	11	7	8	7	6	3	5	7	5	5	4	4	5	9	7	4	3	3	6	6	6	4	13	8	13	13	12	12	9	10	11	12	12	12	11	9	9
Q60715	Prolyl 4-hydroxylase subunit alpha-1 OS=Mus musculus OX=10090 GN=P4ha1 PE=1 SV=2	P4ha1	60.909	38.8	361	22	22	14	15	15	13	15	16	15	17	16	9	8	13	16	14	8	10	11	14	15	17	13	12	14	11	14	13	13	18	20	17	19	17	19	19	20	21	21	20	20	19	17	18
Q9Z2Q5	39S ribosomal protein L40, mitochondrial OS=Mus musculus OX=10090 GN=Mrpl40 PE=1 SV=2	Mrpl40	24.301	40.8	96	7	7	5	1	4	5	2	5	4	5	4	5	4	5	3	5	2	3	3	3	2	4	4	4	4	2	2	2	4	5	5	6	6	6	4	4	7	4	6	6	5	5	7	3
Q9R1K9	Centrin-2 OS=Mus musculus OX=10090 GN=Cetn2 PE=1 SV=1	Cetn2	19.796	28.5	58	4	4	2	3	2	1	2	2	1	2	4	2	2	1	3	3	3	2	2	1	2	3	2	3	2	2	2	2	2	4	4	4	4	4	4	4	4	4	4	4	4	4	4	4
Q4VGL6	Roquin-1 OS=Mus musculus OX=10090 GN=Rc3h1 PE=1 SV=1	Rc3h1	125.38	10.6	63	7	7	3	1	2	3	5	4	2	6	2	2	1	2	3	2	3	5	3	3	1	1	1	1	1	1	2	0	3	5	4	4	5	5	5	2	6	3	5	4	4	5	5	6
Q9JHS4	ATP-dependent Clp protease ATP-binding subunit clpX-like, mitochondrial OS=Mus musculus OX=10090 GN=Clpx PE=1 SV=2	Clpx	69.228	34.5	234	18	18	8	7	11	6	11	13	12	10	9	8	9	8	6	10	6	11	8	6	9	9	10	9	6	7	7	9	9	13	12	17	14	14	15	14	14	12	14	15	14	16	15	14
Q8BJY1	26S proteasome non-ATPase regulatory subunit 5 OS=Mus musculus OX=10090 GN=Psmd5 PE=1 SV=4	Psmd5	55.971	46	345	17	17	13	13	15	11	12	12	11	13	15	9	13	12	15	14	11	12	13	13	10	13	14	14	12	12	14	13	16	15	13	17	14	14	15	14	14	15	15	13	15	15	16	12
Q99MU3	Double-stranded RNA-specific adenosine deaminase OS=Mus musculus OX=10090 GN=Adar PE=1 SV=2	Adar	130.45	35.6	386	30	30	14	10	11	11	18	16	17	16	15	14	14	13	15	20	17	17	12	15	13	12	9	15	12	12	16	17	15	22	21	24	24	26	26	23	25	24	23	22	24	25	26	25
Q64337	Sequestosome-1 OS=Mus musculus OX=10090 GN=Sqstm1 PE=1 SV=1	Sqstm1	48.162	71.5	630	20	20	10	10	13	30	29	26	32	26	25	16	18	23	26	24	27	31	31	29	12	19	13	24	26	23	28	28	31	14	12	15	19	19	19	19	17	17	16	16	16	18	19	17
Q99N94	39S ribosomal protein L9, mitochondrial OS=Mus musculus OX=10090 GN=Mrpl9 PE=1 SV=2	Mrpl9	30.244	30.2	139	8	8	6	6	6	6	6	5	7	6	6	5	7	7	5	5	3	5	5	6	6	4	4	4	4	4	2	4	5	5	7	7	7	6	6	6	5	6	6	5	7	7	6	4
Q3UBZ5	MIF4G domain-containing protein OS=Mus musculus OX=10090 GN=Mif4gd PE=1 SV=1	Mif4gd	25.493	19.8	22	3	3	0	1	0	0	0	1	2	1	1	1	1	0	0	0	0	0	1	1	1	0	2	2	0	2	2	1	2	3	2	3	1	2	3	3	2	2	2	2	2	3	3	1
A2RTL5	Arginine/serine-rich coiled-coil protein 2 OS=Mus musculus OX=10090 GN=Rsrc2 PE=2 SV=1	Rsrc2	43.876	12.8	45	3	3	2	1	2	1	2	2	2	2	3	2	1	2	2	1	0	1	0	2	2	3	2	1	1	2	1	4	1	2	2	3	3	3	3	2	3	3	3	3	3	2	3	0
Q9D2Z4	Sentrin-specific protease 8 OS=Mus musculus OX=10090 GN=Senp8 PE=1 SV=2	Senp8	25.057	7.7	16	1	1	2	0	1	0	1	1	0	1	0	1	0	0	1	0	0	1	0	1	1	0	1	0	1	1	0	1	1	1	0	1	1	1	1	1	1	1	1	1	1	1	0	1
Q0VGM9	Regulator of telomere elongation helicase 1 OS=Mus musculus OX=10090 GN=Rtel1 PE=1 SV=2	Rtel1	133.77	1.9	25	1	1	1	1	1	1	1	1	1	1	1	1	1	1	1	0	1	1	1	1	1	1	1	1	1	1	1	0	1	1	1	1	1	1	1	1	1	1	1	1	1	1	1	1
Q9ER69	Pre-mRNA-splicing regulator WTAP OS=Mus musculus OX=10090 GN=Wtap PE=1 SV=3	Wtap	44.176	32.6	150	10	10	6	2	5	6	7	7	8	7	8	8	6	8	6	3	4	6	7	5	8	3	5	4	4	2	4	6	5	9	5	9	9	9	10	9	8	9	9	8	8	9	8	9
Q922E4	Ethanolamine-phosphate cytidylyltransferase OS=Mus musculus OX=10090 GN=Pcyt2 PE=1 SV=1	Pcyt2	45.234	46	168	12	12	7	3	4	4	3	2	5	2	4	7	5	7	10	8	8	8	6	8	4	9	7	8	6	7	7	10	9	8	7	11	9	8	8	6	7	9	10	8	8	11	11	12
Q9QZH3	Peptidyl-prolyl cis-trans isomerase E OS=Mus musculus OX=10090 GN=Ppie PE=1 SV=2	Ppie	33.448	29.2	64	7	7	2	3	2	3	0	3	1	3	2	3	2	2	3	0	2	3	4	1	1	2	2	3	3	3	4	3	4	6	5	6	5	4	6	5	6	4	5	5	5	6	5	6
Q5F285	Transmembrane protein 256 OS=Mus musculus OX=10090 GN=Tmem256 PE=1 SV=1	Tmem256	11.655	24.8	20	1	1	0	1	1	1	1	1	1	1	1	1	0	1	1	1	1	1	1	1	0	0	1	0	0	1	0	1	1	1	1	1	1	1	1	1	1	1	1	0	1	1	1	1
P16546	Spectrin alpha chain, non-erythrocytic 1 OS=Mus musculus OX=10090 GN=Sptan1 PE=1 SV=4	Sptan1	284.59	46.2	1267	97	95	49	41	61	43	37	37	36	31	37	60	52	58	45	39	46	43	34	33	65	59	67	58	41	45	48	54	48	79	73	78	70	77	77	73	67	68	77	82	86	72	73	72
E9Q4P1	WD repeat and FYVE domain-containing protein 1 OS=Mus musculus OX=10090 GN=Wdfy1 PE=1 SV=1	Wdfy1	46.217	45.6	206	15	15	4	5	8	7	8	7	7	8	11	7	9	8	9	7	5	6	9	9	7	8	9	7	8	9	10	6	8	10	10	12	13	9	11	11	9	12	10	10	10	13	11	9
Q8BTW9	Serine/threonine-protein kinase PAK 4 OS=Mus musculus OX=10090 GN=Pak4 PE=1 SV=1	Pak4	64.622	11.3	17	4	4	0	0	1	1	1	1	0	0	0	2	1	1	0	0	0	1	1	1	0	1	1	0	0	1	1	1	1	2	1	3	2	2	3	2	1	1	3	2	2	2	3	2
Q3TW96	UDP-N-acetylhexosamine pyrophosphorylase-like protein 1 OS=Mus musculus OX=10090 GN=Uap1l1 PE=1 SV=1	Uap1l1	56.613	52.1	346	21	20	14	8	11	11	14	14	14	16	9	16	16	18	13	9	14	9	11	12	12	14	15	13	10	13	10	16	14	18	14	16	17	16	15	15	14	15	16	17	18	14	12	14
Q99KR7	Peptidyl-prolyl cis-trans isomerase F, mitochondrial OS=Mus musculus OX=10090 GN=Ppif PE=1 SV=1	Ppif	21.737	23.8	35	4	4	1	2	1	0	1	0	4	2	1	3	2	0	1	2	0	0	2	2	0	2	2	2	0	1	2	2	0	3	4	3	4	3	2	4	4	3	4	3	3	3	4	4
O89001	Carboxypeptidase D OS=Mus musculus OX=10090 GN=Cpd PE=1 SV=2	Cpd	152.4	23.2	216	22	22	5	3	7	12	11	16	20	16	20	5	1	2	10	5	10	9	13	11	2	1	3	2	2	6	10	10	4	15	14	16	20	18	19	21	18	20	12	12	10	19	16	15
Q9JI99	Sphingosine-1-phosphate phosphatase 1 OS=Mus musculus OX=10090 GN=Sgpp1 PE=1 SV=1	Sgpp1	47.744	7.4	37	2	2	1	0	2	1	2	2	2	0	2	1	1	2	1	1	2	2	2	1	1	1	2	2	1	2	1	1	1	2	2	2	2	2	2	2	2	2	2	2	2	2	2	2
Q8BKS9	Pumilio homolog 3 OS=Mus musculus OX=10090 GN=Pum3 PE=1 SV=2	Pum3	72.799	46.5	646	27	27	26	24	24	22	28	29	28	24	23	24	27	26	26	24	22	22	26	27	19	20	18	23	20	21	23	25	25	25	26	25	24	27	26	26	25	24	23	25	25	24	23	23
Q9D6K8	FUN14 domain-containing protein 2 OS=Mus musculus OX=10090 GN=Fundc2 PE=1 SV=1	Fundc2	16.564	23.2	59	3	3	3	3	3	3	2	3	3	1	3	2	2	3	2	3	1	2	2	3	2	2	3	1	2	2	0	2	1	3	3	3	3	3	3	3	3	3	3	3	3	3	3	3
Q9CQJ8	NADH dehydrogenase [ubiquinone] 1 beta subcomplex subunit 9 OS=Mus musculus OX=10090 GN=Ndufb9 PE=1 SV=3	Ndufb9	21.984	63.7	139	8	8	3	6	6	6	4	5	6	6	4	3	4	5	9	4	7	5	3	4	6	8	5	6	4	4	4	6	6	8	6	6	7	8	6	8	8	7	8	8	6	7	7	8
Q8VH37	Histone deacetylase 8 OS=Mus musculus OX=10090 GN=Hdac8 PE=1 SV=2	Hdac8	41.771	13.3	19	3	3	0	0	0	0	0	0	0	0	0	1	2	2	1	0	3	1	1	0	1	1	0	1	1	1	0	1	2	0	0	1	1	2	1	1	0	0	2	3	2	1	1	3
O88522	NF-kappa-B essential modulator OS=Mus musculus OX=10090 GN=Ikbkg PE=1 SV=2	Ikbkg	47.972	43.7	166	12	12	6	5	8	6	5	8	5	6	7	4	8	7	5	6	7	8	6	6	8	7	5	6	3	5	8	7	4	9	5	9	7	7	8	7	9	8	6	9	9	7	6	9
Q91VZ6	Stromal membrane-associated protein 1 OS=Mus musculus OX=10090 GN=Smap1 PE=1 SV=1	Smap1	47.66	14.1	62	5	4	2	2	3	1	3	4	3	2	3	4	3	2	1	2	3	2	2	2	3	1	3	3	0	3	1	4	0	5	4	4	5	4	5	5	5	4	5	4	3	5	4	3
P97360	Transcription factor ETV6 OS=Mus musculus OX=10090 GN=Etv6 PE=1 SV=1	Etv6	56.405	26.6	71	9	9	2	3	5	3	3	4	3	2	3	3	2	2	4	4	3	1	2	2	2	1	2	2	1	3	4	2	3	4	5	7	6	5	5	6	6	5	6	6	5	6	5	4
Q8VDC1	FYVE and coiled-coil domain-containing protein 1 OS=Mus musculus OX=10090 GN=Fyco1 PE=1 SV=1	Fyco1	162.33	10	37	10	10	0	0	1	0	1	3	1	1	0	0	1	1	2	3	2	3	4	1	0	1	1	3	0	2	3	2	1	3	1	7	5	4	8	6	4	7	6	6	6	7	7	7
Q810U5	Coiled-coil domain-containing protein 50 OS=Mus musculus OX=10090 GN=Ccdc50 PE=1 SV=1	Ccdc50	35.321	38.7	173	8	8	5	6	5	7	6	6	6	4	5	7	8	7	8	6	7	7	7	6	5	6	8	7	8	6	6	7	7	7	6	7	6	6	6	6	6	7	6	8	7	8	6	6
P02463	Collagen alpha-1(IV) chain OS=Mus musculus OX=10090 GN=Col4a1 PE=1 SV=4	Col4a1	160.68	1.4	7	2	2	0	1	0	0	1	0	1	0	0	1	0	0	0	0	0	0	0	0	0	1	1	0	1	0	0	0	0	2	2	1	1	2	0	1	2	2	1	1	1	1	2	1
Q3TCJ1	BRISC complex subunit Abraxas 2 OS=Mus musculus OX=10090 GN=Abraxas2 PE=1 SV=1	Abraxas2	46.942	43.4	140	13	13	7	6	4	6	4	6	4	4	4	5	4	6	5	6	4	4	5	5	6	6	6	7	6	6	3	5	6	9	9	10	9	10	9	8	6	8	9	9	12	8	12	8
Q9D1E6	Tubulin-folding cofactor B OS=Mus musculus OX=10090 GN=Tbcb PE=1 SV=2	Tbcb	27.385	36.9	118	7	7	5	5	6	4	4	5	6	5	2	4	3	4	5	8	4	4	4	6	4	3	2	6	5	3	3	5	3	4	5	7	6	6	6	6	5	4	6	7	5	7	7	7
Q9QY93	dCTP pyrophosphatase 1 OS=Mus musculus OX=10090 GN=Dctpp1 PE=1 SV=1	Dctpp1	18.795	30.6	43	5	5	2	2	3	1	2	1	3	3	1	3	1	2	1	2	1	1	1	1	2	1	2	1	1	2	1	1	1	5	2	4	4	4	4	5	4	3	4	3	4	3	4	4
P35282	Ras-related protein Rab-21 OS=Mus musculus OX=10090 GN=Rab21 PE=1 SV=4	Rab21	24.106	61.7	161	14	14	4	8	2	4	4	6	5	9	6	7	4	6	9	6	8	8	8	7	4	4	5	6	5	4	8	7	7	8	9	8	8	10	9	10	7	9	10	6	9	9	9	9
Q91VX2	Ubiquitin-associated protein 2 OS=Mus musculus OX=10090 GN=Ubap2 PE=1 SV=1	Ubap2	117.96	24.1	242	16	16	12	8	11	12	11	10	13	12	11	7	7	8	9	9	9	10	7	8	5	8	11	7	5	6	10	8	8	14	10	12	12	12	13	12	12	12	11	9	13	12	11	11
Q9JHF7	Hematopoietic prostaglandin D synthase OS=Mus musculus OX=10090 GN=Hpgds PE=1 SV=3	Hpgds	23.227	25.6	81	4	4	3	1	3	2	2	2	3	1	3	7	8	6	2	2	1	3	2	3	2	5	4	4	2	3	3	2	2	3	4	3	4	3	4	4	3	4	4	4	4	2	3	4
Q8BMJ3	Eukaryotic translation initiation factor 1A, X-chromosomal OS=Mus musculus OX=10090 GN=Eif1ax PE=2 SV=3	Eif1ax	16.46	43.8	226	7	3	10	9	10	8	10	11	11	9	9	9	9	9	7	5	6	9	6	10	7	8	8	7	10	8	7	7	7	7	7	6	6	7	7	7	7	7	7	7	7	7	7	7
O35710	Nocturnin OS=Mus musculus OX=10090 GN=Noct PE=1 SV=3	Noct	48.3	12.1	5	3	3	0	0	0	2	1	0	0	2	0	0	0	0	0	0	0	0	0	0	0	0	0	0	0	0	0	0	0	2	0	0	3	3	2	1	2	2	1	2	1	1	2	1
P62830	60S ribosomal protein L23 OS=Mus musculus OX=10090 GN=Rpl23 PE=1 SV=1	Rpl23	14.865	58.6	283	9	9	13	9	13	10	11	10	11	14	15	10	12	10	10	13	12	10	9	12	9	10	9	7	11	6	12	8	7	8	8	9	9	9	8	8	8	8	7	6	7	8	7	6
P97369	Neutrophil cytosol factor 4 OS=Mus musculus OX=10090 GN=Ncf4 PE=1 SV=2	Ncf4	38.707	58.4	379	17	17	14	12	17	14	15	16	13	13	15	12	19	14	14	15	16	16	14	8	14	12	14	17	12	15	14	11	13	15	15	17	15	17	15	17	17	15	16	17	17	17	17	16
Q8R087	Beta-1,4-galactosyltransferase 7 OS=Mus musculus OX=10090 GN=B4galt7 PE=2 SV=1	B4galt7	37.754	10.7	7	3	3	0	0	0	0	0	0	0	0	0	2	0	0	0	0	1	1	2	0	0	0	0	0	0	0	0	1	0	1	1	1	1	2	1	2	2	2	2	1	1	0	1	3
Q8CCP0	Nuclear export mediator factor Nemf OS=Mus musculus OX=10090 GN=Nemf PE=1 SV=2	Nemf	121.19	25.1	202	20	20	8	7	7	9	9	9	8	10	7	8	5	8	6	6	8	8	7	10	7	8	8	7	4	7	8	7	6	15	15	17	16	17	15	14	15	15	16	15	15	16	16	16
O35680	28S ribosomal protein S12, mitochondrial OS=Mus musculus OX=10090 GN=Mrps12 PE=2 SV=1	Mrps12	15.437	25.9	35	2	2	1	0	1	0	2	2	2	2	2	1	2	1	0	3	1	2	0	2	2	2	1	0	0	1	2	2	1	2	2	1	2	2	2	2	2	2	2	2	2	2	2	2
Q61823	Programmed cell death protein 4 OS=Mus musculus OX=10090 GN=Pdcd4 PE=1 SV=1	Pdcd4	51.702	25.6	56	9	9	1	1	2	0	0	0	0	0	0	5	6	7	1	1	0	1	1	0	7	5	7	1	3	1	2	3	1	5	2	7	1	2	0	0	2	2	7	7	8	5	2	2
A2ADY9	Protein DDI1 homolog 2 OS=Mus musculus OX=10090 GN=Ddi2 PE=1 SV=1	Ddi2	44.59	48.1	202	14	14	9	9	9	8	8	6	6	6	7	9	9	10	8	6	7	6	7	7	9	8	8	7	7	6	7	7	6	11	10	11	9	11	9	11	11	11	12	11	13	12	9	11
P62908	40S ribosomal protein S3 OS=Mus musculus OX=10090 GN=Rps3 PE=1 SV=1	Rps3	26.674	74.9	717	20	20	26	28	24	27	30	30	33	29	29	32	31	26	29	26	28	28	23	23	22	26	24	21	29	28	23	21	21	19	19	19	19	18	19	19	19	20	20	20	19	18	19	19
Q9D1R2	Protein KTI12 homolog OS=Mus musculus OX=10090 GN=Kti12 PE=1 SV=1	Kti12	38.444	45.9	126	11	11	5	5	4	4	6	4	4	5	10	4	7	6	5	6	3	5	4	4	6	5	5	2	2	3	4	6	2	10	8	7	6	9	8	9	7	10	8	10	10	9	9	8
Q3TBT3	Stimulator of interferon genes protein OS=Mus musculus OX=10090 GN=Tmem173 PE=1 SV=2	Tmem173	42.829	37.6	139	9	9	5	4	6	5	6	2	5	4	0	6	6	7	6	7	7	6	5	5	4	5	5	4	5	4	7	4	9	7	7	7	7	7	5	7	6	6	9	7	8	8	7	8
F6ZDS4	Nucleoprotein TPR OS=Mus musculus OX=10090 GN=Tpr PE=1 SV=1	Tpr	273.99	43	1427	97	97	51	58	57	57	52	59	58	60	57	62	57	58	49	53	51	48	44	47	54	57	59	44	43	51	41	53	47	83	73	89	82	84	76	89	85	81	86	84	78	84	82	75
P14685	26S proteasome non-ATPase regulatory subunit 3 OS=Mus musculus OX=10090 GN=Psmd3 PE=1 SV=3	Psmd3	60.718	58.7	672	33	33	22	28	26	27	30	30	27	26	31	27	19	21	26	27	27	25	22	27	20	22	23	19	24	23	24	25	24	30	30	30	29	29	27	28	27	28	29	27	28	30	29	25
Q61263	Sterol O-acyltransferase 1 OS=Mus musculus OX=10090 GN=Soat1 PE=1 SV=2	Soat1	63.798	19.6	267	10	10	9	10	10	7	10	10	11	10	9	12	11	12	10	11	10	10	11	9	7	11	9	11	10	9	10	9	9	10	8	8	8	10	9	10	9	7	9	9	8	8	9	9
O35638	Cohesin subunit SA-2 OS=Mus musculus OX=10090 GN=Stag2 PE=1 SV=3	Stag2	141.28	34	451	32	28	20	18	22	17	18	19	14	19	19	20	18	24	15	17	16	12	14	14	24	13	17	13	11	12	17	15	13	25	21	27	25	26	25	23	29	21	26	26	24	26	27	23
Q922J3	CAP-Gly domain-containing linker protein 1 OS=Mus musculus OX=10090 GN=Clip1 PE=1 SV=1	Clip1	155.81	39	487	44	40	18	11	11	14	10	13	12	14	14	19	22	21	20	15	16	23	17	24	24	30	23	16	13	21	18	25	23	33	24	30	29	36	31	28	32	27	35	38	33	33	33	35
Q2YDW7	N-lysine methyltransferase KMT5A OS=Mus musculus OX=10090 GN=Kmt5a PE=1 SV=1	Kmt5a	38.845	10.6	4	2	2	0	0	0	1	0	0	0	0	0	0	0	0	0	0	0	0	0	0	1	1	0	0	0	0	1	0	0	1	0	0	1	0	0	0	0	0	1	1	0	1	0	1
Q91ZM2	SH2B adapter protein 1 OS=Mus musculus OX=10090 GN=Sh2b1 PE=1 SV=2	Sh2b1	79.624	5.7	12	2	2	1	0	1	0	0	0	0	0	0	2	1	0	1	1	1	0	0	0	1	1	1	0	1	0	0	0	0	1	0	2	2	1	2	2	1	1	2	1	1	1	1	2
P97351	40S ribosomal protein S3a OS=Mus musculus OX=10090 GN=Rps3a PE=1 SV=3	Rps3a	29.885	69.3	657	21	21	26	22	28	30	25	30	29	25	30	26	24	27	24	21	22	26	25	19	21	22	20	21	21	20	24	27	22	18	20	20	19	18	20	20	19	20	20	20	19	19	20	19
P14430	H-2 class I histocompatibility antigen, Q8 alpha chain OS=Mus musculus OX=10090 GN=H2-Q8 PE=3 SV=1	H2-Q8	37.41	27.6	18	8	4	0	1	0	0	0	0	0	0	0	0	0	0	0	0	0	1	1	0	2	0	1	2	1	4	1	2	2	6	6	6	4	3	4	6	5	5	6	6	6	6	6	5
Q8BLY7	Hermansky-Pudlak syndrome 6 protein homolog OS=Mus musculus OX=10090 GN=Hps6 PE=1 SV=3	Hps6	87.34	28.2	84	14	14	2	1	2	1	2	1	2	2	3	4	1	5	6	3	2	0	2	4	6	2	4	7	2	4	6	5	5	6	5	8	6	7	7	8	7	7	8	9	8	9	5	5
P58742	Aladin OS=Mus musculus OX=10090 GN=Aaas PE=1 SV=1	Aaas	59.43	44.9	292	16	16	12	9	10	11	12	13	11	15	14	11	11	13	11	11	11	9	13	10	12	10	13	7	8	8	10	8	9	13	12	12	12	12	13	13	12	14	14	15	14	14	11	11
O88895	Histone deacetylase 3 OS=Mus musculus OX=10090 GN=Hdac3 PE=1 SV=1	Hdac3	48.364	35.1	73	10	9	2	3	4	3	3	4	5	5	4	3	3	1	2	2	3	3	2	3	2	1	3	3	1	2	3	1	2	9	7	8	8	8	7	7	7	8	7	7	7	8	9	7
Q9JM96	Cdc42 effector protein 4 OS=Mus musculus OX=10090 GN=Cdc42ep4 PE=1 SV=1	Cdc42ep4	37.869	15.5	38	4	4	1	0	2	2	2	1	3	3	1	2	1	1	1	2	0	1	0	0	4	4	2	0	1	0	1	1	2	3	0	4	2	4	2	4	3	2	3	4	3	4	3	3
Q7TPN9	Proline-rich protein 14 OS=Mus musculus OX=10090 GN=Prr14 PE=1 SV=1	Prr14	67.811	7.7	12	3	3	1	1	0	0	0	1	0	1	1	1	0	2	0	1	1	0	0	0	0	0	1	0	1	0	0	0	0	2	1	1	2	1	1	2	1	2	2	3	2	0	1	1
Q64514	Tripeptidyl-peptidase 2 OS=Mus musculus OX=10090 GN=Tpp2 PE=1 SV=3	Tpp2	139.88	53.3	1055	54	54	38	35	43	45	44	38	39	39	39	43	41	36	46	40	42	39	39	37	36	35	32	45	34	37	33	41	39	44	40	50	46	46	45	50	44	45	49	49	50	49	47	50
P51174	Long-chain specific acyl-CoA dehydrogenase, mitochondrial OS=Mus musculus OX=10090 GN=Acadl PE=1 SV=2	Acadl	47.907	33.5	411	14	14	13	16	15	12	13	12	13	14	16	18	12	16	17	13	13	17	16	14	15	15	16	18	18	15	18	20	16	14	14	14	13	14	12	13	14	14	14	13	14	14	14	14
O70472	Transmembrane protein 131 OS=Mus musculus OX=10090 GN=Tmem131 PE=2 SV=2	Tmem131	204.65	3.8	27	4	4	0	1	2	2	2	1	2	0	0	1	1	2	2	1	2	1	1	0	1	1	1	0	0	1	1	1	0	0	2	2	2	2	2	3	2	2	3	2	2	4	3	2
P58242	Acid sphingomyelinase-like phosphodiesterase 3b OS=Mus musculus OX=10090 GN=Smpdl3b PE=1 SV=1	Smpdl3b	51.599	30.9	160	10	10	7	4	7	7	9	5	6	7	9	6	5	7	8	7	6	4	5	6	4	6	5	5	3	7	6	4	5	9	7	9	7	8	6	7	7	7	7	8	7	10	6	6
Q99JW2	Aminoacylase-1 OS=Mus musculus OX=10090 GN=Acy1 PE=1 SV=1	Acy1	45.78	44.4	189	15	15	5	4	3	6	3	6	3	7	5	7	6	6	11	9	9	8	10	7	7	5	2	10	10	13	7	10	10	9	7	10	9	10	10	11	13	9	11	10	9	12	10	12
Q9CQV1	Mitochondrial import inner membrane translocase subunit TIM16 OS=Mus musculus OX=10090 GN=Pam16 PE=1 SV=1	Pam16	13.784	40.8	31	3	3	1	1	1	1	2	1	2	1	1	2	1	1	1	1	1	1	1	1	1	1	1	1	2	1	1	1	1	1	2	2	1	2	2	3	2	1	2	1	1	1	2	1
Q8VCM8	Nicalin OS=Mus musculus OX=10090 GN=Ncln PE=1 SV=2	Ncln	62.907	27.7	273	15	15	8	8	11	8	10	12	9	11	11	12	9	12	8	7	10	8	12	9	12	9	11	11	11	11	11	11	11	14	12	13	13	13	12	13	14	13	12	12	13	12	14	14
Q8VC88	Grancalcin OS=Mus musculus OX=10090 GN=Gca PE=1 SV=1	Gca	24.663	15	34	3	3	1	2	1	1	1	0	1	1	2	0	1	1	1	2	1	3	2	0	2	2	1	1	1	1	1	3	1	1	2	2	2	2	3	1	2	2	3	2	3	1	2	2
P41216	Long-chain-fatty-acid--CoA ligase 1 OS=Mus musculus OX=10090 GN=Acsl1 PE=1 SV=2	Acsl1	77.951	34.2	236	18	16	5	8	11	9	9	8	8	11	6	7	8	10	7	8	8	12	11	9	10	10	11	7	8	10	8	8	9	11	16	13	14	15	11	12	14	11	15	17	18	15	14	13
P62264	40S ribosomal protein S14 OS=Mus musculus OX=10090 GN=Rps14 PE=1 SV=3	Rps14	16.273	41.1	370	9	9	13	11	13	15	16	17	15	14	17	16	13	16	14	16	17	15	15	11	13	12	11	12	14	13	8	10	13	8	8	9	9	9	9	9	8	9	8	8	9	8	8	8
Q3UB74	Transforming growth factor beta regulator 1 OS=Mus musculus OX=10090 GN=Tbrg1 PE=1 SV=2	Tbrg1	44.881	6.4	9	2	2	0	1	1	0	1	1	1	0	0	1	0	1	0	0	0	1	0	0	0	0	0	0	0	0	1	0	0	2	2	2	2	1	2	1	1	0	2	1	2	1	2	2
Q9CY18	Sorting nexin-7 OS=Mus musculus OX=10090 GN=Snx7 PE=1 SV=1	Snx7	45	19.6	51	6	6	3	1	2	0	2	3	0	2	1	1	2	3	2	1	1	2	1	2	4	3	2	2	2	3	3	2	1	5	4	3	2	4	5	2	2	5	5	4	4	5	4	3
Q8C1D8	Protein IWS1 homolog OS=Mus musculus OX=10090 GN=Iws1 PE=1 SV=1	Iws1	85.247	7.7	70	6	6	1	3	3	3	1	2	4	3	3	2	4	2	2	3	1	3	2	3	5	2	4	3	1	2	3	4	1	4	6	4	4	4	5	6	5	6	5	5	5	3	3	4
Q8VCT3	Aminopeptidase B OS=Mus musculus OX=10090 GN=Rnpep PE=1 SV=2	Rnpep	72.415	59.4	617	29	29	20	17	26	22	29	27	26	24	23	25	23	18	28	27	24	21	26	22	17	20	20	19	21	21	27	22	22	23	19	25	25	26	24	23	23	24	24	22	25	25	25	23
Q8K0C4	Lanosterol 14-alpha demethylase OS=Mus musculus OX=10090 GN=Cyp51a1 PE=1 SV=1	Cyp51a1	56.775	41.9	218	16	16	9	8	11	12	8	11	9	7	7	10	9	10	6	6	10	6	8	7	7	7	8	9	4	9	8	6	6	16	12	14	15	14	14	14	12	14	15	11	13	11	13	12
P17918	Proliferating cell nuclear antigen OS=Mus musculus OX=10090 GN=Pcna PE=1 SV=2	Pcna	28.785	70.5	391	14	14	18	18	17	17	16	16	13	18	16	15	22	16	13	13	12	13	9	10	15	18	15	12	14	13	8	12	12	11	12	12	12	13	13	11	12	12	13	14	14	9	10	11
Q99NF3	Centrosomal protein of 41 kDa OS=Mus musculus OX=10090 GN=Cep41 PE=1 SV=1	Cep41	41.441	9.4	4	2	2	0	0	0	0	0	0	0	0	0	0	0	0	0	1	0	1	0	0	0	0	0	1	0	0	1	0	0	0	0	1	0	1	0	0	0	0	0	1	1	1	1	0
A2RSY6	TRMT1-like protein OS=Mus musculus OX=10090 GN=Trmt1l PE=1 SV=1	Trmt1l	80.86	32	185	15	15	5	6	6	7	5	9	5	7	6	11	5	7	7	5	6	7	7	6	7	8	10	9	5	8	6	7	8	11	11	11	10	8	12	12	13	10	13	12	12	10	12	11
Q9D162	Coiled-coil domain-containing protein 167 OS=Mus musculus OX=10090 GN=Ccdc167 PE=1 SV=2	Ccdc167	11.475	15.5	22	1	1	1	1	1	1	1	1	1	0	1	1	1	1	0	1	0	1	1	1	1	1	1	0	0	1	1	1	1	1	1	1	1	1	1	1	1	1	1	1	1	1	1	0
Q69ZS7	HBS1-like protein OS=Mus musculus OX=10090 GN=Hbs1l PE=1 SV=2	Hbs1l	75.1	35.5	197	16	16	7	5	8	8	8	8	6	9	6	8	7	9	12	7	7	9	7	8	8	7	8	5	6	5	8	5	6	11	11	11	11	11	9	12	12	10	14	12	13	14	10	13
P55302	Alpha-2-macroglobulin receptor-associated protein OS=Mus musculus OX=10090 GN=Lrpap1 PE=1 SV=1	Lrpap1	42.215	52.2	377	21	21	13	13	14	11	10	14	11	14	11	16	15	15	13	14	12	15	13	13	18	16	17	14	14	16	15	17	13	18	17	17	16	17	18	15	16	14	17	17	18	18	17	17
Q80XC6	Nuclear exosome regulator NRDE2 OS=Mus musculus OX=10090 GN=Nrde2 PE=1 SV=3	Nrde2	133.47	9	30	7	7	2	2	0	3	1	2	2	1	2	1	1	2	3	1	0	0	0	0	4	1	0	0	0	0	1	0	1	4	4	4	5	3	3	2	3	2	5	5	4	3	4	3
Q8BZH4	Pogo transposable element with ZNF domain OS=Mus musculus OX=10090 GN=Pogz PE=1 SV=2	Pogz	154.91	20.5	241	19	19	12	10	9	10	13	6	8	9	9	9	7	8	6	10	8	10	10	8	10	7	8	9	5	11	10	9	10	18	12	18	17	18	18	18	17	17	14	16	17	19	14	16
Q6DG52	Protein Churchill OS=Mus musculus OX=10090 GN=Churc1 PE=3 SV=1	Churc1	12.858	27.7	12	2	2	2	0	1	1	1	1	1	1	1	0	1	0	0	0	0	0	0	0	1	0	0	0	0	0	1	0	0	2	1	2	2	2	2	2	1	2	0	1	1	1	1	2
P62331	ADP-ribosylation factor 6 OS=Mus musculus OX=10090 GN=Arf6 PE=1 SV=2	Arf6	20.082	44.6	97	5	5	4	5	3	4	5	5	2	5	3	1	3	4	3	3	4	4	3	3	3	4	4	3	2	2	5	6	4	4	5	5	5	5	4	5	4	4	5	4	4	5	4	5
E9Q394	A-kinase anchor protein 13 OS=Mus musculus OX=10090 GN=Akap13 PE=1 SV=1	Akap13	303.97	14.8	123	25	25	2	1	3	4	5	8	2	7	5	4	6	1	7	3	3	8	5	4	3	2	6	8	0	4	9	8	5	13	8	13	15	14	12	12	10	11	16	13	10	16	14	9
Q9JMH9	Unconventional myosin-XVIIIa OS=Mus musculus OX=10090 GN=Myo18a PE=1 SV=2	Myo18a	232.75	22	381	35	35	13	10	14	11	14	12	14	12	14	15	12	9	19	18	11	11	16	13	15	13	15	15	17	14	22	14	18	29	18	25	22	24	26	25	22	22	24	25	21	30	27	18
Q9CZL2	Uncharacterized protein FAM241A OS=Mus musculus OX=10090 GN=Fam241a PE=1 SV=1	Fam241a	14.51	15.3	23	1	1	1	0	1	1	1	1	1	1	1	1	0	1	1	1	1	1	1	1	1	1	1	1	1	1	1	0	0	1	0	1	1	1	1	1	1	1	1	0	1	1	1	1
Q3UHB1	5'-nucleotidase domain-containing protein 3 OS=Mus musculus OX=10090 GN=Nt5dc3 PE=1 SV=1	Nt5dc3	63.17	14.5	50	6	6	2	1	3	3	3	3	2	2	1	0	2	2	1	3	2	2	2	1	1	2	2	3	2	1	2	0	2	3	3	4	3	4	4	4	3	4	5	3	5	4	6	3
Q8C0G2	TRAF3-interacting JNK-activating modulator OS=Mus musculus OX=10090 GN=Traf3ip3 PE=1 SV=2	Traf3ip3	58.563	8.6	8	3	3	0	0	0	0	0	0	0	0	0	0	0	0	2	1	0	0	0	0	2	2	0	0	1	0	0	0	0	0	0	0	1	0	1	0	0	1	3	2	1	3	1	1
Q9JLQ2	ARF GTPase-activating protein GIT2 OS=Mus musculus OX=10090 GN=Git2 PE=1 SV=2	Git2	78.765	34.9	237	19	17	9	7	12	11	10	6	9	10	6	7	9	12	7	7	6	5	9	7	12	9	9	10	9	11	10	8	10	15	14	15	13	15	12	15	14	12	15	15	17	13	12	15
P62821	Ras-related protein Rab-1A OS=Mus musculus OX=10090 GN=Rab1A PE=1 SV=3	Rab1A	22.677	65.4	310	11	7	13	11	12	13	11	13	11	12	11	14	12	11	12	12	12	11	11	11	12	7	12	11	13	8	12	11	11	10	8	9	10	9	11	11	9	10	11	10	11	9	11	11
O35691	Pinin OS=Mus musculus OX=10090 GN=Pnn PE=1 SV=4	Pnn	82.435	29.2	243	19	19	8	10	7	9	11	9	10	9	10	10	10	9	9	8	10	10	10	9	10	10	10	7	7	7	8	8	8	14	14	15	13	16	16	17	14	14	12	15	14	15	15	12
Q8BFY7	Protein PIMREG OS=Mus musculus OX=10090 GN=Pimreg PE=1 SV=1	Pimreg	25.686	11.7	5	2	2	2	0	2	0	0	0	0	0	0	0	0	0	0	0	0	0	0	0	0	0	1	0	0	0	0	0	0	2	0	2	1	0	1	2	1	2	0	0	0	1	1	1
Q8C2E7	WASH complex subunit 5 OS=Mus musculus OX=10090 GN=Washc5 PE=1 SV=2	Washc5	134.11	30.3	362	29	29	13	12	14	13	12	12	8	10	14	19	15	14	15	15	15	11	12	13	18	11	15	13	10	13	17	15	13	23	18	20	19	19	21	25	20	22	24	22	25	23	23	20
Q3U288	Zinc finger protein 710 OS=Mus musculus OX=10090 GN=Znf710 PE=2 SV=1	Znf710	75.052	7.7	16	3	3	1	1	2	2	1	2	0	0	0	1	0	0	0	0	0	0	0	0	1	2	1	1	0	0	1	0	0	3	3	2	2	3	3	2	1	1	2	1	3	2	2	2
Q8BJW6	Eukaryotic translation initiation factor 2A OS=Mus musculus OX=10090 GN=Eif2a PE=1 SV=2	Eif2a	64.403	61.1	564	24	24	23	21	23	21	24	20	27	19	17	23	22	23	22	20	22	23	19	21	21	22	19	17	18	16	24	19	18	23	21	22	21	23	20	23	20	21	22	21	19	24	22	22
O70492	Sorting nexin-3 OS=Mus musculus OX=10090 GN=Snx3 PE=1 SV=3	Snx3	18.757	55.6	107	8	7	4	4	5	5	3	5	3	4	4	2	3	5	4	4	4	4	3	4	4	3	3	5	4	5	5	3	5	7	6	8	7	6	7	6	8	7	5	7	6	6	7	6
P62281	40S ribosomal protein S11 OS=Mus musculus OX=10090 GN=Rps11 PE=1 SV=3	Rps11	18.431	50	303	13	13	10	14	13	13	14	11	13	15	12	11	11	13	14	10	9	11	12	12	9	10	9	8	12	8	10	11	8	12	12	12	12	12	12	11	11	12	12	12	12	13	10	12
Q9WVE8	Protein kinase C and casein kinase substrate in neurons protein 2 OS=Mus musculus OX=10090 GN=Pacsin2 PE=1 SV=1	Pacsin2	55.832	30.2	182	14	14	5	10	9	6	7	9	7	9	7	9	6	6	4	6	5	7	6	5	10	8	9	5	8	6	2	5	6	10	9	11	8	10	9	10	13	11	10	9	10	9	11	9
P63101	14-3-3 protein zeta/delta OS=Mus musculus OX=10090 GN=Ywhaz PE=1 SV=1	Ywhaz	27.771	66.5	623	18	14	20	17	20	24	20	23	22	24	18	23	21	22	26	26	23	23	27	20	27	27	23	24	23	27	24	24	25	16	16	18	16	16	15	16	17	15	15	15	18	17	17	16
Q3UQ84	Threonine--tRNA ligase, mitochondrial OS=Mus musculus OX=10090 GN=Tars2 PE=1 SV=1	Tars2	81.699	29.6	210	16	16	10	11	9	5	7	7	8	8	8	8	6	11	5	7	8	9	7	6	8	7	9	8	9	7	9	7	6	13	15	12	10	14	13	13	10	12	14	11	14	13	13	11
Q9R099	Transducin beta-like protein 2 OS=Mus musculus OX=10090 GN=Tbl2 PE=1 SV=2	Tbl2	49.583	43.2	194	14	14	7	10	9	7	7	7	8	6	6	8	7	6	6	10	6	8	7	8	6	7	11	4	6	6	7	7	7	14	10	13	14	14	13	14	13	12	13	14	14	13	14	13
Q9JME7	Trafficking protein particle complex subunit 2-like protein OS=Mus musculus OX=10090 GN=Trappc2l PE=1 SV=1	Trappc2l	16.018	35.3	39	3	3	1	2	2	2	1	1	2	2	1	1	1	2	2	2	2	2	1	2	1	1	1	1	1	1	1	2	1	2	2	2	3	2	2	2	2	2	1	1	3	2	2	2
Q8R5G7	Arf-GAP with Rho-GAP domain, ANK repeat and PH domain-containing protein 3 OS=Mus musculus OX=10090 GN=Arap3 PE=1 SV=3	Arap3	169.74	12.3	99	13	13	2	3	2	2	2	4	2	2	2	6	6	5	4	2	5	4	4	3	4	2	5	6	4	7	3	4	4	8	7	5	9	8	8	8	9	6	11	9	12	9	8	8
Q62440	Transducin-like enhancer protein 1 OS=Mus musculus OX=10090 GN=Tle1 PE=1 SV=2	Tle1	83.096	16	7	8	1	0	0	1	0	0	0	1	0	1	0	0	0	1	0	1	0	0	0	1	0	1	0	0	0	0	0	0	5	4	4	5	6	5	4	3	6	5	5	2	6	4	5
Q8K4Q6	Endonuclease 8-like 1 OS=Mus musculus OX=10090 GN=Neil1 PE=2 SV=3	Neil1	43.585	13.4	41	3	3	0	0	1	0	0	1	0	0	1	2	2	3	3	1	1	2	2	2	3	3	0	2	2	2	3	2	3	2	1	2	2	2	2	1	2	2	3	3	3	3	2	1
P15307	Proto-oncogene c-Rel OS=Mus musculus OX=10090 GN=Rel PE=1 SV=2	Rel	64.959	31	202	14	13	6	7	4	8	8	6	9	9	10	5	8	5	12	6	8	12	9	11	6	6	5	7	3	4	11	8	9	11	11	12	12	12	12	11	11	12	11	12	12	14	12	12
Q8R2R3	Alpha- and gamma-adaptin-binding protein p34 OS=Mus musculus OX=10090 GN=Aagab PE=1 SV=2	Aagab	34.51	39.6	76	8	8	2	7	5	2	2	3	3	3	1	2	3	4	2	3	2	3	2	2	4	6	6	2	0	2	2	2	1	5	6	6	5	4	5	6	5	5	5	6	8	4	4	3
Q8C1Z8	tRNA methyltransferase 10 homolog A OS=Mus musculus OX=10090 GN=Trmt10a PE=2 SV=2	Trmt10a	37.965	25.6	58	7	7	2	3	1	1	2	3	2	4	1	2	1	1	4	2	4	3	4	1	2	2	2	1	2	1	3	2	2	5	4	4	3	4	5	5	4	3	4	2	3	4	3	6
Q9QZM0	Ubiquilin-2 OS=Mus musculus OX=10090 GN=Ubqln2 PE=1 SV=2	Ubqln2	67.35	26	180	10	7	7	7	10	6	7	6	5	6	6	6	10	5	8	6	8	5	6	4	8	5	9	7	6	5	7	8	7	9	7	9	10	10	10	8	9	9	8	9	8	10	9	9
Q6P5G3	MBT domain-containing protein 1 OS=Mus musculus OX=10090 GN=Mbtd1 PE=1 SV=1	Mbtd1	70.669	5.4	6	2	2	0	1	0	0	1	0	2	0	0	0	1	0	0	0	0	0	0	0	0	0	0	0	0	0	0	1	0	1	1	1	0	1	1	2	2	1	2	2	0	0	1	1
Q8CBY0	Glutamyl-tRNA(Gln) amidotransferase subunit C, mitochondrial OS=Mus musculus OX=10090 GN=Gatc PE=1 SV=1	Gatc	16.667	7.1	24	1	1	1	1	1	1	1	1	0	1	1	1	1	1	1	1	1	1	0	1	1	0	1	1	1	1	1	1	1	1	1	1	1	1	1	1	1	1	1	1	1	1	1	1
Q8C650	Septin-10 OS=Mus musculus OX=10090 GN=Septin10 PE=1 SV=1	Septin10	52.422	31.6	105	9	7	5	5	5	6	4	3	4	3	2	4	5	3	4	4	3	4	4	3	5	4	5	4	3	3	2	4	4	8	8	7	8	8	9	7	5	7	9	8	6	7	7	7
Q99J10	Cytoplasmic tRNA 2-thiolation protein 1 OS=Mus musculus OX=10090 GN=Ctu1 PE=2 SV=1	Ctu1	43.823	27.6	114	9	9	5	2	5	7	7	4	2	6	3	6	4	5	4	5	3	5	5	4	4	5	2	4	2	2	5	4	4	6	7	9	9	9	8	9	8	6	7	7	7	9	9	8
Q3U1Y4	DENN domain-containing protein 4B OS=Mus musculus OX=10090 GN=Dennd4b PE=1 SV=2	Dennd4b	164.74	14.6	137	15	15	3	3	3	4	5	4	4	6	3	6	5	3	7	6	5	5	4	6	5	4	5	7	7	7	5	8	7	8	8	7	7	9	7	8	9	7	10	10	8	11	10	9
Q99K90	TGF-beta-activated kinase 1 and MAP3K7-binding protein 2 OS=Mus musculus OX=10090 GN=Tab2 PE=1 SV=1	Tab2	76.441	13.4	22	6	6	0	0	3	2	2	3	2	0	1	0	0	0	2	0	0	0	0	1	0	1	1	0	0	0	1	1	2	4	1	5	2	3	4	4	3	2	3	2	2	4	2	2
P50518	V-type proton ATPase subunit E 1 OS=Mus musculus OX=10090 GN=Atp6v1e1 PE=1 SV=2	Atp6v1e1	26.157	45.1	222	14	14	6	7	9	8	7	6	8	9	5	6	7	7	11	8	9	7	10	10	9	8	11	9	9	10	8	9	9	10	11	11	11	13	9	12	10	11	11	10	10	11	11	10
Q6P1B1	Xaa-Pro aminopeptidase 1 OS=Mus musculus OX=10090 GN=Xpnpep1 PE=1 SV=1	Xpnpep1	69.59	51.2	442	22	22	19	15	17	16	18	19	18	15	15	19	15	17	19	17	17	16	18	12	17	15	13	18	11	15	17	18	16	20	17	20	19	20	21	20	19	20	19	20	20	20	20	18
P49586	Choline-phosphate cytidylyltransferase A OS=Mus musculus OX=10090 GN=Pcyt1a PE=1 SV=1	Pcyt1a	41.666	30	139	8	8	4	4	3	3	7	5	5	5	5	9	7	5	7	6	5	5	5	4	4	7	3	6	4	6	6	5	4	7	6	7	6	6	7	7	7	7	7	7	8	7	6	6
Q9D824	Pre-mRNA 3'-end-processing factor FIP1 OS=Mus musculus OX=10090 GN=Fip1l1 PE=1 SV=1	Fip1l1	64.958	27.9	128	9	9	4	4	4	5	7	3	4	3	4	4	3	6	4	7	5	7	8	4	2	6	4	5	4	4	6	5	6	6	6	7	8	8	7	8	9	8	7	8	8	7	8	7
Q8VD00	Sigma intracellular receptor 2 OS=Mus musculus OX=10090 GN=Tmem97 PE=1 SV=1	Tmem97	20.811	13.1	48	2	2	3	0	1	3	1	3	2	1	0	1	1	1	2	3	3	3	2	2	1	1	2	1	1	3	2	3	2	2	2	1	2	2	2	2	2	2	2	2	2	2	2	2
P50295	Arylamine N-acetyltransferase 2 OS=Mus musculus OX=10090 GN=Nat2 PE=1 SV=1	Nat2	33.701	26.2	37	4	4	0	1	0	1	1	0	2	1	1	0	1	2	2	2	2	2	2	2	1	3	2	2	1	2	2	1	1	2	1	1	3	3	1	3	2	1	3	2	3	2	2	2
Q9JHW2	Omega-amidase NIT2 OS=Mus musculus OX=10090 GN=Nit2 PE=1 SV=1	Nit2	30.501	66.7	274	13	13	11	7	12	13	11	11	12	11	11	8	13	9	11	10	9	10	11	6	9	8	12	10	12	9	11	10	7	10	12	13	12	11	11	12	11	12	11	13	13	12	11	11
P11370	Retrovirus-related Env polyprotein from Fv-4 locus OS=Mus musculus OX=10090 GN=Fv4 PE=1 SV=2	Fv4	74.452	7.7	117	6	3	6	4	4	5	4	4	7	6	5	6	4	4	4	4	4	4	3	3	3	3	4	3	7	4	5	4	3	6	6	6	6	6	6	6	6	5	5	6	6	6	6	5
O35491	Dual specificity protein kinase CLK2 OS=Mus musculus OX=10090 GN=Clk2 PE=1 SV=2	Clk2	59.986	7.4	4	2	2	0	0	1	1	0	0	0	0	1	0	0	0	0	0	0	0	0	0	0	1	0	0	0	0	0	0	0	1	1	1	2	1	2	1	1	1	2	2	2	2	0	2
Q9Z2N8	Actin-like protein 6A OS=Mus musculus OX=10090 GN=Actl6a PE=1 SV=2	Actl6a	47.447	39.2	237	12	12	8	10	11	10	8	7	12	7	9	7	8	10	10	10	9	9	7	8	9	9	8	9	9	7	8	10	8	9	9	11	10	9	7	11	10	8	7	8	10	10	10	9
Q99JY9	Actin-related protein 3 OS=Mus musculus OX=10090 GN=Actr3 PE=1 SV=3	Actr3	47.357	61.7	873	22	22	30	27	26	32	32	35	33	36	32	34	32	32	34	33	38	32	31	32	36	29	31	28	37	35	29	34	33	22	21	22	22	21	22	22	22	22	21	21	21	22	22	22
O88668	Protein CREG1 OS=Mus musculus OX=10090 GN=Creg1 PE=1 SV=1	Creg1	24.452	27.7	104	4	4	4	4	5	4	3	3	4	4	2	3	4	4	3	5	4	4	3	4	4	4	4	3	4	4	4	6	4	3	3	3	3	3	3	3	3	2	3	3	3	3	3	3
P23780	Beta-galactosidase OS=Mus musculus OX=10090 GN=Glb1 PE=1 SV=1	Glb1	73.12	25.2	134	11	11	4	3	2	3	5	5	4	3	4	9	4	5	6	5	8	7	4	5	3	6	5	10	6	4	4	4	6	10	9	8	7	9	7	9	7	7	10	8	10	8	8	8
P22315	Ferrochelatase, mitochondrial OS=Mus musculus OX=10090 GN=Fech PE=1 SV=2	Fech	47.13	28.1	146	9	9	5	2	6	7	4	4	4	4	5	8	9	7	5	5	4	5	5	5	7	6	7	7	4	5	5	4	7	9	6	6	8	9	8	5	6	8	8	9	6	5	7	8
Q9EQH4	Transcription initiation factor TFIID subunit 8 OS=Mus musculus OX=10090 GN=Taf8 PE=2 SV=1	Taf8	33.988	10.7	23	2	2	1	0	1	1	1	0	0	1	1	2	1	0	1	0	0	1	2	1	2	1	2	0	0	1	2	0	1	1	1	1	1	1	0	0	1	2	2	1	0	1	0	1
Q64112	Interferon-induced protein with tetratricopeptide repeats 2 OS=Mus musculus OX=10090 GN=Ifit2 PE=1 SV=1	Ifit2	55.02	20.8	18	6	6	0	0	0	0	1	0	1	1	0	0	0	0	1	0	0	1	2	2	0	0	0	0	0	1	2	1	5	0	0	0	0	1	0	3	1	1	1	1	1	2	3	2
Q2LKW6	NACHT, LRR and PYD domains-containing protein 1b allele 1 OS=Mus musculus OX=10090 GN=Nlrp1b PE=1 SV=1	Nlrp1b	140.69	4.2	13	4	0	0	0	1	0	0	1	0	0	0	2	0	1	0	1	0	1	1	0	1	1	1	0	0	0	1	1	0	1	0	3	1	0	2	2	1	1	2	1	3	1	2	2
Q9Z1Z2	Serine-threonine kinase receptor-associated protein OS=Mus musculus OX=10090 GN=Strap PE=1 SV=2	Strap	38.442	68.9	550	20	20	24	23	20	18	22	26	21	24	23	21	18	24	23	20	20	20	22	14	19	18	19	19	21	14	17	22	18	19	19	18	18	18	20	20	18	18	18	18	18	17	18	17
O70566	Protein diaphanous homolog 2 OS=Mus musculus OX=10090 GN=Diaph2 PE=1 SV=2	Diaph2	124.87	23.8	187	16	16	4	1	7	7	8	7	4	4	5	7	6	7	7	8	6	8	9	11	7	7	7	9	6	8	9	11	7	10	5	12	13	13	12	13	11	11	14	13	10	13	14	14
Q9JKB3	Y-box-binding protein 3 OS=Mus musculus OX=10090 GN=Ybx3 PE=1 SV=2	Ybx3	38.813	58.2	260	19	14	11	11	13	10	8	13	10	8	14	7	9	11	6	9	8	11	12	11	7	9	10	9	7	8	8	10	10	16	16	17	18	17	15	16	16	18	14	15	16	15	16	14
Q9Z2U0	Proteasome subunit alpha type-7 OS=Mus musculus OX=10090 GN=Psma7 PE=1 SV=1	Psma7	27.855	64.1	437	13	13	16	20	18	15	19	15	14	16	14	15	16	17	18	14	13	20	14	16	19	15	16	15	21	15	15	16	15	11	11	13	11	12	13	12	11	10	12	12	12	12	10	10
Q80WT5	Aftiphilin OS=Mus musculus OX=10090 GN=Aftph PE=1 SV=2	Aftph	101.13	22.4	95	13	13	4	3	3	1	2	4	5	6	6	2	3	3	4	2	3	4	2	2	6	7	4	3	1	1	3	5	6	9	7	7	8	10	10	10	9	9	9	10	9	10	11	8
Q78RX3	Small integral membrane protein 12 OS=Mus musculus OX=10090 GN=Smim12 PE=3 SV=1	Smim12	10.795	32.6	26	3	3	0	1	3	1	2	0	1	1	1	0	1	1	1	1	1	2	1	1	1	1	0	2	0	0	0	1	2	3	3	3	2	3	2	2	2	3	2	3	3	2	3	3
Q9CQV5	28S ribosomal protein S24, mitochondrial OS=Mus musculus OX=10090 GN=Mrps24 PE=1 SV=1	Mrps24	18.901	51.5	83	8	8	4	2	4	6	3	3	4	3	3	5	4	4	3	2	4	3	4	2	2	2	0	4	0	2	3	3	4	6	5	4	7	6	6	5	6	6	6	6	5	6	5	5
Q6NWV3	Intraflagellar transport protein 122 homolog OS=Mus musculus OX=10090 GN=Ift122 PE=1 SV=1	Ift122	134.8	2.5	8	2	2	0	0	0	0	0	0	0	0	0	1	1	1	1	1	0	0	1	0	0	0	2	0	0	0	0	0	0	1	1	1	1	2	1	1	1	1	1	2	2	1	1	1
Q9QY66	Zinc finger HIT domain-containing protein 2 OS=Mus musculus OX=10090 GN=Znhit2 PE=2 SV=2	Znhit2	42.896	6.8	20	2	2	0	1	1	1	2	1	1	1	1	0	1	1	1	0	0	0	1	1	1	2	1	0	0	0	1	0	1	2	1	2	2	2	2	2	2	2	2	2	2	2	2	2
Q8C2K1	Differentially expressed in FDCP 6 OS=Mus musculus OX=10090 GN=Def6 PE=1 SV=1	Def6	73.453	20.8	78	12	12	2	1	2	2	2	1	2	3	3	4	2	2	3	2	5	3	4	3	4	7	2	3	2	2	4	4	4	9	4	8	9	9	6	9	7	6	9	7	8	9	7	9
Q921M4	Golgin subfamily A member 2 OS=Mus musculus OX=10090 GN=Golga2 PE=1 SV=3	Golga2	113.28	23.7	352	18	18	9	11	14	14	12	14	10	12	9	12	14	17	12	15	16	16	10	12	13	13	14	15	13	13	13	14	15	16	15	16	15	16	16	17	16	16	17	17	15	14	16	16
Q8CJ67	Double-stranded RNA-binding protein Staufen homolog 2 OS=Mus musculus OX=10090 GN=Stau2 PE=1 SV=1	Stau2	62.535	14.7	26	5	5	2	2	1	0	1	0	2	0	2	0	0	1	2	2	2	0	1	0	0	0	0	1	0	2	0	4	1	3	3	4	3	3	4	4	2	4	3	3	3	5	3	3
P59999	Actin-related protein 2/3 complex subunit 4 OS=Mus musculus OX=10090 GN=Arpc4 PE=1 SV=3	Arpc4	19.667	60.1	196	9	9	6	8	7	6	9	8	8	6	6	9	8	7	7	7	8	7	7	8	6	6	8	8	8	5	7	9	7	7	7	7	6	7	8	8	7	6	8	7	7	8	6	7
Q8K5B2	Multiple coagulation factor deficiency protein 2 homolog OS=Mus musculus OX=10090 GN=Mcfd2 PE=1 SV=1	Mcfd2	16.168	35.9	16	2	2	0	0	0	0	1	0	1	0	1	1	1	0	1	0	1	0	0	1	0	2	0	0	0	1	1	2	2	1	0	1	1	1	1	1	1	1	1	1	1	1	1	1
Q9CQM5	Thioredoxin domain-containing protein 17 OS=Mus musculus OX=10090 GN=Txndc17 PE=1 SV=1	Txndc17	14.015	43.1	43	4	4	2	1	1	2	1	1	2	1	2	1	2	2	1	2	1	1	2	4	1	2	2	1	2	2	1	2	1	2	3	3	2	3	2	2	2	3	2	3	2	3	2	1
Q8R5F3	ADP-ribose glycohydrolase OARD1 OS=Mus musculus OX=10090 GN=Oard1 PE=1 SV=2	Oard1	17.107	24.3	20	4	4	1	2	1	0	1	2	0	0	1	2	0	0	1	1	0	1	0	1	0	2	1	0	0	1	1	1	0	2	2	3	3	3	3	2	1	2	2	1	1	3	2	3
Q8K2Q9	Shootin-1 OS=Mus musculus OX=10090 GN=Shtn1 PE=1 SV=1	Shtn1	71.342	49.8	414	31	31	17	13	19	14	18	12	17	13	15	18	18	21	13	15	14	12	14	12	16	19	20	19	14	15	12	15	9	27	24	28	25	24	24	26	26	25	28	28	29	23	23	23
P58854	Gamma-tubulin complex component 3 OS=Mus musculus OX=10090 GN=Tubgcp3 PE=1 SV=2	Tubgcp3	103.47	27.8	214	18	18	7	6	9	9	7	6	7	5	7	11	9	8	13	8	9	5	10	6	10	12	8	8	6	7	6	4	11	12	14	13	14	14	12	14	8	12	18	15	15	15	16	15
Q8CCI5	RING1 and YY1-binding protein OS=Mus musculus OX=10090 GN=Rybp PE=1 SV=1	Rybp	24.776	16.7	23	2	2	0	0	2	1	2	1	0	1	1	0	2	1	1	1	0	1	2	0	1	1	2	0	0	0	1	0	2	2	1	2	2	2	1	2	2	2	2	2	1	2	2	2
Q8BW72	Lysine-specific demethylase 4A OS=Mus musculus OX=10090 GN=Kdm4a PE=1 SV=3	Kdm4a	120.33	7.9	33	7	7	0	0	0	0	1	1	1	1	1	1	1	1	2	1	1	1	1	3	2	4	2	1	2	2	1	1	1	5	1	2	5	5	6	4	5	3	4	4	3	6	6	5
Q91VW3	SH3 domain-binding glutamic acid-rich-like protein 3 OS=Mus musculus OX=10090 GN=Sh3bgrl3 PE=1 SV=1	Sh3bgrl3	10.477	32.3	134	5	5	3	5	4	3	4	6	4	3	2	6	5	5	6	6	6	5	4	6	6	6	6	5	7	4	5	5	7	5	5	5	5	4	5	4	3	4	4	4	5	5	4	4
Q8R016	Bleomycin hydrolase OS=Mus musculus OX=10090 GN=Blmh PE=1 SV=1	Blmh	52.511	55.2	440	24	24	17	15	19	17	16	17	17	17	11	19	19	18	18	18	15	16	18	14	18	19	16	14	10	15	16	18	13	18	19	18	17	19	18	19	18	17	21	19	18	19	20	19
Q60989	E3 ubiquitin-protein ligase XIAP OS=Mus musculus OX=10090 GN=Xiap PE=1 SV=2	Xiap	56.078	21.6	37	6	6	1	2	0	1	2	1	2	2	1	2	1	2	2	1	1	1	1	2	2	1	2	1	1	1	2	1	1	2	3	1	1	3	4	4	3	3	4	4	3	3	3	1
Q8CFE4	SCY1-like protein 2 OS=Mus musculus OX=10090 GN=Scyl2 PE=1 SV=1	Scyl2	103.32	20.1	144	12	12	4	4	3	5	2	3	6	5	3	5	4	6	7	4	8	6	6	5	5	6	6	9	7	6	7	6	6	8	8	9	9	8	7	10	9	9	9	9	11	9	7	9
Q8BTY8	Sec1 family domain-containing protein 2 OS=Mus musculus OX=10090 GN=Scfd2 PE=1 SV=1	Scfd2	74.75	20.2	155	10	10	4	4	6	2	5	9	5	4	2	7	7	6	7	8	6	6	7	7	5	4	6	5	3	6	11	7	6	8	8	8	9	9	9	6	6	4	9	9	8	9	8	7
[truncated: 4,181 more rows]
[truncated: 135 more columns]
