# Supplementary material for: Proteomics Investigation of the Time Course Responses of RAW264.7 Macrophages to Infections With the Wild-Type and Twin-Arginine Translocation Mutant Strains of Brucella melitensis
Source: Front Cell Infect Microbiol. 2021 Jun 14;11:679571. doi: 10.3389/fcimb.2021.679571 (PMC8238042; doi:10.3389/fcimb.2021.679571)
Supplement: Supplementary file 3 [file DataSheet_3.xlsx]

## Sheet: Diff distribution
Compared sample name	Up-regulated	Down-regulated
KB_24h/KB_4h	180	202
KB_48h/KB_24h	157	58
M28_24h/KB_24h	196	152
M28_24h/M28_4h	244	209
M28_48h/KB_48h	172	157
M28_48h/M28_24h	108	50
M28_4h/KB_4h	139	95
Q_24h/KB_24h	272	222
Q_24h/M28_24h	32	18
Q_24h/Q_4h	334	209
Q_48h/KB_48h	276	269
Q_48h/M28_48h	70	29
Q_48h/Q_24h	141	33
Q_4h/KB_4h	134	99
Q_4h/M28_4h	46	33

## Sheet: KB_24hvsKB_4h
Protein accession	Protein description	KB_24h/KB_4h Ratio	Regulated Type	KB_24h/KB_4h P value	Gene name	Mol. weight [kDa]	Sequence coverage [%]	MS/MS Counts	Peptides	Unique peptides	MS/MS Count KB_4h_1	MS/MS Count KB_4h_2	MS/MS Count KB_4h_3	MS/MS Count M28_4h_1	MS/MS Count M28_4h_2	MS/MS Count M28_4h_3	MS/MS Count Q_4h_1	MS/MS Count Q_4h_2	MS/MS Count Q_4h_3	MS/MS Count KB_24h_1	MS/MS Count KB_24h_2	MS/MS Count KB_24h_3	MS/MS Count M28_24h_1	MS/MS Count M28_24h_2	MS/MS Count M28_24h_3	MS/MS Count Q_24h_1	MS/MS Count Q_24h_2	MS/MS Count Q_24h_3	MS/MS Count KB_48h_1	MS/MS Count KB_48h_2	MS/MS Count KB_48h_3	MS/MS Count M28_48h_1	MS/MS Count M28_48h_2	MS/MS Count M28_48h_3	MS/MS Count Q_48h_1	MS/MS Count Q_48h_2	MS/MS Count Q_48h_3	Peptides KB_4h_1	Peptides KB_4h_2	Peptides KB_4h_3	Peptides M28_4h_1	Peptides M28_4h_2	Peptides M28_4h_3	Peptides Q_4h_1	Peptides Q_4h_2	Peptides Q_4h_3	Peptides KB_24h_1	Peptides KB_24h_2	Peptides KB_24h_3
P01101	Proto-oncogene c-Fos OS=Mus musculus OX=10090 GN=Fos PE=1 SV=1	0.62	Down	0.036565	Fos	40.838	20.8	20	6	6	1	0	0	2	1	2	3	3	3	0	0	0	1	0	0	0	0	1	0	0	0	1	0	0	0	1	1	3	2	2	6	4	4	4	4	5	3	2	2
Q9R257	Heme-binding protein 1 OS=Mus musculus OX=10090 GN=Hebp1 PE=1 SV=2	1.905	Up	1.65745e-05	Hebp1	21.067	30	76	3	3	4	3	4	2	3	1	3	1	3	4	4	4	2	2	3	2	3	2	4	3	3	1	2	3	3	3	4	3	2	3	2	2	2	2	2	2	3	3	3
Q5SRY7	F-box/WD repeat-containing protein 11 OS=Mus musculus OX=10090 GN=Fbxw11 PE=1 SV=1	0.59	Down	0.028336	Fbxw11	62.062	22.1	33	10	7	2	1	2	2	2	4	3	4	1	1	1	0	1	1	1	1	0	1	0	0	1	0	0	0	0	1	3	7	5	6	7	8	8	9	7	8	6	6	3
Q3UA16	Kinetochore protein Spc25 OS=Mus musculus OX=10090 GN=Spc25 PE=2 SV=1	0.489	Down	0.00129855	Spc25	26.457	28.8	54	5	5	5	3	4	3	2	2	3	3	3	3	0	1	2	2	2	0	1	1	2	3	3	2	1	1	1	1	0	5	5	4	5	4	4	4	4	5	3	5	5
P97808	FXYD domain-containing ion transport regulator 5 OS=Mus musculus OX=10090 GN=Fxyd5 PE=1 SV=3	0.52	Down	0.021223	Fxyd5	19.454	62.4	76	6	6	4	4	8	3	3	3	4	2	2	3	1	2	1	1	1	1	0	1	5	4	4	2	2	3	4	4	4	4	4	4	4	4	3	4	4	3	4	3	4
Q8K4Q8	Collectin-12 OS=Mus musculus OX=10090 GN=Colec12 PE=1 SV=1	0.304	Down	0.0034603	Colec12	81.303	12.7	89	9	9	6	5	8	3	6	6	6	6	3	2	4	3	1	1	1	1	0	0	3	6	5	1	2	2	3	3	2	7	8	8	7	7	6	8	6	4	4	6	6
Q64FW2	All-trans-retinol 13,14-reductase OS=Mus musculus OX=10090 GN=Retsat PE=1 SV=3	0.552	Down	0.0084995	Retsat	67.334	27.8	82	10	10	4	7	5	5	4	4	6	2	4	3	1	3	3	3	2	1	2	2	4	3	1	3	1	2	3	1	3	7	8	8	8	7	8	7	6	7	7	6	6
Q9CQL7	MORF4 family-associated protein 1 OS=Mus musculus OX=10090 GN=Mrfap1 PE=1 SV=1	0.257	Down	0.025858	Mrfap1	14.194	36	53	3	3	5	3	5	5	4	3	4	4	5	0	2	0	0	1	0	2	2	1	0	0	3	0	1	0	1	1	1	3	3	3	3	3	2	3	3	3	2	2	1
P62852	40S ribosomal protein S25 OS=Mus musculus OX=10090 GN=Rps25 PE=1 SV=1	0.663	Down	0.038258	Rps25	13.742	36.8	100	6	6	4	3	5	5	4	4	4	3	4	5	3	4	5	2	3	3	4	3	2	7	5	3	4	2	3	3	3	6	6	6	6	5	5	6	5	5	6	6	6
P51569	Alpha-galactosidase A OS=Mus musculus OX=10090 GN=Gla PE=1 SV=1	1.9	Up	0.0172813	Gla	47.642	25.1	88	8	8	2	2	2	0	1	3	1	2	2	5	4	4	5	1	4	4	4	1	7	4	4	4	6	4	2	5	5	5	3	7	8	6	5	6	7	6	8	7	7
Q9Z2G0	Protein fem-1 homolog B OS=Mus musculus OX=10090 GN=Fem1b PE=1 SV=1	0.632	Down	0.00069814	Fem1b	70.222	9.7	46	5	5	2	2	3	3	2	3	5	3	2	2	2	2	1	1	1	1	1	1	1	1	1	1	1	1	1	1	1	2	5	3	5	3	5	5	4	3	3	3	3
Q8BYW1	Rho GTPase-activating protein 25 OS=Mus musculus OX=10090 GN=Arhgap25 PE=1 SV=2	1.684	Up	0.021559	Arhgap25	73.382	44.1	133	18	17	2	2	4	2	4	2	3	2	4	8	8	5	4	5	5	5	5	7	10	6	6	5	4	5	7	7	6	9	10	13	12	11	13	13	10	13	14	14	13
Q3U1C6	Putative deoxyribonuclease TATDN3 OS=Mus musculus OX=10090 GN=Tatdn3 PE=1 SV=1	1.859	Up	0.0080974	Tatdn3	32.436	13.9	22	4	4	0	0	0	0	0	0	0	0	0	2	1	1	2	0	1	0	0	1	3	2	3	1	0	1	2	1	1	2	0	3	1	2	3	2	2	1	3	2	3
Q8VHI3	GDP-fucose protein O-fucosyltransferase 2 OS=Mus musculus OX=10090 GN=Pofut2 PE=1 SV=1	2.033	Up	0.040584	Pofut2	49.429	27.5	90	9	9	2	0	3	2	3	3	2	1	2	2	5	5	4	2	4	4	4	2	3	5	5	2	1	4	8	7	5	5	4	7	6	6	7	7	6	5	6	6	8
Q8R1S4	Protein MTSS 1 OS=Mus musculus OX=10090 GN=Mtss1 PE=1 SV=1	1.85	Up	0.0059816	Mtss1	82.407	34.1	146	16	16	3	4	5	1	2	5	5	2	5	10	12	10	3	2	3	4	0	1	11	8	12	7	5	6	8	5	7	12	11	13	12	10	12	12	12	11	11	15	14
Q922S8	Kinesin-like protein KIF2C OS=Mus musculus OX=10090 GN=Kif2c PE=1 SV=1	0.555	Down	0.0021951	Kif2c	81.084	32.5	106	17	16	6	5	7	4	6	5	5	6	7	5	3	4	5	3	3	0	2	3	3	3	2	3	1	4	4	4	3	10	7	13	16	13	12	11	12	14	9	11	13
Q9D2V7	Coronin-7 OS=Mus musculus OX=10090 GN=Coro7 PE=1 SV=2	1.508	Up	0.000118954	Coro7	100.81	45.6	391	27	27	14	11	14	12	10	13	13	9	12	17	13	18	17	17	17	15	8	17	19	21	18	16	13	14	16	15	12	17	17	20	16	19	21	18	14	16	22	21	21
Q8R1Q9	Ribokinase OS=Mus musculus OX=10090 GN=Rbks PE=1 SV=1	1.691	Up	0.0197244	Rbks	34.119	9.3	18	2	2	0	0	1	0	0	1	0	1	1	2	2	0	0	1	0	0	0	1	1	1	0	1	1	1	1	1	1	2	1	2	0	1	2	0	1	2	2	2	1
P97379	Ras GTPase-activating protein-binding protein 2 OS=Mus musculus OX=10090 GN=G3bp2 PE=1 SV=2	0.572	Down	0.00024482	G3bp2	54.087	35.9	199	15	12	11	10	10	9	10	8	8	10	8	5	7	7	10	8	7	6	6	7	6	6	7	7	4	3	5	8	6	14	13	15	13	13	12	13	14	11	14	14	13
Q9D8Y7	Tumor necrosis factor alpha-induced protein 8-like protein 2 OS=Mus musculus OX=10090 GN=Tnfaip8l2 PE=1 SV=1	2.278	Up	0.022383	Tnfaip8l2	20.615	44.6	89	5	5	1	3	2	2	3	1	3	2	1	5	4	4	3	5	4	2	2	5	3	6	4	4	3	4	4	4	5	2	3	3	2	3	5	3	2	2	5	4	4
Q80YW0	Cytohesin-4 OS=Mus musculus OX=10090 GN=Cyth4 PE=1 SV=1	0.617	Down	0.00026275	Cyth4	45.284	42.7	179	16	14	11	7	10	8	8	8	6	8	4	8	6	5	6	5	5	6	6	7	7	6	10	6	6	5	6	5	4	15	13	14	14	15	15	12	15	12	15	14	14
Q9JKF6	Nectin-1 OS=Mus musculus OX=10090 GN=Nectin1 PE=1 SV=3	0.375	Down	0.0030195	Nectin1	57.034	21.7	44	9	9	7	3	5	0	0	0	0	1	0	3	2	3	0	0	0	0	0	0	4	5	4	1	2	1	2	0	1	8	5	7	6	5	4	4	3	4	4	4	5
P43406	Integrin alpha-V OS=Mus musculus OX=10090 GN=Itgav PE=1 SV=2	0.657	Down	0.00100372	Itgav	115.36	21.6	125	18	18	9	7	10	5	5	4	11	13	7	5	6	5	1	2	3	0	2	3	2	7	5	1	3	1	3	3	2	12	10	13	9	13	10	14	13	10	12	14	10
Q9Z0R9	Acyl-CoA 6-desaturase OS=Mus musculus OX=10090 GN=Fads2 PE=1 SV=1	0.442	Down	0.000157983	Fads2	52.387	28.2	182	11	11	9	12	10	9	9	9	9	8	7	8	7	6	6	8	9	5	5	7	6	7	4	2	5	3	4	5	3	10	9	10	10	10	9	9	8	10	8	9	7
Q8VDQ8	NAD-dependent protein deacetylase sirtuin-2 OS=Mus musculus OX=10090 GN=Sirt2 PE=1 SV=2	1.558	Up	0.00140146	Sirt2	43.256	41.6	113	10	9	3	2	2	3	2	3	4	2	2	4	5	6	4	4	5	5	5	6	5	6	6	6	3	4	6	6	4	6	6	6	10	8	8	8	5	7	8	9	10
P62858	40S ribosomal protein S28 OS=Mus musculus OX=10090 GN=Rps28 PE=1 SV=1	0.527	Down	0.037143	Rps28	7.8409	52.2	78	4	4	2	3	2	3	4	3	2	5	3	3	2	3	4	2	3	2	2	4	4	4	2	2	5	2	2	2	3	4	4	3	4	4	2	3	3	4	2	3	3
Q8BY89	Choline transporter-like protein 2 OS=Mus musculus OX=10090 GN=Slc44a2 PE=1 SV=2	0.505	Down	0.00021947	Slc44a2	80.109	5.4	23	3	3	2	2	2	1	2	0	1	0	1	1	1	1	0	0	1	0	0	0	1	1	2	0	0	1	2	0	1	2	2	2	2	2	1	1	1	2	2	2	2
O54910	NF-kappa-B inhibitor epsilon OS=Mus musculus OX=10090 GN=Nfkbie PE=1 SV=2	1.89	Up	0.0129363	Nfkbie	39.2	18.1	51	4	4	0	0	1	2	2	3	2	2	0	4	2	2	2	2	1	3	2	1	3	2	5	2	1	1	3	2	1	1	2	2	2	2	3	2	2	0	4	3	3
P50396	Rab GDP dissociation inhibitor alpha OS=Mus musculus OX=10090 GN=Gdi1 PE=1 SV=3	1.555	Up	0.022678	Gdi1	50.521	60.9	180	20	14	3	5	5	4	6	6	8	6	4	5	6	3	7	8	7	8	8	6	8	6	6	9	8	9	9	11	9	13	13	17	14	15	17	16	14	12	15	17	14
Q3TIR3	Synembryn-A OS=Mus musculus OX=10090 GN=Ric8a PE=1 SV=2	1.559	Up	0.00130498	Ric8a	59.846	41.9	178	16	16	5	3	6	8	7	7	5	6	4	6	6	8	9	9	8	9	10	8	6	7	3	6	5	4	10	7	6	12	5	13	9	13	8	10	10	9	13	13	13
Q8BVI5	Syntaxin-16 OS=Mus musculus OX=10090 GN=Stx16 PE=1 SV=3	1.876	Up	0.0098774	Stx16	37.08	13.5	22	4	4	0	0	0	0	0	0	0	0	0	1	0	1	1	1	1	1	0	1	3	3	2	0	1	2	1	2	1	1	3	3	2	2	2	2	2	1	3	2	3
P97449	Aminopeptidase N OS=Mus musculus OX=10090 GN=Anpep PE=1 SV=4	3.227	Up	0.022536	Anpep	109.65	21.2	169	17	17	1	3	0	4	6	1	3	6	5	11	10	10	8	4	6	10	7	5	13	9	13	6	4	5	7	5	7	12	7	7	8	14	9	11	14	10	16	14	14
Q9D379	Epoxide hydrolase 1 OS=Mus musculus OX=10090 GN=Ephx1 PE=1 SV=2	1.925	Up	0.0117584	Ephx1	52.576	28.4	86	9	9	1	1	1	0	3	1	1	2	2	1	4	3	2	2	5	2	2	2	6	10	7	4	6	5	7	3	3	4	3	5	2	5	3	3	4	4	6	7	6
Q920Q8	Influenza virus NS1A-binding protein homolog OS=Mus musculus OX=10090 GN=Ivns1abp PE=1 SV=2	0.31	Down	0.00160226	Ivns1abp	71.58	20.6	74	9	9	4	8	4	3	3	3	4	2	2	0	1	2	2	2	3	2	3	2	2	3	3	3	2	3	3	2	3	8	8	6	7	8	6	6	7	7	7	3	6
Q8K370	Acyl-CoA dehydrogenase family member 10 OS=Mus musculus OX=10090 GN=Acad10 PE=1 SV=1	1.654	Up	0.0176437	Acad10	118.98	12.3	47	8	8	2	1	2	2	3	1	1	1	1	2	3	2	1	2	2	1	0	1	3	1	1	3	3	2	2	1	3	4	2	4	4	3	5	4	4	2	5	5	5
P25322	G1/S-specific cyclin-D1 OS=Mus musculus OX=10090 GN=Ccnd1 PE=1 SV=1	0.563	Down	0.00164462	Ccnd1	33.428	42.4	73	10	10	3	1	2	6	7	8	7	4	4	2	2	1	0	0	0	0	0	0	4	3	3	2	4	3	2	2	3	7	5	5	8	9	8	9	5	6	7	7	7
Q99P69	Kinetochore protein Nuf2 OS=Mus musculus OX=10090 GN=Nuf2 PE=1 SV=2	0.328	Down	0.0026037	Nuf2	54.594	15.3	28	5	5	3	2	3	1	1	1	0	1	2	0	1	1	0	0	1	1	0	0	1	1	2	1	1	0	2	1	1	5	3	4	2	2	2	4	3	3	3	3	2
P08101	Low affinity immunoglobulin gamma Fc region receptor II OS=Mus musculus OX=10090 GN=Fcgr2 PE=1 SV=2	4.567	Up	0.0047012	Fcgr2	36.695	26.1	80	5	4	0	0	1	3	3	6	1	3	1	3	1	4	4	3	5	5	2	5	1	3	3	4	1	2	7	3	6	2	1	4	4	4	4	3	4	4	5	4	4
Q8K2Y0	ORC ubiquitin ligase 1 OS=Mus musculus OX=10090 GN=Obi1 PE=1 SV=2	0.628	Down	0.021583	Obi1	79.957	14.3	58	6	6	4	1	3	2	2	2	3	3	2	1	0	2	3	2	4	2	2	1	2	4	2	3	1	1	3	1	2	5	3	5	5	3	4	5	4	5	4	3	3
Q9CQ79	Thioredoxin domain-containing protein 9 OS=Mus musculus OX=10090 GN=Txndc9 PE=1 SV=1	0.389	Down	0.0156009	Txndc9	26.259	22.1	24	6	6	2	1	2	3	5	1	1	4	3	0	0	0	0	0	0	0	0	1	0	1	0	0	0	0	0	0	0	5	5	5	4	6	4	5	5	5	2	4	4
Q3TC72	Fumarylacetoacetate hydrolase domain-containing protein 2A OS=Mus musculus OX=10090 GN=Fahd2 PE=1 SV=1	1.62	Up	0.049299	Fahd2	34.69	26.2	33	5	5	1	0	1	0	1	1	1	0	2	3	2	2	1	0	1	1	0	2	2	1	1	2	1	1	3	2	1	4	3	4	3	4	4	4	4	3	4	5	5
P97429	Annexin A4 OS=Mus musculus OX=10090 GN=Anxa4 PE=1 SV=4	1.789	Up	0.00047944	Anxa4	35.915	54.2	440	18	18	11	15	17	17	14	10	16	13	17	17	16	18	18	19	19	16	15	16	18	18	14	19	21	17	18	14	17	15	15	16	16	14	15	15	15	17	16	15	15
P17563	Methanethiol oxidase OS=Mus musculus OX=10090 GN=Selenbp1 PE=1 SV=2	1.907	Up	0.040036	Selenbp1	52.513	34.5	91	12	12	0	2	2	0	1	1	2	2	2	4	5	4	5	3	3	1	3	0	6	8	8	4	4	5	7	6	3	5	6	8	5	6	5	8	7	5	7	10	8
Q4FZF3	Probable ATP-dependent RNA helicase DDX49 OS=Mus musculus OX=10090 GN=Ddx49 PE=2 SV=1	0.502	Down	2.1295e-05	Ddx49	54.093	20.6	80	8	8	1	4	3	4	3	4	3	3	2	3	2	1	4	4	3	4	3	4	2	4	3	4	3	2	2	2	3	4	6	6	6	5	6	6	5	5	6	5	5
Q8R3C0	Mini-chromosome maintenance complex-binding protein OS=Mus musculus OX=10090 GN=Mcmbp PE=1 SV=1	0.568	Down	4.389e-05	Mcmbp	72.89	46.3	320	22	22	14	17	18	12	16	15	16	15	13	13	11	16	10	8	9	11	11	8	15	10	13	5	8	8	7	14	7	19	19	22	21	20	21	18	22	19	19	20	21
Q8CHC4	Synaptojanin-1 OS=Mus musculus OX=10090 GN=Synj1 PE=1 SV=3	1.519	Up	0.032336	Synj1	172.62	28.2	262	27	27	6	2	10	7	6	9	6	6	8	12	12	12	18	10	9	12	9	11	9	13	3	14	11	11	11	11	14	19	9	17	16	17	16	19	17	17	19	21	17
O08917	Flotillin-1 OS=Mus musculus OX=10090 GN=Flot1 PE=1 SV=1	2.904	Up	0.0026984	Flot1	47.513	37.9	61	11	11	1	0	0	0	3	1	0	2	0	3	5	3	0	2	5	3	4	4	4	1	2	4	1	2	3	5	3	6	4	4	8	8	8	6	9	7	9	10	7
O88876	Short-chain dehydrogenase/reductase 3 OS=Mus musculus OX=10090 GN=Dhrs3 PE=1 SV=2	1.812	Up	0.0179582	Dhrs3	33.652	13.9	31	3	3	1	1	0	2	2	1	1	0	2	1	3	0	0	1	1	2	1	1	0	1	2	2	1	0	2	2	1	2	2	2	2	3	3	2	1	3	3	3	2
Q8BGT5	Alanine aminotransferase 2 OS=Mus musculus OX=10090 GN=Gpt2 PE=1 SV=1	3.456	Up	0.023003	Gpt2	57.943	32.8	92	11	11	1	1	0	1	0	2	1	0	1	5	7	6	5	5	3	4	3	2	3	4	4	8	6	3	6	6	5	3	2	7	6	5	5	3	4	4	9	11	9
Q9D0F1	Kinetochore protein NDC80 homolog OS=Mus musculus OX=10090 GN=Ndc80 PE=1 SV=1	0.502	Down	0.00092106	Ndc80	73.961	6.7	18	3	3	1	1	3	0	0	1	1	1	1	1	0	0	0	0	1	0	1	0	0	2	1	1	0	1	0	1	0	3	2	3	2	3	3	3	3	3	3	3	2
Q9D0N7	Chromatin assembly factor 1 subunit B OS=Mus musculus OX=10090 GN=Chaf1b PE=1 SV=1	0.595	Down	5.6569e-05	Chaf1b	63.131	32.3	89	13	13	8	4	7	3	1	2	3	3	1	3	3	4	3	2	2	2	1	5	4	1	4	3	2	3	6	5	4	12	8	12	6	8	9	10	11	9	9	11	10
P98195	Probable phospholipid-transporting ATPase IIB OS=Mus musculus OX=10090 GN=Atp9b PE=1 SV=4	1.744	Up	0.0063404	Atp9b	129.02	8.4	75	7	7	0	1	1	2	4	4	1	4	0	3	4	2	3	3	0	3	5	3	3	3	4	4	3	3	2	5	5	6	4	5	6	6	7	3	6	5	7	6	6
Q9D083	Kinetochore protein Spc24 OS=Mus musculus OX=10090 GN=Spc24 PE=1 SV=1	0.431	Down	0.0139448	Spc24	23.416	53.7	91	7	7	6	6	5	4	5	5	4	5	6	4	4	3	4	3	3	1	0	1	4	2	3	4	0	2	1	3	3	6	6	5	6	5	4	6	4	6	4	3	5
P19182	Interferon-related developmental regulator 1 OS=Mus musculus OX=10090 GN=Ifrd1 PE=1 SV=2	2.279	Up	0.00182431	Ifrd1	49.935	24.3	129	8	8	3	2	4	5	6	5	6	5	6	5	4	4	5	4	5	5	5	6	4	5	5	3	5	5	5	6	6	6	5	6	8	7	8	6	7	8	7	5	6
Q9R112	Sulfide:quinone oxidoreductase, mitochondrial OS=Mus musculus OX=10090 GN=Sqor PE=1 SV=3	1.637	Up	0.0185168	Sqor	50.282	47.6	141	18	18	5	2	3	3	3	3	3	3	3	4	5	4	3	8	5	8	10	8	3	5	4	7	5	8	9	9	8	9	6	9	6	10	9	8	9	7	11	11	12
Q99L43	Phosphatidate cytidylyltransferase 2 OS=Mus musculus OX=10090 GN=Cds2 PE=1 SV=1	1.917	Up	0.0106792	Cds2	51.313	15.5	48	4	4	1	0	1	0	2	2	1	2	0	1	3	2	3	1	2	3	2	1	3	3	1	2	2	4	3	1	2	2	2	3	3	3	2	3	4	2	3	4	4
B9EJ86	Oxysterol-binding protein-related protein 8 OS=Mus musculus OX=10090 GN=Osbpl8 PE=1 SV=1	2.075	Up	7.6005e-07	Osbpl8	101.27	42.1	447	25	25	15	13	14	15	13	14	16	14	15	23	22	23	20	13	19	14	14	16	19	18	18	14	14	18	22	18	13	20	16	20	17	20	19	22	20	19	24	25	24
Q566J8	Atypical kinase COQ8B, mitochondrial OS=Mus musculus OX=10090 GN=Coq8b PE=1 SV=1	1.617	Up	0.0039225	Coq8b	59.231	26.5	95	11	11	4	0	3	2	2	1	1	2	1	4	4	4	4	4	4	5	5	4	6	6	1	5	3	6	5	4	5	10	7	9	7	8	10	7	10	7	10	10	10
P63028	Translationally-controlled tumor protein OS=Mus musculus OX=10090 GN=Tpt1 PE=1 SV=1	0.649	Down	0.0031395	Tpt1	19.462	44.8	211	9	9	11	6	10	10	9	10	11	9	11	8	6	6	7	8	9	3	7	7	7	8	6	6	7	7	7	6	9	6	7	7	8	7	8	8	7	7	6	7	7
Q8R361	Rab11 family-interacting protein 5 OS=Mus musculus OX=10090 GN=Rab11fip5 PE=1 SV=2	2.139	Up	0.0004032	Rab11fip5	69.552	31.2	119	11	11	2	4	3	4	3	1	4	2	3	9	8	8	5	5	4	3	1	2	6	8	9	4	7	5	4	2	3	6	5	5	5	8	5	7	6	5	10	10	11
P51863	V-type proton ATPase subunit d 1 OS=Mus musculus OX=10090 GN=Atp6v0d1 PE=1 SV=2	1.502	Up	0.0058424	Atp6v0d1	40.301	47.3	226	14	14	7	6	9	9	10	10	8	11	10	10	10	10	8	8	10	8	8	6	7	8	7	8	7	9	6	9	7	11	11	12	11	14	11	12	12	12	13	12	13
Q9DCT6	Chromatin complexes subunit BAP18 OS=Mus musculus OX=10090 GN=Bap18 PE=1 SV=1	1.55	Up	0.04196	Bap18	17.996	35.1	72	5	5	5	2	4	2	5	4	3	3	5	3	3	2	2	1	4	2	3	2	5	1	2	2	2	2	1	2	0	4	2	5	4	5	4	4	5	5	4	4	3
Q924H2	Mediator of RNA polymerase II transcription subunit 15 OS=Mus musculus OX=10090 GN=Med15 PE=1 SV=3	0.494	Down	5.9764e-05	Med15	86.606	16.2	103	10	10	5	7	6	4	4	7	3	5	6	4	4	4	2	3	2	2	4	3	4	5	5	2	2	2	2	2	4	8	9	8	8	9	9	6	8	7	7	7	6
Q3UW53	Protein Niban 1 OS=Mus musculus OX=10090 GN=Niban1 PE=1 SV=2	1.592	Up	4.4038e-05	Niban1	102.65	40.4	442	28	28	6	7	13	12	14	14	19	16	13	17	17	22	22	17	20	18	14	12	19	17	18	19	19	21	21	16	19	21	17	22	22	24	20	24	24	24	25	24	24
P58058	NAD kinase OS=Mus musculus OX=10090 GN=Nadk PE=1 SV=2	0.639	Down	0.00014314	Nadk	48.597	34.9	189	13	13	8	8	8	12	12	13	13	12	7	7	8	7	6	5	3	7	6	5	3	6	8	5	5	4	4	3	4	12	9	12	10	11	12	12	13	12	11	9	11
O88958	Glucosamine-6-phosphate isomerase 1 OS=Mus musculus OX=10090 GN=Gnpda1 PE=1 SV=3	1.68	Up	3.868e-05	Gnpda1	32.549	55	262	11	9	8	8	10	8	9	11	9	9	7	13	12	10	10	10	11	8	7	9	12	14	11	8	10	8	9	11	10	9	9	9	9	10	10	11	9	10	10	11	9
D3Z4I3	RNA-binding protein 24 OS=Mus musculus OX=10090 GN=Rbm24 PE=1 SV=1	0.598	Down	0.044819	Rbm24	24.822	11.9	7	2	2	2	0	1	1	0	0	0	0	0	1	0	1	0	0	0	0	0	0	0	1	0	0	0	0	0	0	0	2	1	2	2	2	1	1	2	2	2	2	1
Q9CXY1	Endosomal/lysosomal potassium channel TMEM175 OS=Mus musculus OX=10090 GN=Tmem175 PE=1 SV=2	1.832	Up	0.0043157	Tmem175	55.577	7.6	25	2	2	0	0	0	0	0	0	0	1	0	2	1	1	1	1	0	1	2	0	3	3	2	1	2	1	0	1	2	1	1	2	1	1	1	2	2	1	2	1	2
Q8K072	Receptor expression-enhancing protein 4 OS=Mus musculus OX=10090 GN=Reep4 PE=1 SV=1	0.524	Down	0.0076971	Reep4	29.69	19.5	36	3	3	2	1	2	2	2	2	0	2	2	0	2	0	1	2	1	2	1	2	1	0	2	1	0	2	1	2	1	2	3	3	3	3	3	2	3	3	3	3	2
Q8CBE3	WD repeat-containing protein 37 OS=Mus musculus OX=10090 GN=Wdr37 PE=1 SV=1	1.632	Up	0.0036049	Wdr37	55.045	30.2	99	8	8	4	1	4	3	3	4	3	5	3	4	5	3	4	3	5	4	4	2	5	5	7	4	3	4	1	3	3	5	3	5	5	4	4	5	5	6	7	5	6
Q9CPV5	Polyamine-modulated factor 1 OS=Mus musculus OX=10090 GN=Pmf1 PE=1 SV=1	0.396	Down	0.0194955	Pmf1	23.121	36.1	44	6	6	4	3	5	2	3	2	3	3	2	1	1	1	1	1	0	2	2	0	2	2	0	1	0	1	1	0	1	6	5	5	6	4	5	6	5	4	5	5	3
Q9Z179	SHC SH2 domain-binding protein 1 OS=Mus musculus OX=10090 GN=Shcbp1 PE=1 SV=1	0.571	Down	0.0028609	Shcbp1	75.916	28.3	75	13	13	5	6	7	2	3	2	1	5	3	4	2	2	3	2	2	2	1	2	1	4	3	1	3	1	2	4	2	9	8	10	6	9	8	7	10	7	11	10	9
Q3UI43	BRISC and BRCA1-A complex member 1 OS=Mus musculus OX=10090 GN=Babam1 PE=1 SV=1	1.554	Up	0.0110224	Babam1	36.793	28.2	133	6	6	2	4	2	3	4	4	5	2	3	6	5	7	6	5	5	5	7	5	7	7	6	6	6	6	5	6	4	5	5	4	4	4	5	4	3	3	6	5	6
Q8BHX3	Borealin OS=Mus musculus OX=10090 GN=Cdca8 PE=1 SV=2	0.442	Down	0.0174621	Cdca8	32.214	29.8	56	6	6	4	1	5	4	2	3	3	2	4	3	1	1	2	1	1	1	2	1	0	2	2	1	1	1	3	3	2	4	3	6	5	4	5	5	3	5	5	6	4
Q00547	Hyaluronan mediated motility receptor OS=Mus musculus OX=10090 GN=Hmmr PE=1 SV=4	0.235	Down	0.00169879	Hmmr	91.784	23.3	41	10	10	4	3	6	1	0	1	2	1	2	0	0	1	1	0	1	2	1	1	1	3	2	1	0	1	3	1	2	8	6	8	5	4	5	6	5	6	6	3	6
Q99L20	Glutathione S-transferase theta-3 OS=Mus musculus OX=10090 GN=Gstt3 PE=1 SV=1	1.92	Up	0.0137361	Gstt3	27.403	35.3	42	5	5	1	1	1	1	0	1	1	1	2	1	1	1	3	1	1	2	0	2	2	3	4	2	1	2	2	4	1	2	2	2	2	2	1	3	1	4	4	3	2
Q91XA2	Golgi membrane protein 1 OS=Mus musculus OX=10090 GN=Golm1 PE=1 SV=2	0.646	Down	0.002704	Golm1	44.326	22.1	88	6	6	2	3	3	3	2	3	2	3	5	3	6	2	4	3	2	4	2	3	2	3	4	5	3	3	5	6	2	5	4	5	5	3	5	4	5	4	4	6	4
Q9D187	Cytosolic iron-sulfur assembly component 2B OS=Mus musculus OX=10090 GN=Ciao2b PE=1 SV=1	1.739	Up	0.027802	Ciao2b	17.667	63.2	82	5	5	3	1	3	4	2	3	4	2	3	2	3	2	3	4	4	2	2	2	6	4	6	5	1	4	3	3	1	4	2	4	4	4	4	4	4	4	3	5	5
Q91W50	Cold shock domain-containing protein E1 OS=Mus musculus OX=10090 GN=Csde1 PE=1 SV=1	0.627	Down	0.000123294	Csde1	88.79	54.8	672	42	42	29	33	29	34	39	29	34	35	30	26	18	28	27	22	25	24	21	26	21	17	15	18	16	16	21	18	21	40	36	39	38	41	38	40	39	36	35	33	37
O35604	NPC intracellular cholesterol transporter 1 OS=Mus musculus OX=10090 GN=Npc1 PE=1 SV=2	2.343	Up	0.00118077	Npc1	142.88	5.5	42	6	6	1	1	2	2	0	0	2	2	2	2	2	4	2	1	3	1	1	2	2	0	1	1	2	1	3	1	1	6	5	5	4	6	3	5	4	4	5	4	5
Q3UDF0	Solute carrier family 2, facilitated glucose transporter member 6 OS=Mus musculus OX=10090 GN=Slc2a6 PE=1 SV=1	1.625	Up	5.659e-05	Slc2a6	54.433	14.7	168	5	5	6	5	5	6	7	7	7	8	7	7	7	6	6	5	5	5	6	7	7	6	5	4	7	7	6	6	8	5	5	5	5	5	5	5	5	5	5	5	5
Q5SYD0	Unconventional myosin-Id OS=Mus musculus OX=10090 GN=Myo1d PE=1 SV=1	1.545	Up	0.00104242	Myo1d	116.08	37.2	232	29	27	5	2	4	7	12	11	4	2	4	6	5	7	17	12	14	11	10	15	4	9	4	8	10	13	14	9	13	18	9	13	18	19	22	18	10	11	20	21	21
E9PZM4	Chromodomain-helicase-DNA-binding protein 2 OS=Mus musculus OX=10090 GN=Chd2 PE=1 SV=1	6.508	Up	0.0100994	Chd2	210.8	7.4	45	10	7	0	0	0	0	0	0	2	2	2	1	2	3	3	2	3	2	2	2	3	3	2	2	1	2	4	1	1	5	6	5	6	4	6	6	5	6	10	5	7
Q9EPV8	Ubiquitin-like protein 5 OS=Mus musculus OX=10090 GN=Ubl5 PE=1 SV=1	0.436	Down	0.0175214	Ubl5	8.5468	43.8	21	5	5	2	2	0	2	1	1	4	0	1	1	0	1	1	0	0	1	1	1	0	0	0	0	0	1	0	1	0	4	3	5	5	5	5	5	4	5	4	4	4
P24860	G2/mitotic-specific cyclin-B1 OS=Mus musculus OX=10090 GN=Ccnb1 PE=1 SV=3	0.355	Down	2.2615e-05	Ccnb1	48.051	21.9	73	8	7	6	4	6	3	2	2	7	4	4	4	3	2	3	2	2	1	1	2	2	2	3	1	1	2	1	1	2	7	7	7	5	4	6	7	6	7	6	5	5
Q62351	Transferrin receptor protein 1 OS=Mus musculus OX=10090 GN=Tfrc PE=1 SV=1	0.515	Down	0.00023775	Tfrc	85.73	43.3	643	27	27	27	26	29	26	29	29	29	30	28	24	19	15	26	19	20	27	25	23	15	20	22	19	23	20	22	25	26	23	24	25	27	27	26	25	25	26	23	24	24
Q9CQX4	PCNA-associated factor OS=Mus musculus OX=10090 GN=Pclaf PE=1 SV=1	0.13	Down	0.000120222	Pclaf	11.993	56.4	62	7	7	7	7	8	1	4	2	5	5	4	3	2	3	0	0	0	0	0	0	3	4	4	0	0	0	0	0	0	5	6	7	5	6	4	5	6	5	5	5	4
Q9Z248	Zinc finger protein AEBP2 OS=Mus musculus OX=10090 GN=Aebp2 PE=1 SV=2	0.369	Down	0.0024604	Aebp2	52.962	14.9	20	5	5	2	2	2	0	2	3	2	2	1	1	0	0	0	0	0	1	1	0	0	1	0	0	0	0	0	0	0	3	3	4	2	4	4	5	3	5	5	2	4
A2AJ88	Patatin-like phospholipase domain-containing protein 7 OS=Mus musculus OX=10090 GN=Pnpla7 PE=1 SV=1	1.81	Up	7.6802e-05	Pnpla7	150.49	12.7	64	11	11	1	0	1	1	1	2	2	2	1	6	5	5	2	3	2	2	3	0	5	2	4	2	2	1	2	4	3	8	4	5	8	7	7	5	7	6	9	11	8
Q91V01	Lysophospholipid acyltransferase 5 OS=Mus musculus OX=10090 GN=Lpcat3 PE=1 SV=1	1.525	Up	0.0123763	Lpcat3	56.146	10.5	54	4	4	2	1	2	2	3	2	1	1	1	3	3	2	3	2	3	1	3	3	2	3	3	1	0	2	1	1	3	3	3	4	3	3	3	3	3	4	3	3	3
Q99KX1	Myeloid leukemia factor 2 OS=Mus musculus OX=10090 GN=Mlf2 PE=1 SV=1	0.651	Down	0.0034617	Mlf2	28.055	22.3	45	4	4	2	2	2	3	3	2	2	2	2	3	2	1	1	0	1	0	1	1	2	2	2	1	3	1	1	1	2	3	3	2	4	4	3	3	2	3	3	2	1
Q8BP71	RNA binding protein fox-1 homolog 2 OS=Mus musculus OX=10090 GN=Rbfox2 PE=1 SV=2	1.656	Up	0.030883	Rbfox2	47.33	20.5	38	5	2	2	0	1	0	1	3	0	2	3	2	1	1	3	2	1	1	2	1	1	1	2	1	1	2	2	1	1	3	2	2	1	1	4	4	3	3	3	2	2
P10649	Glutathione S-transferase Mu 1 OS=Mus musculus OX=10090 GN=Gstm1 PE=1 SV=2	1.745	Up	0.0041166	Gstm1	25.97	43.6	70	9	9	2	2	3	2	2	2	2	0	2	1	3	3	2	2	1	2	3	3	4	5	3	4	2	4	4	4	3	5	4	5	5	4	4	4	5	4	6	6	7
Q8K0P3	MTOR-associated protein MEAK7 OS=Mus musculus OX=10090 GN=Meak7 PE=2 SV=1	2.109	Up	0.0100363	Meak7	50.844	7	15	2	2	2	1	0	1	1	0	0	0	1	0	0	0	0	0	1	0	1	1	1	0	1	1	1	0	0	1	1	2	1	2	2	1	1	2	1	1	2	1	2
Q8BGU5	Cyclin-Y OS=Mus musculus OX=10090 GN=Ccny PE=1 SV=1	1.681	Up	0.013478	Ccny	39.394	17	30	4	4	1	0	0	1	1	0	2	0	0	2	1	2	1	1	0	3	0	1	3	2	0	2	1	1	2	2	1	4	0	2	2	3	3	3	3	1	3	3	2
Q8VDF2	E3 ubiquitin-protein ligase UHRF1 OS=Mus musculus OX=10090 GN=Uhrf1 PE=1 SV=2	0.268	Down	3.1617e-07	Uhrf1	88.303	48.1	333	34	33	26	26	24	12	16	13	17	14	14	8	9	14	16	8	12	12	8	9	10	12	7	9	3	10	10	7	7	28	28	29	25	22	24	23	21	22	18	17	19
Q9Z0M5	Lysosomal acid lipase/cholesteryl ester hydrolase OS=Mus musculus OX=10090 GN=Lipa PE=1 SV=2	0.63	Down	3.9397e-05	Lipa	45.325	26.2	113	8	8	5	4	3	5	4	6	4	3	6	5	4	5	6	4	5	6	5	4	2	6	4	3	4	3	1	3	3	7	7	6	4	6	7	4	6	7	7	7	6
P60840	Alpha-endosulfine OS=Mus musculus OX=10090 GN=Ensa PE=1 SV=1	1.518	Up	0.0104553	Ensa	13.335	67.8	99	10	9	6	2	3	4	3	3	3	4	3	5	4	4	3	4	3	3	2	4	4	4	3	3	4	3	7	5	3	10	7	8	8	9	7	9	7	8	10	7	9
Q9Z127	Large neutral amino acids transporter small subunit 1 OS=Mus musculus OX=10090 GN=Slc7a5 PE=1 SV=2	1.73	Up	0.0091565	Slc7a5	55.872	7	33	4	3	0	1	0	1	0	1	1	1	1	1	1	1	2	1	2	1	2	2	1	1	2	0	2	2	2	2	2	2	2	3	3	4	4	2	3	4	4	4	3
Q9QXG4	Acetyl-coenzyme A synthetase, cytoplasmic OS=Mus musculus OX=10090 GN=Acss2 PE=1 SV=2	2.004	Up	0.0069428	Acss2	78.861	30.1	108	11	11	2	2	3	2	3	3	0	2	0	5	3	6	7	3	2	7	6	8	6	5	6	5	3	4	6	5	4	7	6	7	5	6	8	5	7	3	7	5	9
Q8R3Y8	Interferon regulatory factor 2-binding protein 1 OS=Mus musculus OX=10090 GN=Irf2bp1 PE=1 SV=2	0.626	Down	0.0021799	Irf2bp1	61.75	37.5	114	14	13	5	8	5	8	5	6	7	7	6	4	0	5	5	5	3	4	1	2	5	6	5	3	3	1	2	1	2	12	11	12	10	13	13	11	12	12	12	10	13
Q8CGK3	Lon protease homolog, mitochondrial OS=Mus musculus OX=10090 GN=Lonp1 PE=1 SV=2	1.56	Up	4.309e-05	Lonp1	105.84	39.2	733	34	34	23	24	19	20	21	24	21	26	23	23	28	28	29	27	32	29	29	27	28	29	38	30	30	30	31	32	32	26	28	28	27	28	29	28	29	28	30	28	29
Q6PFQ7	Ras GTPase-activating protein 4 OS=Mus musculus OX=10090 GN=Rasa4 PE=1 SV=1	1.857	Up	0.021318	Rasa4	90.059	40	222	22	22	3	2	6	7	3	5	13	12	5	14	12	12	8	9	4	5	6	6	14	11	12	9	6	9	12	9	8	10	10	14	14	14	14	16	19	14	20	17	17
Q8R422	CD109 antigen OS=Mus musculus OX=10090 GN=Cd109 PE=1 SV=1	0.376	Down	0.025959	Cd109	161.66	7.7	16	9	8	1	5	3	1	0	1	1	1	1	0	0	0	0	0	0	0	0	0	0	2	0	0	0	0	0	0	0	5	9	7	4	5	3	4	5	5	6	7	5
P10400	Retrovirus-related Pol polyprotein (Fragment) OS=Mus musculus OX=10090 GN=Pol PE=2 SV=1	0.451	Down	0.0171043	Pol	13.302	25	54	3	3	2	3	2	2	4	3	3	3	1	1	1	1	2	1	1	1	2	3	4	3	2	1	0	2	1	3	2	2	2	3	2	3	3	2	3	2	2	2	2
Q8C3X2	Coiled-coil domain-containing protein 90B, mitochondrial OS=Mus musculus OX=10090 GN=Ccdc90b PE=1 SV=1	1.978	Up	0.0097014	Ccdc90b	29.596	18.4	37	4	4	1	2	1	1	2	1	1	1	1	3	1	2	1	1	2	1	1	1	1	2	3	1	2	1	2	1	0	3	3	4	3	4	3	3	3	3	4	3	4
Q8R080	G2 and S phase-expressed protein 1 OS=Mus musculus OX=10090 GN=Gtse1 PE=1 SV=2	0.372	Down	0.0104154	Gtse1	78.751	13.2	16	6	6	2	2	3	0	0	0	0	3	0	0	1	0	2	0	1	0	0	0	0	0	2	0	0	0	0	0	0	2	2	4	0	0	1	2	3	3	2	3	1
Q8R2Q8	Bone marrow stromal antigen 2 OS=Mus musculus OX=10090 GN=Bst2 PE=1 SV=1	0.525	Down	0.0117389	Bst2	19.152	27.9	38	5	5	2	1	0	1	4	2	2	1	1	1	2	2	2	1	0	2	1	2	1	1	1	0	1	1	3	1	2	3	3	1	2	5	2	4	4	3	2	3	3
Q9D404	3-oxoacyl-[acyl-carrier-protein] synthase, mitochondrial OS=Mus musculus OX=10090 GN=Oxsm PE=1 SV=1	1.575	Up	0.006536	Oxsm	48.627	30.9	51	8	8	2	2	1	0	1	0	1	3	0	5	3	5	1	2	1	3	1	2	3	4	1	3	1	0	1	4	1	4	5	6	4	5	5	7	6	3	6	7	7
Q60848	Lymphocyte-specific helicase OS=Mus musculus OX=10090 GN=Hells PE=1 SV=2	0.483	Down	0.00117929	Hells	95.125	28.7	171	21	21	14	13	15	8	8	10	10	6	8	5	7	6	7	3	5	3	2	5	5	5	5	4	3	5	3	3	3	20	20	21	17	16	17	17	17	17	17	15	13
A2APB8	Targeting protein for Xklp2 OS=Mus musculus OX=10090 GN=Tpx2 PE=1 SV=1	0.406	Down	2.8374e-06	Tpx2	85.893	38.1	207	24	24	13	12	14	8	7	6	11	14	12	5	6	4	4	4	5	7	5	4	8	12	10	6	8	4	6	7	5	21	19	22	17	16	20	20	21	18	13	17	15
Q9WU42	Nuclear receptor corepressor 2 OS=Mus musculus OX=10090 GN=Ncor2 PE=1 SV=3	0.628	Down	0.00083994	Ncor2	269.8	10.2	95	16	15	3	4	5	5	4	6	5	4	3	2	4	4	2	4	1	4	1	2	8	4	4	3	4	3	1	3	2	13	10	14	11	11	13	12	11	12	12	13	13
Q9CXR1	Dehydrogenase/reductase SDR family member 7 OS=Mus musculus OX=10090 GN=Dhrs7 PE=1 SV=2	1.814	Up	0.038163	Dhrs7	38.167	20.4	80	6	6	3	1	3	3	2	4	1	3	1	4	5	5	4	3	4	2	3	3	3	3	3	4	2	3	3	2	3	5	4	6	4	5	5	6	5	3	6	6	6
P04184	Thymidine kinase, cytosolic OS=Mus musculus OX=10090 GN=Tk1 PE=1 SV=3	0.083	Down	0.00028394	Tk1	25.776	63.9	42	11	11	8	11	10	0	0	0	0	0	1	2	1	0	0	0	0	0	0	0	4	2	1	0	0	1	1	0	0	9	11	10	5	6	6	3	5	4	8	7	5
Q3V300	Kinesin-like protein KIF22 OS=Mus musculus OX=10090 GN=Kif22 PE=2 SV=2	0.537	Down	0.000101331	Kif22	73.189	26.4	70	10	10	8	3	5	2	2	1	3	3	4	3	2	2	1	1	1	2	1	1	4	4	4	2	1	2	3	2	3	8	6	8	4	4	3	8	6	7	5	5	5
Q3U7R1	Extended synaptotagmin-1 OS=Mus musculus OX=10090 GN=Esyt1 PE=1 SV=2	1.6	Up	0.00030211	Esyt1	121.55	37.3	571	34	34	17	18	18	13	14	18	17	18	19	23	24	27	24	20	23	23	21	18	23	24	26	23	23	25	22	25	25	25	26	25	26	25	27	25	26	23	32	29	31
P11152	Lipoprotein lipase OS=Mus musculus OX=10090 GN=Lpl PE=1 SV=3	0.307	Down	0.0124569	Lpl	53.109	18.4	75	6	6	2	3	3	4	5	5	4	3	4	0	1	0	3	2	3	2	2	3	2	3	2	2	3	3	3	4	4	3	5	5	4	5	5	5	4	4	2	2	2
Q08297	DNA repair protein RAD51 homolog 1 OS=Mus musculus OX=10090 GN=Rad51 PE=1 SV=1	0.218	Down	4.323e-05	Rad51	36.971	22.1	15	5	5	3	3	4	0	0	1	1	1	1	0	0	0	0	0	0	0	0	0	0	0	0	0	0	0	1	0	0	4	4	4	3	4	4	4	3	3	2	2	3
Q91VJ4	Serine/threonine-protein kinase 38 OS=Mus musculus OX=10090 GN=Stk38 PE=1 SV=1	1.521	Up	0.00099945	Stk38	54.174	36.8	178	14	12	5	7	5	5	5	6	5	8	5	13	10	9	7	7	6	5	2	3	9	5	8	9	7	6	8	6	7	13	13	12	10	12	13	13	12	12	14	14	12
Q8VCN5	Cystathionine gamma-lyase OS=Mus musculus OX=10090 GN=Cth PE=1 SV=1	10.163	Up	3.5992e-05	Cth	43.567	53	113	13	13	0	0	0	0	1	1	0	2	1	3	5	4	5	4	3	7	8	7	3	2	4	10	6	7	12	9	9	3	2	2	2	2	2	2	5	2	7	7	5
Q9R1K9	Centrin-2 OS=Mus musculus OX=10090 GN=Cetn2 PE=1 SV=1	0.562	Down	5.671e-07	Cetn2	19.796	28.5	58	4	4	2	3	2	1	2	2	1	2	4	2	2	1	3	3	3	2	2	1	2	3	2	3	2	2	2	2	2	4	4	4	4	4	4	4	4	4	4	4	4
Q64337	Sequestosome-1 OS=Mus musculus OX=10090 GN=Sqstm1 PE=1 SV=1	1.656	Up	0.02468	Sqstm1	48.162	71.5	630	20	20	10	10	13	30	29	26	32	26	25	16	18	23	26	24	27	31	31	29	12	19	13	24	26	23	28	28	31	14	12	15	19	19	19	19	17	17	16	16	16
Q91VX2	Ubiquitin-associated protein 2 OS=Mus musculus OX=10090 GN=Ubap2 PE=1 SV=1	0.639	Down	0.0049374	Ubap2	117.96	24.1	242	16	16	12	8	11	12	11	10	13	12	11	7	7	8	9	9	9	10	7	8	5	8	11	7	5	6	10	8	8	14	10	12	12	12	13	12	12	12	11	9	13
Q9JHF7	Hematopoietic prostaglandin D synthase OS=Mus musculus OX=10090 GN=Hpgds PE=1 SV=3	1.873	Up	0.0098025	Hpgds	23.227	25.6	81	4	4	3	1	3	2	2	2	3	1	3	7	8	6	2	2	1	3	2	3	2	5	4	4	2	3	3	2	2	3	4	3	4	3	4	4	3	4	4	4	4
Q61823	Programmed cell death protein 4 OS=Mus musculus OX=10090 GN=Pdcd4 PE=1 SV=1	4.936	Up	0.00068206	Pdcd4	51.702	25.6	56	9	9	1	1	2	0	0	0	0	0	0	5	6	7	1	1	0	1	1	0	7	5	7	1	3	1	2	3	1	5	2	7	1	2	0	0	2	2	7	7	8
Q8K0C4	Lanosterol 14-alpha demethylase OS=Mus musculus OX=10090 GN=Cyp51a1 PE=1 SV=1	0.512	Down	0.00020055	Cyp51a1	56.775	41.9	218	16	16	9	8	11	12	8	11	9	7	7	10	9	10	6	6	10	6	8	7	7	7	8	9	4	9	8	6	6	16	12	14	15	14	14	14	12	14	15	11	13
Q8R5G7	Arf-GAP with Rho-GAP domain, ANK repeat and PH domain-containing protein 3 OS=Mus musculus OX=10090 GN=Arap3 PE=1 SV=3	1.511	Up	0.00131911	Arap3	169.74	12.3	99	13	13	2	3	2	2	2	4	2	2	2	6	6	5	4	2	5	4	4	3	4	2	5	6	4	7	3	4	4	8	7	5	9	8	8	8	9	6	11	9	12
P49586	Choline-phosphate cytidylyltransferase A OS=Mus musculus OX=10090 GN=Pcyt1a PE=1 SV=1	1.732	Up	0.0043809	Pcyt1a	41.666	30	139	8	8	4	4	3	3	7	5	5	5	5	9	7	5	7	6	5	5	5	4	4	7	3	6	4	6	6	5	4	7	6	7	6	6	7	7	7	7	7	7	8
P11370	Retrovirus-related Env polyprotein from Fv-4 locus OS=Mus musculus OX=10090 GN=Fv4 PE=1 SV=2	0.436	Down	0.000158887	Fv4	74.452	7.7	117	6	3	6	4	4	5	4	4	7	6	5	6	4	4	4	4	4	4	3	3	3	3	4	3	7	4	5	4	3	6	6	6	6	6	6	6	6	5	5	6	6
P43346	Deoxycytidine kinase OS=Mus musculus OX=10090 GN=Dck PE=1 SV=1	0.629	Down	0.0166223	Dck	30.367	36.2	86	7	7	5	5	2	3	3	2	6	1	3	4	2	2	3	3	3	6	3	4	2	3	2	3	3	2	4	2	5	5	7	5	4	5	4	6	4	5	5	5	5
P07607	Thymidylate synthase OS=Mus musculus OX=10090 GN=Tyms PE=1 SV=1	0.602	Down	0.0011951	Tyms	34.958	42.7	101	11	11	4	7	6	5	6	4	2	4	6	3	2	4	5	2	5	3	4	1	4	3	3	4	2	3	3	3	3	6	9	10	9	9	9	9	9	9	8	5	9
Q9QYR9	Acyl-coenzyme A thioesterase 2, mitochondrial OS=Mus musculus OX=10090 GN=Acot2 PE=1 SV=2	1.73	Up	0.00159836	Acot2	49.656	39.7	135	14	6	4	4	6	3	2	5	4	3	4	5	6	5	3	5	5	5	7	5	7	6	4	5	8	5	5	8	6	10	7	10	10	8	9	11	8	9	7	7	8
O55142	60S ribosomal protein L35a OS=Mus musculus OX=10090 GN=Rpl35a PE=1 SV=2	0.579	Down	0.0092406	Rpl35a	12.554	45.5	86	8	8	4	3	5	5	3	6	4	4	5	4	4	4	3	2	4	2	2	3	3	4	2	1	1	3	1	2	2	6	5	8	6	8	7	6	8	8	7	6	8
Q05920	Pyruvate carboxylase, mitochondrial OS=Mus musculus OX=10090 GN=Pc PE=1 SV=1	1.554	Up	0.0084041	Pc	129.68	19.2	126	15	15	3	2	5	2	4	6	2	5	3	4	6	8	6	5	4	5	6	3	6	3	6	4	5	6	5	6	6	10	10	9	9	11	10	7	6	9	13	13	11
P52623	Uridine-cytidine kinase 1 OS=Mus musculus OX=10090 GN=Uck1 PE=1 SV=2	0.534	Down	0.043038	Uck1	31.068	27.4	14	7	4	2	0	3	1	0	1	2	1	0	0	0	0	0	0	0	1	0	0	1	2	0	0	0	0	0	0	0	3	5	5	5	5	3	3	3	4	2	5	3
Q6P9P6	Kinesin-like protein KIF11 OS=Mus musculus OX=10090 GN=Kif11 PE=1 SV=1	0.66	Down	1.97263e-05	Kif11	118.03	29.5	182	21	21	9	12	8	2	4	7	5	7	5	9	7	9	8	4	7	6	5	5	7	9	5	6	5	5	7	11	8	16	13	18	11	15	14	17	15	16	17	17	17
Q9QYI4	DnaJ homolog subfamily B member 12 OS=Mus musculus OX=10090 GN=Dnajb12 PE=1 SV=2	0.647	Down	0.0169771	Dnajb12	41.987	20.5	44	5	5	2	2	2	1	3	2	3	2	1	2	2	4	1	1	0	1	2	1	1	1	0	2	1	2	1	3	1	4	2	5	3	5	3	4	3	2	3	4	4
Q9D8L5	Coiled-coil domain-containing protein 91 OS=Mus musculus OX=10090 GN=Ccdc91 PE=1 SV=2	1.598	Up	0.0196209	Ccdc91	50.006	16.5	60	6	6	3	1	1	2	0	1	2	2	2	3	4	2	2	2	2	3	3	2	3	4	4	1	3	3	1	3	1	6	4	5	6	3	5	6	4	5	5	6	5
Q91WT8	RNA-binding protein 47 OS=Mus musculus OX=10090 GN=Rbm47 PE=1 SV=1	1.609	Up	0.038877	Rbm47	64.061	26.6	124	11	10	3	4	4	5	3	3	4	4	2	7	3	6	7	3	8	7	4	3	6	5	4	5	4	4	4	7	5	8	10	8	7	7	9	8	7	10	7	8	10
Q8BLF1	Neutral cholesterol ester hydrolase 1 OS=Mus musculus OX=10090 GN=Nceh1 PE=1 SV=1	1.74	Up	0.0001551	Nceh1	45.739	39.5	297	16	16	7	9	12	9	9	9	11	9	10	16	13	12	10	10	11	11	13	10	16	12	9	11	9	12	14	10	13	14	11	14	13	13	14	13	14	13	16	15	14
Q920A5	Retinoid-inducible serine carboxypeptidase OS=Mus musculus OX=10090 GN=Scpep1 PE=1 SV=2	1.73	Up	0.0079782	Scpep1	50.964	17.9	66	7	7	3	3	2	1	2	1	1	1	2	3	3	3	3	3	2	1	3	3	2	3	4	2	4	5	2	2	2	4	4	5	4	3	3	3	5	3	5	4	5
Q9CWX4	Mitochondrial RNA pseudouridine synthase Rpusd4 OS=Mus musculus OX=10090 GN=Rpusd4 PE=2 SV=1	0.602	Down	0.0138647	Rpusd4	42.407	26.5	30	9	9	2	3	2	1	1	1	1	1	2	2	0	0	1	1	0	1	0	1	3	3	0	0	1	0	0	2	1	6	6	6	5	6	6	6	4	6	4	4	6
Q8CHK3	Lysophospholipid acyltransferase 7 OS=Mus musculus OX=10090 GN=Mboat7 PE=1 SV=1	1.515	Up	0.044658	Mboat7	53.435	8.5	45	3	3	0	0	1	1	1	1	1	1	1	2	2	2	4	2	1	3	3	3	2	2	2	1	1	1	2	3	2	2	1	2	2	2	2	2	2	1	3	2	2
P29416	Beta-hexosaminidase subunit alpha OS=Mus musculus OX=10090 GN=Hexa PE=1 SV=2	1.599	Up	0.0118599	Hexa	60.612	29.7	391	15	15	18	18	14	14	14	16	12	13	14	16	13	15	10	16	16	14	14	13	15	16	17	14	16	14	14	12	13	15	14	15	13	13	15	14	14	14	15	13	14
P09581	Macrophage colony-stimulating factor 1 receptor OS=Mus musculus OX=10090 GN=Csf1r PE=1 SV=3	0.519	Down	0.0052387	Csf1r	109.18	29.1	178	22	22	11	10	13	5	8	6	3	1	3	7	5	7	2	2	3	1	1	2	17	18	26	5	3	4	6	5	4	17	15	19	12	14	13	8	7	8	12	15	14
P52019	Squalene monooxygenase OS=Mus musculus OX=10090 GN=Sqle PE=2 SV=1	0.332	Down	0.0022818	Sqle	63.769	18.4	78	7	7	7	5	5	5	8	7	6	6	8	5	3	1	2	1	2	1	0	1	2	1	1	0	1	0	0	0	0	6	4	7	5	6	6	5	6	6	5	5	5
O88746	Target of Myb protein 1 OS=Mus musculus OX=10090 GN=Tom1 PE=1 SV=1	1.844	Up	0.0027022	Tom1	54.325	32.7	84	11	11	2	3	2	2	2	3	2	1	1	8	3	6	5	4	4	5	2	1	3	4	5	2	2	1	2	5	4	7	6	8	7	6	9	6	5	5	8	7	10
Q9ER81	Torsin-1A-interacting protein 2, isoform IFRG15 OS=Mus musculus OX=10090 GN=Tor1aip2 PE=1 SV=1	0.591	Down	0.0023448	Tor1aip2	15.278	32.1	43	3	3	1	2	1	2	2	2	4	2	3	2	2	2	1	0	1	2	2	2	2	2	1	1	1	1	1	1	0	2	2	2	3	2	2	3	3	3	2	2	2
A6H630	Damage-control phosphatase ARMT1 OS=Mus musculus OX=10090 GN=Armt1 PE=1 SV=1	1.587	Up	0.00096141	Armt1	50.548	28	71	10	10	2	3	1	2	2	4	1	1	2	5	5	1	3	2	3	3	3	2	6	2	4	4	2	2	3	2	1	7	4	3	6	4	7	5	5	5	7	8	6
Q60865	Caprin-1 OS=Mus musculus OX=10090 GN=Caprin1 PE=1 SV=2	0.545	Down	2.0835e-05	Caprin1	78.168	28.4	248	15	15	12	12	15	13	12	11	10	16	11	10	7	9	10	7	10	8	8	8	6	8	6	6	6	4	6	11	6	15	13	15	15	15	14	13	15	14	14	12	15
Q58A65	C-Jun-amino-terminal kinase-interacting protein 4 OS=Mus musculus OX=10090 GN=Spag9 PE=1 SV=2	1.598	Up	0.0048382	Spag9	146.22	25.1	303	23	22	7	6	10	9	10	11	10	11	10	11	13	12	15	10	12	15	12	13	8	12	10	13	8	10	14	17	14	12	11	14	15	15	15	18	19	15	19	16	19
Q9DB42	Zinc finger protein 593 OS=Mus musculus OX=10090 GN=Znf593 PE=1 SV=2	0.247	Down	0.0015578	Znf593	15.147	39.6	26	4	4	1	2	1	2	0	2	2	2	1	1	1	0	1	1	0	1	0	0	1	1	1	1	1	0	1	1	1	3	2	2	2	3	3	3	4	4	2	2	2
Q920I9	WD repeat-containing protein 7 OS=Mus musculus OX=10090 GN=Wdr7 PE=1 SV=3	1.598	Up	0.0024951	Wdr7	163.45	17.9	102	16	16	3	2	2	2	4	5	2	2	1	8	4	7	2	3	4	4	4	5	5	4	5	4	4	4	5	3	4	11	7	11	8	11	10	11	8	5	13	13	14
Q8BP47	Asparagine--tRNA ligase, cytoplasmic OS=Mus musculus OX=10090 GN=NARS1 PE=1 SV=2	1.507	Up	1.84306e-05	NARS1	64.279	42.2	816	23	23	28	27	31	29	31	31	30	33	29	28	30	32	32	30	35	34	30	28	28	25	27	32	34	30	33	30	29	21	22	22	23	22	22	21	22	22	23	19	21
Q920L1	Acyl-CoA (8-3)-desaturase OS=Mus musculus OX=10090 GN=Fads1 PE=1 SV=1	0.646	Down	0.037239	Fads1	52.322	26.4	151	9	9	8	6	6	6	7	7	6	8	6	8	7	9	4	4	7	3	6	5	7	4	6	4	3	2	4	5	3	9	6	6	8	6	7	7	8	7	7	9	9
Q3TRM8	Hexokinase-3 OS=Mus musculus OX=10090 GN=Hk3 PE=1 SV=2	2.048	Up	0.000100852	Hk3	100.1	43.2	461	29	27	10	9	14	15	8	11	13	13	13	19	14	20	23	20	19	18	21	21	19	20	15	22	20	21	21	22	20	17	19	22	23	19	21	22	22	22	25	22	22
Q9DC50	Peroxisomal carnitine O-octanoyltransferase OS=Mus musculus OX=10090 GN=Crot PE=1 SV=1	1.555	Up	0.02654	Crot	70.264	25.7	63	9	9	1	1	2	1	2	1	1	2	1	2	3	2	4	3	3	2	2	4	2	1	3	3	2	2	5	4	4	4	2	5	6	4	5	4	5	4	6	8	6
Q9CXX9	CUE domain-containing protein 2 OS=Mus musculus OX=10090 GN=Cuedc2 PE=1 SV=1	0.567	Down	0.0101788	Cuedc2	31.852	21.5	23	5	5	4	2	2	1	1	2	0	0	2	0	0	2	0	1	1	1	0	0	1	1	1	1	0	0	0	0	0	5	4	4	2	4	3	1	4	3	5	3	4
Q8C0J2	Autophagy-related protein 16-1 OS=Mus musculus OX=10090 GN=Atg16l1 PE=1 SV=1	1.653	Up	0.0110641	Atg16l1	68.171	18.3	53	7	7	2	1	0	2	2	2	0	1	0	3	2	1	1	2	3	2	3	1	2	1	4	2	1	3	4	4	4	5	3	6	5	4	5	3	5	4	7	5	4
Q8BGX2	Mitochondrial import inner membrane translocase subunit Tim29 OS=Mus musculus OX=10090 GN=Timm29 PE=1 SV=1	1.515	Up	0.028082	Timm29	29.415	52.3	90	9	9	4	3	4	4	3	1	3	1	4	5	4	3	2	2	4	4	1	3	4	5	6	4	3	3	4	4	2	5	8	8	6	7	6	7	3	6	8	6	8
P17897	Lysozyme C-1 OS=Mus musculus OX=10090 GN=Lyz1 PE=1 SV=1	0.592	Down	0.00116394	Lyz1	16.794	47.3	135	6	4	7	6	5	4	6	7	6	5	5	7	4	3	4	6	7	5	4	4	5	5	6	2	5	4	3	4	6	5	5	5	4	6	6	5	5	4	5	5	5
Q80TA9	Ectopic P granules protein 5 homolog OS=Mus musculus OX=10090 GN=Epg5 PE=1 SV=2	1.686	Up	0.040123	Epg5	290.8	3.4	22	6	6	0	0	0	0	0	0	0	0	0	1	1	0	1	0	1	1	1	1	3	0	0	1	1	2	3	2	3	3	3	3	2	2	4	1	2	1	3	2	1
Q6ZQF0	DNA topoisomerase 2-binding protein 1 OS=Mus musculus OX=10090 GN=Topbp1 PE=1 SV=2	0.318	Down	0.0032354	Topbp1	168.86	8.9	23	9	9	1	3	5	2	0	1	1	2	1	1	1	1	0	0	0	0	0	0	1	0	1	1	0	1	0	0	0	6	4	9	5	3	4	5	5	5	4	6	2
Q9Z2D6	Methyl-CpG-binding protein 2 OS=Mus musculus OX=10090 GN=Mecp2 PE=1 SV=1	2.176	Up	0.00163569	Mecp2	52.307	23.8	65	8	8	2	1	1	2	1	3	2	2	1	3	0	3	5	2	4	1	3	1	3	3	3	3	3	2	4	4	3	3	2	6	3	3	7	6	4	5	6	5	4
Q923B0	Gamma-glutamylaminecyclotransferase OS=Mus musculus OX=10090 GN=Ggact PE=1 SV=1	1.607	Up	0.0055985	Ggact	17.08	36.2	31	4	3	1	1	1	1	0	1	1	0	0	2	1	1	1	1	2	1	1	1	1	2	2	1	1	2	1	2	2	4	2	2	3	2	3	3	2	3	2	2	2
P30285	Cyclin-dependent kinase 4 OS=Mus musculus OX=10090 GN=Cdk4 PE=1 SV=1	0.524	Down	0.000121558	Cdk4	33.75	46.2	236	12	11	11	12	13	11	9	11	12	11	9	12	9	10	8	6	7	7	8	5	9	9	8	7	7	5	7	8	5	11	11	11	11	11	11	10	10	10	10	10	10
Q6R5N8	Toll-like receptor 13 OS=Mus musculus OX=10090 GN=Tlr13 PE=1 SV=1	1.688	Up	0.000198385	Tlr13	114.44	19.8	104	16	16	3	4	3	4	2	1	2	3	1	7	11	7	3	4	5	3	2	1	8	8	4	4	4	4	5	0	1	10	7	12	12	9	8	10	7	11	13	14	12
Q9WUP4	Polyprenol reductase OS=Mus musculus OX=10090 GN=Srd5a3 PE=1 SV=2	2.355	Up	0.0093805	Srd5a3	37.935	8.5	30	2	2	1	1	1	1	1	1	1	1	1	2	1	2	1	1	1	2	1	1	1	1	2	0	1	1	1	1	1	2	1	2	2	2	2	2	2	2	2	2	2
O08901	Mitotic checkpoint serine/threonine-protein kinase BUB1 OS=Mus musculus OX=10090 GN=Bub1 PE=1 SV=1	0.475	Down	0.0158829	Bub1	119.56	6.8	28	4	4	2	3	1	1	1	1	1	1	1	1	0	1	1	1	0	1	1	0	2	2	2	0	1	0	1	1	1	3	4	3	1	2	2	3	1	2	3	1	3
Q922B9	Protein ITPRID2 OS=Mus musculus OX=10090 GN=Itprid2 PE=1 SV=3	1.512	Up	0.032062	Itprid2	136.95	19.2	73	17	17	1	3	3	2	4	4	1	2	1	1	3	3	3	3	2	2	2	1	3	3	5	5	4	4	3	3	2	5	6	5	10	12	10	5	10	7	10	11	12
Q62433	Protein NDRG1 OS=Mus musculus OX=10090 GN=Ndrg1 PE=1 SV=1	3.519	Up	2.0397e-06	Ndrg1	43.008	47.2	259	12	12	5	1	6	5	7	6	8	9	10	13	12	13	7	11	11	8	8	6	13	16	14	13	10	12	11	13	11	8	6	8	8	8	8	8	8	9	11	10	10
O88879	Apoptotic protease-activating factor 1 OS=Mus musculus OX=10090 GN=Apaf1 PE=1 SV=3	1.706	Up	0.00115939	Apaf1	141	17.9	97	15	15	1	1	1	1	2	3	2	3	2	3	8	3	7	6	4	3	3	1	6	5	3	5	4	4	4	6	6	8	6	7	9	8	10	7	5	6	12	14	9
Q91YS8	Calcium/calmodulin-dependent protein kinase type 1 OS=Mus musculus OX=10090 GN=Camk1 PE=1 SV=1	1.564	Up	0.00156452	Camk1	41.624	64.4	348	17	13	13	12	13	11	11	13	11	12	14	16	17	22	16	11	13	11	9	10	16	19	13	13	9	11	14	9	9	15	15	16	15	15	15	13	14	16	15	16	16
Q99K43	Protein regulator of cytokinesis 1 OS=Mus musculus OX=10090 GN=Prc1 PE=1 SV=2	0.508	Down	0.043199	Prc1	70.289	19.2	68	11	11	5	1	3	1	2	2	8	6	5	2	1	0	3	1	0	3	1	2	4	4	5	1	3	1	1	2	1	10	7	10	4	6	5	9	9	7	9	9	7
Q8CFE6	Sodium-coupled neutral amino acid transporter 2 OS=Mus musculus OX=10090 GN=Slc38a2 PE=1 SV=1	1.521	Up	0.00066358	Slc38a2	55.503	16.1	114	5	5	5	3	2	5	4	4	5	4	5	5	4	4	4	5	7	4	5	4	3	4	4	4	4	3	4	4	5	4	2	3	4	4	4	4	4	3	4	4	4
Q91VC9	Growth hormone-inducible transmembrane protein OS=Mus musculus OX=10090 GN=Ghitm PE=1 SV=1	2.181	Up	0.0131835	Ghitm	37.275	24.6	42	7	7	2	2	1	2	1	2	2	1	1	3	2	1	0	1	2	1	2	3	3	1	2	0	2	1	3	1	0	7	5	3	5	6	5	6	5	4	7	7	7
Q8R060	Protein zwilch homolog OS=Mus musculus OX=10090 GN=Zwilch PE=1 SV=1	0.659	Down	0.0021792	Zwilch	66.839	35.7	121	16	16	7	7	8	7	8	7	7	7	5	2	2	2	3	3	3	3	5	4	4	4	4	6	3	1	3	2	4	15	14	15	15	16	13	13	14	10	15	14	15
O35639	Annexin A3 OS=Mus musculus OX=10090 GN=Anxa3 PE=1 SV=4	1.857	Up	2.6897e-06	Anxa3	36.384	63.5	333	17	17	8	4	8	11	10	11	12	10	12	15	7	10	18	14	16	15	13	13	13	15	14	15	16	13	9	15	16	12	9	16	16	17	13	13	16	13	17	17	14
Q9EPL9	Peroxisomal acyl-coenzyme A oxidase 3 OS=Mus musculus OX=10090 GN=Acox3 PE=1 SV=2	1.888	Up	0.00106488	Acox3	78.403	31.4	198	15	15	5	7	5	5	6	5	8	7	5	9	9	7	10	8	7	8	7	5	10	6	12	12	7	7	7	8	6	8	10	11	10	11	9	8	9	9	11	10	11
Q3THS6	S-adenosylmethionine synthase isoform type-2 OS=Mus musculus OX=10090 GN=Mat2a PE=1 SV=2	0.63	Down	0.00034393	Mat2a	43.688	46.8	359	15	15	16	10	14	16	15	15	14	15	16	12	10	12	16	14	9	11	14	15	15	14	13	13	10	14	12	13	11	14	11	12	13	13	13	14	13	14	12	12	11
Q5EBH1	Ras association domain-containing protein 5 OS=Mus musculus OX=10090 GN=Rassf5 PE=1 SV=1	1.645	Up	0.00065681	Rassf5	46.713	19.9	35	6	6	1	1	2	0	1	2	1	0	0	3	2	3	1	1	1	1	1	1	2	1	1	2	2	1	1	2	1	5	2	4	4	4	4	3	3	2	5	5	5
E9PYK3	Protein mono-ADP-ribosyltransferase PARP4 OS=Mus musculus OX=10090 GN=Parp4 PE=1 SV=1	2.188	Up	0.0130028	Parp4	216.13	13.5	128	18	18	0	1	2	2	1	2	1	1	3	7	4	6	8	8	6	8	10	4	8	7	7	3	2	5	11	6	5	9	4	10	11	10	10	9	10	9	17	15	15
P61025	Cyclin-dependent kinases regulatory subunit 1 OS=Mus musculus OX=10090 GN=Cks1b PE=3 SV=1	0.568	Down	0.0073004	Cks1b	9.6601	45.6	28	2	2	1	1	2	1	1	2	2	1	1	2	1	1	1	1	1	1	1	0	1	0	1	1	1	1	1	0	1	1	2	2	2	2	1	2	1	2	2	1	2
O70126	Aurora kinase B OS=Mus musculus OX=10090 GN=Aurkb PE=1 SV=2	0.446	Down	1.1855e-07	Aurkb	39.384	41.2	141	10	10	9	7	8	5	2	5	6	6	5	5	4	5	5	5	5	5	3	3	7	8	7	4	2	7	6	4	3	9	9	8	8	6	8	9	9	8	8	8	7
E9PVX6	Proliferation marker protein Ki-67 OS=Mus musculus OX=10090 GN=Mki67 PE=1 SV=1	0.592	Down	3.9414e-06	Mki67	350.86	46.4	1510	127	126	89	95	92	48	51	63	67	75	79	64	60	65	48	35	39	35	33	33	63	68	63	40	38	39	42	48	38	112	108	109	93	94	103	96	108	107	104	99	103
Q9DAT5	Mitochondrial tRNA-specific 2-thiouridylase 1 OS=Mus musculus OX=10090 GN=Trmu PE=1 SV=1	1.514	Up	0.0053005	Trmu	47.24	31.2	94	10	10	3	2	3	3	2	3	2	4	0	3	4	5	3	4	4	4	4	3	6	8	1	7	1	3	5	4	3	6	4	6	6	6	7	6	6	4	7	8	8
Q9WTR1	Transient receptor potential cation channel subfamily V member 2 OS=Mus musculus OX=10090 GN=Trpv2 PE=1 SV=2	1.908	Up	0.000123615	Trpv2	85.964	31	267	17	17	5	3	6	10	7	8	7	7	8	12	9	11	11	7	12	9	9	13	11	15	15	10	11	10	13	15	13	10	10	12	12	14	13	12	11	12	15	14	14
Q8C5W3	Tubulin-specific chaperone cofactor E-like protein OS=Mus musculus OX=10090 GN=Tbcel PE=1 SV=1	1.502	Up	0.0020962	Tbcel	48.031	22.6	63	6	6	2	1	1	1	2	0	1	3	1	2	3	2	1	3	3	2	2	3	3	3	3	5	4	4	2	2	4	4	4	2	1	2	3	3	4	2	5	4	3
Q62465	Synaptic vesicle membrane protein VAT-1 homolog OS=Mus musculus OX=10090 GN=Vat1 PE=1 SV=3	1.715	Up	0.00105974	Vat1	43.096	46.6	424	16	16	14	19	15	12	16	14	15	14	13	17	17	20	15	16	16	16	14	19	16	15	15	14	16	16	14	19	17	16	16	16	16	16	16	16	16	15	16	16	16
O35375	Neuropilin-2 OS=Mus musculus OX=10090 GN=Nrp2 PE=1 SV=2	0.653	Down	0.00060163	Nrp2	104.63	39.1	277	25	25	14	12	9	16	26	22	21	18	18	6	9	7	6	4	4	5	5	9	6	8	9	8	5	5	7	9	9	21	16	17	24	23	23	21	22	19	13	16	15
P60330	Separin OS=Mus musculus OX=10090 GN=Espl1 PE=1 SV=1	0.473	Down	0.0022026	Espl1	233.03	8.1	93	10	10	5	5	7	1	4	5	4	4	7	3	2	3	3	4	5	2	2	2	3	4	3	2	2	2	3	4	2	9	8	9	6	9	7	9	8	7	8	7	8
Q9CQY2	RNA guanine-N7 methyltransferase activating subunit OS=Mus musculus OX=10090 GN=Ramac PE=3 SV=1	1.769	Up	0.04976	Ramac	14.555	35.3	43	3	3	2	2	1	2	2	1	2	2	1	1	2	2	1	3	1	1	2	1	2	2	2	0	1	2	2	1	2	3	2	2	3	2	1	3	2	3	1	2	2
P51175	Protoporphyrinogen oxidase OS=Mus musculus OX=10090 GN=Ppox PE=1 SV=1	1.549	Up	0.0188629	Ppox	50.87	46.3	112	14	14	2	4	4	5	4	3	3	3	5	9	5	7	3	4	4	2	5	6	6	6	3	3	3	4	3	2	4	6	9	11	9	8	8	9	10	8	10	9	11
P46061	Ran GTPase-activating protein 1 OS=Mus musculus OX=10090 GN=Rangap1 PE=1 SV=2	0.619	Down	5.8911e-05	Rangap1	63.53	50.1	450	28	28	20	23	21	17	18	18	17	23	20	19	18	15	20	13	16	12	13	16	14	15	14	15	12	14	14	15	18	23	23	24	23	23	24	22	23	22	23	21	21
Q91WE6	Threonylcarbamoyladenosine tRNA methylthiotransferase OS=Mus musculus OX=10090 GN=Cdkal1 PE=1 SV=1	1.825	Up	0.0136769	Cdkal1	65.288	9.7	28	4	4	1	2	0	0	0	3	1	0	1	4	2	1	1	0	0	3	0	0	2	2	1	1	1	1	1	0	0	2	4	1	3	2	4	4	0	3	4	3	2
Q99PM9	Uridine-cytidine kinase 2 OS=Mus musculus OX=10090 GN=Uck2 PE=1 SV=1	0.343	Down	1.9792e-06	Uck2	29.404	34.1	143	8	5	6	8	6	8	8	7	7	7	7	5	5	5	6	3	5	5	4	5	4	4	5	6	4	4	3	3	3	5	8	6	7	7	6	5	6	6	4	7	4
Q7TMQ7	WD repeat-containing protein 91 OS=Mus musculus OX=10090 GN=Wdr91 PE=1 SV=1	1.535	Up	0.00058196	Wdr91	83.42	30.3	271	17	17	7	10	7	5	7	9	10	6	8	11	9	16	11	10	13	10	10	6	13	14	14	10	10	13	10	11	11	13	12	16	14	13	16	16	14	14	16	14	16
Q61188	Histone-lysine N-methyltransferase EZH2 OS=Mus musculus OX=10090 GN=Ezh2 PE=1 SV=2	0.603	Down	0.00059716	Ezh2	85.291	33	216	18	14	7	5	11	7	7	11	11	9	11	9	9	7	11	6	7	7	5	6	8	8	5	5	7	5	11	9	12	14	10	13	12	14	12	15	15	14	12	11	13
Q9D0S9	Histidine triad nucleotide-binding protein 2, mitochondrial OS=Mus musculus OX=10090 GN=Hint2 PE=1 SV=1	1.606	Up	0.03344	Hint2	17.32	57.7	111	6	6	2	4	3	4	5	3	3	6	3	6	4	3	4	5	4	5	4	4	4	2	4	4	7	5	5	5	3	4	4	5	5	5	3	5	5	4	4	4	3
Q91V76	Ester hydrolase C11orf54 homolog OS=Mus musculus OX=10090 PE=1 SV=1	1.767	Up	0.00162236	---	34.995	32.4	72	6	6	2	3	2	3	2	3	1	3	2	3	3	4	5	3	2	2	2	2	3	3	4	3	2	2	3	2	3	6	5	5	5	4	4	6	5	4	4	4	4
P52293	Importin subunit alpha-1 OS=Mus musculus OX=10090 GN=Kpna2 PE=1 SV=2	0.301	Down	8.792e-07	Kpna2	57.927	51.2	328	18	18	15	14	18	14	14	12	16	15	13	10	9	11	11	12	13	12	10	13	11	11	10	12	9	8	11	12	12	16	15	17	15	15	15	17	14	14	12	13	14
Q9JJ78	Lymphokine-activated killer T-cell-originated protein kinase OS=Mus musculus OX=10090 GN=Pbk PE=1 SV=1	0.412	Down	0.00073992	Pbk	36.744	37.6	94	12	12	6	6	5	4	3	2	5	3	5	3	2	3	4	4	4	3	4	1	4	3	3	3	1	4	3	3	3	11	9	9	9	9	8	8	8	10	7	6	9
Q62276	Mediator of RNA polymerase II transcription subunit 22 OS=Mus musculus OX=10090 GN=Med22 PE=1 SV=2	0.611	Down	0.0167804	Med22	22.282	48.5	49	5	5	2	2	4	2	3	1	1	1	2	2	2	2	2	1	1	2	2	1	2	1	3	1	1	2	3	2	1	3	3	4	4	2	2	5	5	3	3	2	2
P59997	Lysine-specific demethylase 2A OS=Mus musculus OX=10090 GN=Kdm2a PE=1 SV=2	0.656	Down	0.0003421	Kdm2a	132.68	14.8	81	13	13	5	5	6	4	5	3	4	6	4	3	2	4	3	1	1	1	2	2	4	4	3	0	3	1	1	2	2	9	9	9	8	8	8	7	9	10	10	10	12
Q3THJ3	Probable RNA-binding protein EIF1AD OS=Mus musculus OX=10090 GN=Eif1ad PE=1 SV=2	0.663	Down	0.00027944	Eif1ad	19.52	31.2	148	5	5	7	4	7	6	7	6	7	7	5	6	4	5	5	6	5	4	5	3	5	6	5	6	4	5	7	6	5	4	4	5	5	5	5	5	5	5	5	5	5
P11157	Ribonucleoside-diphosphate reductase subunit M2 OS=Mus musculus OX=10090 GN=Rrm2 PE=1 SV=1	0.242	Down	3.0079e-06	Rrm2	45.095	40	204	14	14	13	12	15	4	3	5	9	10	10	8	8	8	9	8	7	6	9	4	6	6	7	5	5	8	5	9	5	14	14	14	11	11	10	11	11	11	11	12	12
Q64373	Bcl-2-like protein 1 OS=Mus musculus OX=10090 GN=Bcl2l1 PE=1 SV=1	1.555	Up	0.0023587	Bcl2l1	26.132	18.9	47	5	5	2	2	2	2	1	3	1	1	1	2	2	1	2	1	1	1	2	1	3	1	3	1	3	2	2	1	3	3	2	2	2	2	4	3	2	3	2	3	2
Q61387	Cytochrome c oxidase subunit 7A-related protein, mitochondrial OS=Mus musculus OX=10090 GN=Cox7a2l PE=1 SV=1	0.224	Down	0.0028555	Cox7a2l	12.399	40.5	9	2	2	2	1	1	0	1	2	0	1	0	0	0	0	1	0	0	0	0	0	0	0	0	0	0	0	0	0	0	2	2	2	1	2	2	2	2	2	2	2	2
Q8BR90	UPF0600 protein C5orf51 homolog OS=Mus musculus OX=10090 PE=1 SV=1	3.271	Up	0.016478	---	33.471	20.7	49	4	4	0	0	1	2	1	2	2	2	2	2	2	0	3	2	2	2	2	1	2	5	2	4	1	1	1	3	2	2	1	2	3	2	2	2	2	2	3	4	0
Q08639	Transcription factor Dp-1 OS=Mus musculus OX=10090 GN=Tfdp1 PE=1 SV=1	0.586	Down	0.00048053	Tfdp1	45.23	22	65	5	5	4	5	4	3	4	2	3	3	1	2	2	2	1	2	3	2	2	2	2	2	2	2	2	2	2	2	2	3	4	5	4	5	4	3	3	4	4	4	3
Q3UMQ8	H/ACA ribonucleoprotein complex non-core subunit NAF1 OS=Mus musculus OX=10090 GN=Naf1 PE=1 SV=2	0.629	Down	0.0082221	Naf1	53.245	13.3	49	5	5	2	1	3	3	2	2	2	2	2	3	1	2	1	2	2	2	2	1	1	1	1	2	2	3	0	2	2	3	2	4	5	3	4	4	3	5	3	1	3
Q9QWH1	Polyhomeotic-like protein 2 OS=Mus musculus OX=10090 GN=Phc2 PE=1 SV=1	0.652	Down	0.021758	Phc2	89.798	12.7	48	8	7	3	2	3	1	2	3	2	1	2	1	1	1	3	0	0	1	2	2	2	2	2	1	1	2	3	3	2	5	5	4	6	5	4	5	6	3	4	3	4
Q8K4R9	Disks large-associated protein 5 OS=Mus musculus OX=10090 GN=Dlgap5 PE=1 SV=2	0.185	Down	0.00191657	Dlgap5	90.195	14.5	44	7	7	6	4	4	2	2	1	1	4	5	0	0	0	2	0	0	1	1	0	0	0	1	1	1	2	4	0	2	5	4	6	6	6	5	6	6	6	3	3	4
Q80UK7	Spindle assembly abnormal protein 6 homolog OS=Mus musculus OX=10090 GN=Sass6 PE=2 SV=2	0.458	Down	0.043083	Sass6	74.053	18	44	9	9	1	4	3	0	0	0	3	2	2	1	0	1	3	2	1	4	1	1	2	3	3	1	0	2	1	2	1	7	6	7	2	2	4	6	7	5	4	0	3
Q01320	DNA topoisomerase 2-alpha OS=Mus musculus OX=10090 GN=Top2a PE=1 SV=2	0.45	Down	2.0838e-05	Top2a	172.79	39.5	810	58	46	46	40	47	31	31	35	43	42	41	27	25	22	27	23	22	22	21	22	30	26	31	26	21	27	30	26	26	52	50	53	48	48	49	53	51	52	47	45	47
O89023	Tripeptidyl-peptidase 1 OS=Mus musculus OX=10090 GN=Tpp1 PE=1 SV=2	1.591	Up	0.007845	Tpp1	61.341	20.5	104	6	6	4	2	5	4	4	4	2	4	3	3	7	7	3	3	4	4	3	3	3	4	3	5	3	5	4	5	3	4	4	4	5	4	5	4	4	5	5	6	6
Q8C5Q4	G-rich sequence factor 1 OS=Mus musculus OX=10090 GN=Grsf1 PE=1 SV=2	0.612	Down	0.0045967	Grsf1	53.076	27.8	110	8	8	6	8	5	6	5	4	3	4	6	4	1	3	4	3	2	7	2	3	2	5	4	4	2	3	6	5	3	6	7	7	6	6	6	7	5	8	6	6	6
Q811S7	Upstream-binding protein 1 OS=Mus musculus OX=10090 GN=Ubp1 PE=1 SV=1	1.981	Up	0.034784	Ubp1	60.211	18.7	40	9	8	0	0	2	1	0	4	1	1	0	1	2	1	3	1	1	2	2	1	1	3	5	1	1	2	3	0	1	6	2	5	6	5	5	6	5	4	8	3	6
P03975	IgE-binding protein OS=Mus musculus OX=10090 GN=Iap PE=2 SV=1	1.536	Up	0.0037017	Iap	62.747	23.5	169	10	10	7	6	5	8	6	10	6	6	7	9	8	6	6	6	6	5	7	7	5	2	4	6	6	5	6	9	5	9	8	7	8	8	8	8	7	9	9	9	10
Q07832	Serine/threonine-protein kinase PLK1 OS=Mus musculus OX=10090 GN=Plk1 PE=1 SV=2	0.291	Down	0.00027972	Plk1	68.3	16.3	38	8	8	4	6	3	1	1	1	4	3	2	0	0	0	1	1	0	0	0	0	1	1	2	1	0	0	2	2	2	6	6	7	5	4	4	6	6	5	3	5	3
Q9JIA7	Sphingosine kinase 2 OS=Mus musculus OX=10090 GN=Sphk2 PE=1 SV=2	2.097	Up	0.00021598	Sphk2	65.617	27.9	149	11	11	3	2	2	4	3	6	6	6	2	5	5	5	7	5	5	6	7	5	4	6	5	8	7	6	10	11	8	6	7	5	6	5	7	7	8	6	7	8	7
Q8K009	Mitochondrial 10-formyltetrahydrofolate dehydrogenase OS=Mus musculus OX=10090 GN=Aldh1l2 PE=1 SV=2	4.686	Up	2.767e-07	Aldh1l2	101.59	46.9	378	32	30	3	0	2	5	1	3	6	4	5	19	19	23	18	19	16	14	17	16	17	16	19	22	25	22	21	18	28	16	13	16	12	15	14	15	13	13	25	25	25
Q80V62	Fanconi anemia group D2 protein homolog OS=Mus musculus OX=10090 GN=Fancd2 PE=1 SV=2	0.587	Down	0.032375	Fancd2	163.62	5.1	35	5	5	1	1	4	1	1	2	2	1	1	1	2	2	1	0	1	2	1	1	2	1	1	1	1	1	1	1	1	3	1	5	1	3	2	3	2	1	3	3	4
Q99LC8	Translation initiation factor eIF-2B subunit alpha OS=Mus musculus OX=10090 GN=Eif2b1 PE=1 SV=1	0.662	Down	0.021799	Eif2b1	33.816	42	134	11	11	5	7	6	4	6	5	4	5	5	3	4	5	4	6	7	7	6	4	6	4	4	5	4	6	3	4	5	8	9	8	7	9	6	7	6	9	7	6	7
Q9QXK2	E3 ubiquitin-protein ligase RAD18 OS=Mus musculus OX=10090 GN=Rad18 PE=1 SV=2	0.625	Down	0.0149155	Rad18	57.412	22.8	76	8	8	4	4	5	5	3	5	3	2	1	4	2	1	3	3	0	2	1	2	3	1	5	4	2	1	4	4	2	7	6	6	6	7	4	4	4	6	7	3	5
Q9CZI9	Apoptosis-enhancing nuclease OS=Mus musculus OX=10090 GN=Aen PE=2 SV=1	0.476	Down	0.0037384	Aen	37.309	18.2	53	4	4	4	0	3	4	5	4	4	2	3	2	1	0	3	1	1	2	2	1	1	1	0	1	1	2	2	2	1	4	2	4	4	4	4	4	4	3	3	3	4
Q8R2W9	Pantothenate kinase 3 OS=Mus musculus OX=10090 GN=Pank3 PE=2 SV=1	0.453	Down	0.0120003	Pank3	41.12	27.3	25	7	6	2	2	3	2	1	3	1	3	1	0	0	1	1	0	0	0	1	0	0	0	1	1	0	1	0	1	0	7	5	6	6	6	7	5	7	4	4	5	4
Q8K298	Anillin OS=Mus musculus OX=10090 GN=Anln PE=1 SV=2	0.534	Down	1.9362e-05	Anln	122.79	35.2	210	25	25	12	13	14	4	7	2	11	12	11	6	6	5	6	7	7	4	7	5	12	11	11	7	4	9	10	4	3	21	18	20	14	16	15	21	17	19	18	19	16
Q9Z2X8	Kelch-like ECH-associated protein 1 OS=Mus musculus OX=10090 GN=Keap1 PE=1 SV=1	0.497	Down	0.035415	Keap1	69.552	34.9	94	16	16	9	5	8	7	6	4	5	3	5	3	3	3	0	3	1	2	2	1	5	2	4	1	2	2	3	2	3	14	9	14	12	13	12	15	11	10	8	10	12
Q5ND34	WD repeat-containing protein 81 OS=Mus musculus OX=10090 GN=Wdr81 PE=1 SV=2	2.036	Up	0.0053044	Wdr81	211.94	17.4	162	20	20	1	3	4	3	6	5	2	2	3	10	10	10	9	5	9	7	4	4	7	12	9	6	6	6	8	3	8	11	9	13	10	11	11	13	9	11	13	15	17
P62342	Thioredoxin reductase-like selenoprotein T OS=Mus musculus OX=10090 GN=Selenot PE=1 SV=2	2.376	Up	0.0078579	Selenot	22.292	28.7	36	4	4	1	1	0	0	3	0	3	2	2	2	1	0	1	1	2	1	2	2	1	1	0	0	2	1	4	0	3	2	1	0	1	3	0	4	2	1	1	1	1
P33174	Chromosome-associated kinesin KIF4 OS=Mus musculus OX=10090 GN=Kif4 PE=1 SV=3	0.574	Down	4.2681e-05	Kif4	139.52	26.7	304	26	25	20	18	21	13	12	12	20	14	15	11	13	14	10	8	10	9	4	7	11	10	12	6	5	7	7	6	9	25	21	23	21	19	21	22	19	22	22	20	22
Q8BH04	Phosphoenolpyruvate carboxykinase [GTP], mitochondrial OS=Mus musculus OX=10090 GN=Pck2 PE=1 SV=1	2.461	Up	7.2274e-07	Pck2	70.527	50.6	441	24	23	10	14	13	12	10	8	12	12	13	18	16	21	20	20	20	14	16	18	19	17	16	19	24	21	18	20	20	18	16	19	17	19	16	17	18	16	21	21	20
O89050	Muskelin OS=Mus musculus OX=10090 GN=Mkln1 PE=1 SV=1	0.265	Down	0.0064832	Mkln1	84.877	30.7	85	18	18	4	4	7	11	8	8	11	9	6	1	1	0	2	2	1	3	0	1	0	1	1	0	0	1	1	1	1	11	10	13	17	16	15	15	16	13	7	8	8
Q3ULD5	Methylcrotonoyl-CoA carboxylase beta chain, mitochondrial OS=Mus musculus OX=10090 GN=Mccc2 PE=1 SV=1	1.511	Up	0.00136302	Mccc2	61.378	36.1	179	15	15	6	8	8	6	5	7	10	5	4	10	9	7	10	5	6	8	3	5	6	6	8	6	6	5	9	6	5	10	12	13	10	10	11	14	9	8	12	10	14
Q8R2N0	Thyroid transcription factor 1-associated protein 26 OS=Mus musculus OX=10090 GN=Ccdc59 PE=2 SV=2	0.658	Down	0.0181605	Ccdc59	28.033	14.6	34	3	3	2	2	1	1	2	2	1	1	2	1	1	1	1	0	2	2	1	2	1	1	1	1	1	1	1	1	1	3	2	3	3	2	3	2	2	3	3	2	3
Q9Z1M0	P2X purinoceptor 7 OS=Mus musculus OX=10090 GN=P2rx7 PE=1 SV=2	1.599	Up	0.0087385	P2rx7	68.388	11.3	56	5	5	1	1	0	1	0	4	2	2	3	3	3	5	2	1	3	2	2	0	3	3	3	2	2	1	3	2	2	5	4	2	3	2	5	4	5	4	5	5	5
P63037	DnaJ homolog subfamily A member 1 OS=Mus musculus OX=10090 GN=Dnaja1 PE=1 SV=1	0.657	Down	3.7851e-05	Dnaja1	44.868	53.4	292	18	18	10	8	16	10	13	14	14	12	11	13	12	8	8	14	10	13	12	11	11	6	11	13	7	9	7	8	11	14	13	16	15	16	17	17	18	14	16	16	14
O35892	Nuclear autoantigen Sp-100 OS=Mus musculus OX=10090 GN=Sp100 PE=1 SV=2	1.559	Up	0.028423	Sp100	54.726	24.5	115	11	8	3	2	4	5	4	3	2	5	4	4	5	3	4	6	2	6	4	5	2	1	5	7	4	5	6	7	7	7	7	7	8	9	7	9	7	5	11	9	8
Q9CRA4	Methylsterol monooxygenase 1 OS=Mus musculus OX=10090 GN=Msmo1 PE=1 SV=1	0.646	Down	0.0194219	Msmo1	34.772	20.8	63	5	5	2	4	3	2	2	4	3	3	1	1	2	1	3	3	2	2	2	2	2	2	2	2	3	1	2	4	3	5	3	5	4	4	4	4	4	4	3	2	3
Q04899	Cyclin-dependent kinase 18 OS=Mus musculus OX=10090 GN=Cdk18 PE=1 SV=1	1.769	Up	0.049543	Cdk18	51.847	31.5	84	11	8	0	0	0	1	2	5	2	3	1	3	2	2	3	2	4	6	6	5	3	4	2	4	2	2	7	5	8	6	3	8	7	8	9	8	7	8	9	8	6
Q9WVL2	Signal transducer and activator of transcription 2 OS=Mus musculus OX=10090 GN=Stat2 PE=1 SV=1	2.038	Up	0.026196	Stat2	105.42	16.4	73	12	12	0	1	1	1	1	0	3	0	1	0	0	2	5	0	2	5	5	4	5	1	4	6	4	4	6	5	7	8	3	6	6	7	6	6	10	6	7	9	10
P82343	N-acylglucosamine 2-epimerase OS=Mus musculus OX=10090 GN=Renbp PE=1 SV=3	1.978	Up	0.00093936	Renbp	49.771	22.3	96	7	7	2	2	2	1	2	1	3	3	3	3	4	5	6	3	4	5	4	6	5	2	5	4	4	3	5	4	5	3	1	5	3	5	5	6	4	7	5	5	7
P26231	Catenin alpha-1 OS=Mus musculus OX=10090 GN=Ctnna1 PE=1 SV=1	0.561	Down	0.0038378	Ctnna1	100.11	28.5	99	16	12	7	8	9	6	8	5	8	7	7	4	4	2	1	1	2	0	0	2	4	5	4	1	0	1	2	1	0	12	14	13	12	16	14	12	13	12	11	13	11
Q99P91	Transmembrane glycoprotein NMB OS=Mus musculus OX=10090 GN=Gpnmb PE=1 SV=2	2.203	Up	0.00145629	Gpnmb	63.675	20.2	149	8	8	3	5	7	6	4	4	6	7	3	6	7	8	4	3	5	5	6	7	8	5	5	2	6	6	6	7	8	5	6	6	6	7	6	6	6	5	8	7	8
Q9DBG1	Sterol 26-hydroxylase, mitochondrial OS=Mus musculus OX=10090 GN=Cyp27a1 PE=1 SV=1	1.93	Up	0.0074207	Cyp27a1	60.719	11.1	46	4	4	2	0	2	2	0	2	1	1	1	1	3	2	1	1	2	1	2	2	2	2	2	2	1	2	3	3	3	3	1	2	3	1	3	3	2	1	3	4	3
Q9JIM1	Equilibrative nucleoside transporter 1 OS=Mus musculus OX=10090 GN=Slc29a1 PE=1 SV=3	0.412	Down	0.0049351	Slc29a1	50.192	6.7	17	2	2	2	2	1	1	2	2	0	2	0	1	1	0	0	0	0	0	0	0	1	0	0	0	0	0	1	0	1	2	2	2	1	1	1	1	1	2	2	1	2
P97477	Aurora kinase A OS=Mus musculus OX=10090 GN=Aurka PE=1 SV=1	0.288	Down	1.90357e-05	Aurka	44.772	28.9	68	8	8	5	5	3	2	2	2	6	5	5	1	2	1	3	1	2	3	1	2	4	3	2	2	2	1	2	0	1	7	5	8	4	5	5	7	6	6	4	5	5
A6H5Y3	Methionine synthase OS=Mus musculus OX=10090 GN=Mtr PE=1 SV=1	0.593	Down	0.0081034	Mtr	139.07	19.2	109	18	18	9	4	9	2	6	7	7	5	5	3	4	4	5	4	3	3	3	3	2	5	3	1	2	1	2	3	4	14	11	14	12	11	13	14	12	10	10	11	12
P53395	Lipoamide acyltransferase component of branched-chain alpha-keto acid dehydrogenase complex, mitochondrial OS=Mus musculus OX=10090 GN=Dbt PE=1 SV=2	1.613	Up	0.0050769	Dbt	53.246	30.3	187	12	11	7	5	8	5	6	7	7	8	9	8	7	6	6	10	6	8	5	6	7	6	8	8	9	6	5	7	7	7	7	8	6	10	9	9	9	9	9	10	9
Q9CQB2	MAPK regulated corepressor interacting protein 2 OS=Mus musculus OX=10090 GN=Mcrip2 PE=1 SV=1	0.376	Down	0.0056841	Mcrip2	17.871	45	17	4	4	2	2	2	0	2	2	1	2	2	0	0	1	1	0	0	0	0	0	0	0	0	0	0	0	0	0	0	3	3	4	4	3	4	3	3	4	2	1	3
P07742	Ribonucleoside-diphosphate reductase large subunit OS=Mus musculus OX=10090 GN=Rrm1 PE=1 SV=2	0.501	Down	1.88141e-05	Rrm1	90.209	48.9	493	31	31	25	26	25	23	23	24	23	20	21	24	23	20	20	19	21	17	15	18	12	16	16	9	7	6	12	15	13	27	23	26	23	25	26	26	23	25	28	25	25
Q8K2H1	Periphilin-1 OS=Mus musculus OX=10090 GN=Pphln1 PE=1 SV=1	0.548	Down	0.0021625	Pphln1	43.835	11.3	24	4	4	0	1	1	1	1	2	2	1	1	1	1	0	1	2	1	1	0	0	1	1	1	1	1	1	0	0	1	2	2	2	3	3	3	3	1	3	3	3	3
P21460	Cystatin-C OS=Mus musculus OX=10090 GN=Cst3 PE=1 SV=2	0.292	Down	0.0008233	Cst3	15.531	61.4	110	8	8	8	8	9	3	7	5	6	5	7	4	4	4	0	0	0	0	1	0	5	6	6	1	5	4	4	3	5	6	7	7	6	5	6	6	5	7	4	6	5
Q9QWR8	Alpha-N-acetylgalactosaminidase OS=Mus musculus OX=10090 GN=Naga PE=1 SV=2	1.62	Up	0.0055045	Naga	47.234	21.4	80	7	7	2	3	3	1	3	2	3	2	2	3	4	5	3	1	2	2	4	3	4	5	5	4	2	3	3	4	2	5	4	4	4	6	4	4	5	5	6	5	5
P15702	Leukosialin OS=Mus musculus OX=10090 GN=Spn PE=1 SV=1	1.653	Up	1.7098e-05	Spn	40.038	9.6	53	2	2	2	2	2	2	2	2	2	2	1	2	2	2	1	2	2	2	2	2	2	2	3	2	2	2	2	2	2	2	2	2	2	2	2	2	2	2	2	2	2
Q8BGA9	Mitochondrial inner membrane protein OXA1L OS=Mus musculus OX=10090 GN=Oxa1l PE=1 SV=1	0.585	Down	0.00036174	Oxa1l	48.219	12.5	54	5	5	2	4	3	2	2	3	2	2	1	1	1	2	4	2	2	3	2	3	1	1	2	2	0	2	2	1	2	3	4	3	4	3	4	4	4	3	4	3	3
Q8R5A6	TBC1 domain family member 22A OS=Mus musculus OX=10090 GN=Tbc1d22a PE=1 SV=3	1.649	Up	0.0028182	Tbc1d22a	59.362	21.3	33	8	8	0	1	1	0	0	0	1	0	0	2	2	1	3	0	2	1	1	1	2	3	3	2	1	1	1	2	2	6	6	7	5	4	5	5	3	5	5	7	6
P30276	G2/mitotic-specific cyclin-B2 OS=Mus musculus OX=10090 GN=Ccnb2 PE=1 SV=2	0.472	Down	0.00174039	Ccnb2	45.382	11.6	8	4	3	2	2	2	0	0	0	1	1	0	0	0	0	0	0	0	0	0	0	0	0	0	0	0	0	0	0	0	4	3	4	1	1	2	4	1	1	4	3	1
P97329	Kinesin-like protein KIF20A OS=Mus musculus OX=10090 GN=Kif20a PE=1 SV=1	0.199	Down	0.00069643	Kif20a	99.875	28	90	18	18	11	7	9	1	5	2	11	7	9	2	0	0	2	1	0	4	1	2	3	5	3	1	0	0	2	0	2	15	12	16	9	12	10	16	14	15	12	6	8
Q5U5Q9	BRCA1-A complex subunit RAP80 OS=Mus musculus OX=10090 GN=Uimc1 PE=1 SV=2	2.073	Up	0.027938	Uimc1	81.477	20.9	46	10	10	1	0	1	0	2	2	0	1	1	1	2	3	0	1	2	4	1	2	3	3	2	2	1	3	2	3	3	6	2	9	3	7	5	6	6	2	8	8	8
Q99LN9	Deoxyhypusine hydroxylase OS=Mus musculus OX=10090 GN=Dohh PE=1 SV=2	0.511	Down	0.00069982	Dohh	32.905	71.2	252	14	14	11	13	12	13	13	16	12	14	11	10	8	9	8	8	8	7	9	8	8	7	5	6	5	5	7	10	9	13	11	13	12	12	13	13	12	12	9	10	12
A6PWY4	WD repeat-containing protein 76 OS=Mus musculus OX=10090 GN=Wdr76 PE=1 SV=1	0.636	Down	0.0027413	Wdr76	69.007	13.7	48	6	6	2	1	5	1	3	2	2	1	1	4	2	2	1	1	1	2	1	1	2	1	2	1	2	1	3	2	1	4	5	5	5	3	3	4	3	1	4	5	4
Q7TT18	Activating transcription factor 7-interacting protein 1 OS=Mus musculus OX=10090 GN=Atf7ip PE=1 SV=1	0.629	Down	0.0118361	Atf7ip	138.59	5.8	19	4	4	2	2	2	1	0	0	2	0	0	1	0	1	1	0	1	0	1	0	1	0	0	0	1	1	1	1	0	4	2	3	4	3	1	4	4	2	4	2	4
Q9D1C1	Ubiquitin-conjugating enzyme E2 C OS=Mus musculus OX=10090 GN=Ube2c PE=1 SV=1	0.114	Down	0.00021923	Ube2c	19.606	63.1	78	9	9	7	9	3	7	4	4	5	4	6	1	2	2	3	0	3	2	1	1	2	3	1	1	1	1	2	1	2	8	9	7	8	7	6	8	8	7	5	5	3
P53798	Squalene synthase OS=Mus musculus OX=10090 GN=Fdft1 PE=1 SV=2	0.363	Down	0.0164973	Fdft1	48.154	18.5	17	5	5	1	1	2	3	0	2	2	1	1	1	0	0	2	0	1	0	0	0	0	0	0	0	0	0	0	0	0	3	3	4	4	4	5	5	3	4	4	2	4
P51125	Calpastatin OS=Mus musculus OX=10090 GN=Cast PE=1 SV=2	1.696	Up	0.00073928	Cast	84.921	31.7	233	15	15	6	6	7	8	5	7	5	9	6	9	6	8	12	12	9	11	9	7	11	10	11	11	8	11	9	10	10	8	9	8	11	8	13	8	10	9	10	10	9
B9EJR8	Dynein assembly factor 5, axonemal OS=Mus musculus OX=10090 GN=Dnaaf5 PE=1 SV=1	0.655	Down	0.00093767	Dnaaf5	93.85	24.9	141	15	14	7	4	9	7	4	6	8	6	7	5	2	1	6	3	7	5	5	6	5	6	4	5	3	4	5	7	4	11	8	12	10	11	11	11	8	8	11	9	10
Q91XV3	Brain acid soluble protein 1 OS=Mus musculus OX=10090 GN=Basp1 PE=1 SV=3	1.54	Up	0.0152621	Basp1	22.086	77.4	232	11	11	6	5	6	7	8	5	10	8	6	7	9	7	8	9	8	11	10	10	12	10	8	8	10	11	10	13	10	8	7	9	7	9	8	10	10	10	7	9	10
O35280	Serine/threonine-protein kinase Chk1 OS=Mus musculus OX=10090 GN=Chek1 PE=1 SV=2	0.271	Down	0.00158371	Chek1	54.381	17.9	22	6	6	4	2	4	1	0	3	0	1	1	1	0	1	0	0	0	1	0	1	0	0	0	0	0	0	0	0	2	6	5	5	4	3	5	5	4	3	5	5	6
Q8C8R3	Ankyrin-2 OS=Mus musculus OX=10090 GN=Ank2 PE=1 SV=2	2.22	Up	0.0082781	Ank2	426.26	2.4	24	6	6	0	0	0	0	0	0	0	0	0	3	0	1	1	0	1	0	2	0	2	1	2	2	1	2	2	2	2	2	1	3	2	1	2	0	2	2	5	3	2
P25085	Interleukin-1 receptor antagonist protein OS=Mus musculus OX=10090 GN=Il1rn PE=2 SV=1	2.345	Up	0.038517	Il1rn	20.274	30.3	94	4	4	0	0	2	4	5	5	5	4	4	3	3	2	5	5	4	3	7	5	2	1	2	3	4	4	4	4	4	3	2	3	3	4	4	4	4	4	3	3	3
Q8R3L2	Transcription factor 25 OS=Mus musculus OX=10090 GN=Tcf25 PE=1 SV=2	0.568	Down	0.00108423	Tcf25	76.684	16	63	8	8	3	3	4	3	3	2	4	4	3	1	3	2	1	1	1	2	2	2	2	4	2	1	2	2	3	1	2	7	6	7	5	5	5	6	7	6	8	6	7
P11440	Cyclin-dependent kinase 1 OS=Mus musculus OX=10090 GN=Cdk1 PE=1 SV=3	0.555	Down	0.00026392	Cdk1	34.106	71.4	435	20	18	20	16	18	14	19	17	17	19	15	15	14	15	16	18	19	18	20	14	13	10	14	16	12	18	17	17	14	17	18	18	17	18	17	17	19	17	17	16	18
Q8BTI7	Serine/threonine-protein phosphatase 6 regulatory ankyrin repeat subunit C OS=Mus musculus OX=10090 GN=Ankrd52 PE=1 SV=1	0.447	Down	0.0025593	Ankrd52	115.03	23.3	109	16	16	6	4	8	9	9	7	4	7	5	2	2	3	1	2	3	3	3	3	3	1	1	5	4	2	4	4	4	11	10	14	15	13	11	14	10	9	11	12	9
Q62230	Sialoadhesin OS=Mus musculus OX=10090 GN=Siglec1 PE=1 SV=2	0.207	Down	0.034078	Siglec1	182.98	29.7	205	33	33	0	0	0	0	0	0	0	0	0	0	0	0	13	11	12	8	8	11	1	2	1	17	15	19	25	31	31	3	2	2	2	4	4	3	3	1	6	4	4
P61226	Ras-related protein Rap-2b OS=Mus musculus OX=10090 GN=Rap2b PE=1 SV=1	1.542	Up	3.677e-05	Rap2b	20.504	42.1	112	6	5	4	4	4	4	4	4	4	4	5	5	5	5	4	3	5	3	4	4	5	4	4	5	3	5	3	4	4	5	5	5	5	5	5	5	5	4	6	5	5
Q64701	Retinoblastoma-like protein 1 OS=Mus musculus OX=10090 GN=Rbl1 PE=1 SV=3	0.655	Down	7.966e-05	Rbl1	119.46	22.6	130	17	17	6	7	6	5	3	4	4	3	4	7	4	6	5	4	5	6	5	4	8	4	3	5	3	5	6	3	5	12	12	12	8	7	9	10	8	8	9	8	9
Q61656	Probable ATP-dependent RNA helicase DDX5 OS=Mus musculus OX=10090 GN=Ddx5 PE=1 SV=2	0.643	Down	0.00060023	Ddx5	69.289	57.5	918	38	31	36	45	42	44	44	48	45	42	45	33	32	31	34	27	31	30	29	28	27	31	26	30	28	30	26	29	25	36	36	36	35	36	37	37	36	36	33	35	36
B1AVH7	TBC1 domain family member 2A OS=Mus musculus OX=10090 GN=Tbc1d2 PE=2 SV=1	2.317	Up	0.00166485	Tbc1d2	104.26	13.2	16	8	8	0	1	0	0	0	0	0	0	0	3	3	2	0	0	1	0	0	0	2	0	0	2	0	0	1	1	0	2	2	4	2	3	2	1	1	1	4	6	6
P70290	55 kDa erythrocyte membrane protein OS=Mus musculus OX=10090 GN=Mpp1 PE=1 SV=1	2.156	Up	9.9198e-05	Mpp1	52.227	62	259	21	21	6	8	6	8	7	9	10	6	7	14	9	14	10	10	10	7	5	12	14	14	15	10	6	11	12	10	9	12	14	13	13	14	13	16	12	13	15	16	15
Q9Z1S0	Mitotic checkpoint serine/threonine-protein kinase BUB1 beta OS=Mus musculus OX=10090 GN=Bub1b PE=1 SV=2	0.432	Down	0.0149838	Bub1b	118.39	23.9	73	17	17	6	5	5	2	3	1	3	4	4	2	0	0	3	2	2	6	3	1	4	2	4	2	1	2	2	2	2	11	8	12	8	7	7	10	12	8	9	6	8
Q9R049	E3 ubiquitin-protein ligase AMFR OS=Mus musculus OX=10090 GN=Amfr PE=1 SV=2	0.625	Down	0.032916	Amfr	73.104	12.9	36	6	6	1	2	3	3	1	2	3	2	1	1	2	1	1	1	2	1	0	0	3	1	0	2	0	1	2	0	0	6	3	5	4	4	4	6	4	4	4	4	3
P04441	H-2 class II histocompatibility antigen gamma chain OS=Mus musculus OX=10090 GN=Cd74 PE=1 SV=3	2.626	Up	0.0023383	Cd74	31.557	30.5	113	8	8	2	2	3	4	2	3	5	4	4	2	4	4	4	6	5	5	5	3	4	4	5	6	7	6	5	5	4	6	6	6	5	6	5	6	6	6	3	6	6
Q9ET22	Dipeptidyl peptidase 2 OS=Mus musculus OX=10090 GN=Dpp7 PE=1 SV=2	1.624	Up	0.0057044	Dpp7	56.253	14.8	54	6	6	1	2	1	1	1	2	2	1	2	3	4	4	2	2	2	2	1	2	1	3	1	4	2	1	2	2	3	5	6	6	5	5	5	4	3	5	6	6	6
P15920	V-type proton ATPase 116 kDa subunit a isoform 2 OS=Mus musculus OX=10090 GN=Atp6v0a2 PE=1 SV=2	1.618	Up	0.0184196	Atp6v0a2	98.144	18.1	85	12	11	3	2	2	3	3	2	3	1	0	5	3	4	3	4	6	3	5	5	2	5	3	4	3	2	4	3	2	10	6	9	10	8	7	6	5	2	10	9	9
Q8C551	RAD51-associated protein 1 OS=Mus musculus OX=10090 GN=Rad51ap1 PE=1 SV=2	0.398	Down	0.00068263	Rad51ap1	36.227	16.6	18	4	4	3	3	2	0	0	0	2	0	0	2	0	1	0	0	0	0	0	0	1	1	0	1	0	1	0	1	0	4	4	2	1	1	1	2	2	2	3	2	1
O08600	Endonuclease G, mitochondrial OS=Mus musculus OX=10090 GN=Endog PE=1 SV=1	0.399	Down	0.0076191	Endog	32.19	19	23	4	4	2	1	3	1	0	2	2	3	0	1	0	0	1	1	3	1	1	0	0	1	0	0	0	0	0	0	0	3	2	4	1	1	3	3	3	1	2	1	2
Q8BT07	Centrosomal protein of 55 kDa OS=Mus musculus OX=10090 GN=Cep55 PE=1 SV=2	0.643	Down	0.0108987	Cep55	53.93	37.4	79	15	15	7	8	5	1	3	4	5	2	2	3	1	0	4	2	1	1	1	3	2	4	3	1	2	3	4	3	4	12	12	10	7	11	11	10	9	6	11	10	7
Q9QZ08	N-acetyl-D-glucosamine kinase OS=Mus musculus OX=10090 GN=Nagk PE=1 SV=3	1.72	Up	0.00088244	Nagk	37.268	33.5	106	7	7	3	4	4	3	3	3	4	2	3	3	2	5	4	5	4	3	5	2	4	4	6	5	5	7	3	5	5	6	6	5	5	4	6	6	4	5	6	5	5
Q5SUA5	Unconventional myosin-Ig OS=Mus musculus OX=10090 GN=Myo1g PE=1 SV=1	1.646	Up	2.2387e-05	Myo1g	117.23	44.2	396	33	31	7	9	7	9	12	13	18	16	15	12	17	13	17	16	12	17	15	18	21	19	21	19	9	14	15	18	17	18	15	22	20	20	24	25	25	25	21	23	23
O70475	UDP-glucose 6-dehydrogenase OS=Mus musculus OX=10090 GN=Ugdh PE=1 SV=1	0.626	Down	0.0035043	Ugdh	54.831	37.7	100	14	14	4	3	6	1	5	2	4	4	3	2	3	1	5	4	3	2	3	4	5	3	2	5	4	4	7	7	4	11	7	12	7	8	8	11	9	6	8	9	6
Q9CQK1	Zinc finger HIT domain-containing protein 3 OS=Mus musculus OX=10090 GN=Znhit3 PE=1 SV=1	0.611	Down	0.0067602	Znhit3	17.067	21.2	32	3	3	2	1	3	2	2	1	1	1	2	1	1	1	2	0	1	2	2	0	1	1	1	0	1	0	1	1	1	3	2	3	3	3	3	3	3	3	3	3	3
Q8BN82	Sialin OS=Mus musculus OX=10090 GN=Slc17a5 PE=1 SV=2	2.605	Up	0.0036809	Slc17a5	54.369	6.3	29	2	2	0	0	1	1	0	1	1	1	1	2	2	2	0	1	1	2	2	0	1	1	2	1	2	1	1	0	2	2	1	2	2	2	1	1	1	2	2	2	2
P98078	Disabled homolog 2 OS=Mus musculus OX=10090 GN=Dab2 PE=1 SV=2	0.537	Down	1.7976e-05	Dab2	82.311	39.9	337	21	20	14	19	16	17	13	20	13	14	13	12	11	13	10	13	14	10	11	13	12	13	10	8	8	9	11	12	8	16	17	16	16	16	17	15	15	14	15	15	15
Q8K394	Inactive phospholipase C-like protein 2 OS=Mus musculus OX=10090 GN=Plcl2 PE=1 SV=2	1.643	Up	0.026282	Plcl2	125.77	6.1	47	5	5	1	2	1	2	2	2	2	1	1	2	2	3	1	1	2	2	1	1	2	4	2	2	3	2	2	0	1	3	2	3	3	2	4	3	1	1	4	3	3
Q60929	Myocyte-specific enhancer factor 2A OS=Mus musculus OX=10090 GN=Mef2a PE=1 SV=2	0.617	Down	0.0107963	Mef2a	53.578	20.7	66	7	4	5	4	3	2	3	4	2	2	4	1	3	3	2	1	0	4	2	2	4	3	2	1	2	1	2	3	1	7	7	6	6	6	6	7	7	5	7	6	6
Q9D6T0	Nitric oxide synthase-interacting protein OS=Mus musculus OX=10090 GN=Nosip PE=1 SV=1	0.618	Down	7.5724e-05	Nosip	33.209	39.5	144	9	9	6	10	7	8	9	6	7	7	5	4	6	3	4	5	4	5	5	6	6	6	5	3	4	4	3	3	3	8	8	9	9	8	7	9	9	8	7	7	7
Q8VCE2	GPN-loop GTPase 1 OS=Mus musculus OX=10090 GN=Gpn1 PE=1 SV=1	0.607	Down	0.046157	Gpn1	41.598	16.4	35	4	4	2	3	2	1	2	2	2	1	1	1	1	0	1	1	1	1	1	1	1	2	1	1	1	1	1	2	1	3	4	2	3	3	2	3	3	3	3	4	3
Q8BWT5	Disco-interacting protein 2 homolog A OS=Mus musculus OX=10090 GN=Dip2a PE=1 SV=3	1.645	Up	0.0038188	Dip2a	165.25	7.9	27	8	6	0	0	0	0	0	0	0	0	0	1	1	1	1	2	3	1	2	1	1	1	2	1	2	1	1	3	2	4	4	4	4	4	3	5	3	3	6	6	6
P0C8B4	EKC/KEOPS complex subunit GON7 OS=Mus musculus OX=10090 GN=Gon7 PE=3 SV=1	1.546	Up	0.022619	Gon7	10.346	37.8	57	2	2	3	2	2	2	2	2	3	0	3	2	3	2	3	3	3	3	3	3	2	1	2	1	0	2	2	2	1	2	1	2	2	2	1	2	0	2	2	2	2
Q14B71	Cell division cycle-associated protein 2 OS=Mus musculus OX=10090 GN=Cdca2 PE=1 SV=2	0.419	Down	0.000177183	Cdca2	106.36	21	39	12	12	2	3	6	1	0	2	1	4	1	1	0	0	1	2	1	1	0	2	2	2	3	0	0	1	0	2	1	8	6	10	4	3	7	4	5	4	6	5	6
Q9R0B7	Zinc finger protein 346 OS=Mus musculus OX=10090 GN=Znf346 PE=1 SV=1	2.025	Up	0.00174442	Znf346	32.698	23.1	70	5	5	2	1	1	1	3	3	1	3	1	6	5	3	2	2	2	4	1	2	3	2	5	3	3	1	4	3	3	3	2	3	2	4	3	4	4	3	5	5	5
P05063	Fructose-bisphosphate aldolase C OS=Mus musculus OX=10090 GN=Aldoc PE=1 SV=4	1.707	Up	0.00102466	Aldoc	39.394	81.5	432	27	20	11	7	12	12	12	10	10	14	14	18	20	20	19	22	14	14	14	16	19	20	21	23	19	20	18	20	13	25	21	24	23	25	23	22	24	21	25	24	26
Q9Z1B5	Mitotic spindle assembly checkpoint protein MAD2A OS=Mus musculus OX=10090 GN=Mad2l1 PE=1 SV=2	0.583	Down	0.0020567	Mad2l1	23.598	33.2	58	6	6	2	5	3	3	4	1	2	3	4	3	2	3	2	2	2	1	1	1	3	3	2	1	1	1	1	1	1	5	5	5	5	5	5	5	4	4	5	5	5
P40338	von Hippel-Lindau disease tumor suppressor OS=Mus musculus OX=10090 GN=Vhl PE=1 SV=1	1.607	Up	0.046065	Vhl	20.769	26	28	4	4	1	0	1	2	1	0	1	0	0	1	1	3	0	1	1	1	0	0	1	1	1	3	2	2	1	2	1	3	2	3	4	3	2	3	3	2	2	2	3
Q9CS74	Protein ecdysoneless homolog OS=Mus musculus OX=10090 GN=Ecd PE=1 SV=2	0.565	Down	0.035435	Ecd	71.709	13.4	25	7	7	1	2	2	1	2	3	1	1	2	0	0	0	0	0	0	1	1	1	1	1	0	1	1	1	1	1	0	5	3	5	3	5	5	6	4	4	4	4	4
Q9EQM6	Microprocessor complex subunit DGCR8 OS=Mus musculus OX=10090 GN=Dgcr8 PE=1 SV=2	0.477	Down	0.00035737	Dgcr8	86.32	10.7	29	7	7	3	2	3	1	1	3	0	2	2	2	0	0	2	0	1	2	1	0	0	1	1	0	0	0	1	1	0	5	7	6	4	6	7	4	4	5	4	6	3
Q921J4	Ubiquitin-conjugating enzyme E2 S OS=Mus musculus OX=10090 GN=Ube2s PE=1 SV=1	0.313	Down	0.000197101	Ube2s	24.183	59.2	87	8	8	6	5	5	5	3	4	6	6	7	1	1	4	5	4	2	3	3	2	2	1	2	2	1	2	2	0	3	6	5	7	5	6	6	8	7	6	6	5	5
O35239	Tyrosine-protein phosphatase non-receptor type 9 OS=Mus musculus OX=10090 GN=Ptpn9 PE=1 SV=2	1.542	Up	0.034759	Ptpn9	67.969	25.8	104	12	12	3	3	3	3	6	3	4	3	4	5	3	3	4	4	4	6	2	3	6	3	5	4	4	3	5	4	4	8	6	7	7	8	7	7	9	8	8	5	8
Q91WK7	Ankyrin repeat domain-containing protein 54 OS=Mus musculus OX=10090 GN=Ankrd54 PE=1 SV=1	1.584	Up	0.00025533	Ankrd54	32.485	5.4	32	1	1	1	1	1	2	1	1	1	1	1	2	2	1	1	1	1	1	1	1	2	2	1	1	0	1	2	1	1	1	1	1	1	1	1	1	1	1	1	1	1
Q9JHZ2	Progressive ankylosis protein OS=Mus musculus OX=10090 GN=Ankh PE=2 SV=1	0.284	Down	0.00127961	Ankh	54.297	14.4	65	6	6	4	3	3	3	2	5	2	3	3	1	0	0	3	3	4	5	4	3	1	2	1	1	2	1	3	2	1	5	5	5	4	5	5	4	5	5	4	4	3
Q5SVR0	TBC1 domain family member 9B OS=Mus musculus OX=10090 GN=Tbc1d9b PE=1 SV=1	1.692	Up	0.0113978	Tbc1d9b	141.78	8.5	42	7	7	0	0	2	1	0	0	0	0	0	4	2	1	3	2	3	1	1	2	2	4	3	1	2	2	3	1	2	5	0	4	4	1	4	2	3	4	5	5	5
O88942	Nuclear factor of activated T-cells, cytoplasmic 1 OS=Mus musculus OX=10090 GN=Nfatc1 PE=1 SV=1	0.479	Down	0.000102636	Nfatc1	77.832	32.9	112	16	16	4	7	7	8	8	9	8	8	7	2	2	3	3	1	3	5	1	1	4	3	4	3	2	1	3	3	2	10	11	12	16	14	12	12	14	12	9	10	11
Q80VY9	ATP-dependent RNA helicase DHX33 OS=Mus musculus OX=10090 GN=Dhx33 PE=1 SV=1	0.473	Down	0.0030991	Dhx33	78.346	15.6	64	9	9	3	4	3	5	5	6	5	3	6	1	0	2	2	2	2	1	2	4	0	0	0	1	0	2	1	3	1	7	5	8	8	7	6	8	7	8	4	4	4
Q9JLV1	BAG family molecular chaperone regulator 3 OS=Mus musculus OX=10090 GN=Bag3 PE=1 SV=2	0.438	Down	0.00066195	Bag3	61.859	45.6	148	18	18	11	8	8	8	10	12	8	7	7	4	3	3	5	3	3	3	4	3	8	7	2	2	1	5	5	6	2	13	10	13	14	14	14	14	15	14	10	10	9
Q8R0Y6	Cytosolic 10-formyltetrahydrofolate dehydrogenase OS=Mus musculus OX=10090 GN=Aldh1l1 PE=1 SV=1	2.502	Up	0.0119224	Aldh1l1	98.708	23.4	67	14	12	0	0	1	0	0	0	0	0	0	4	2	5	4	2	3	4	2	3	4	2	6	5	3	4	3	3	7	6	3	6	6	5	4	8	5	6	13	9	10
Q9DC53	Copine-8 OS=Mus musculus OX=10090 GN=Cpne8 PE=2 SV=3	0.435	Down	0.0046217	Cpne8	64.667	25.6	52	10	7	4	4	3	3	3	3	4	3	1	1	1	2	1	1	0	3	1	0	0	1	2	0	0	0	5	2	4	8	7	9	6	6	5	8	5	6	7	6	7
P59438	Hermansky-Pudlak syndrome 5 protein homolog OS=Mus musculus OX=10090 GN=Hps5 PE=1 SV=2	1.551	Up	0.031105	Hps5	126.34	6.9	37	6	6	2	1	0	1	0	1	1	0	0	2	2	2	2	0	1	1	1	0	5	2	4	2	1	0	1	3	2	4	5	4	4	4	3	5	1	3	4	4	4
P57746	V-type proton ATPase subunit D OS=Mus musculus OX=10090 GN=Atp6v1d PE=1 SV=1	1.547	Up	0.00078042	Atp6v1d	28.369	41.3	179	9	9	3	3	5	5	7	6	5	4	6	9	7	8	6	8	8	6	6	5	8	7	8	7	7	8	8	10	9	6	5	7	7	9	8	8	8	8	8	9	9
Q9JJ11	Transforming acidic coiled-coil-containing protein 3 OS=Mus musculus OX=10090 GN=Tacc3 PE=1 SV=1	0.461	Down	0.00033571	Tacc3	70.626	16	76	7	7	5	1	5	4	2	4	3	2	2	1	3	1	3	4	2	3	4	1	4	3	2	2	3	3	2	5	2	5	4	6	4	5	6	6	5	3	4	6	5
Q8JZK9	Hydroxymethylglutaryl-CoA synthase, cytoplasmic OS=Mus musculus OX=10090 GN=Hmgcs1 PE=1 SV=1	0.302	Down	6.4227e-05	Hmgcs1	57.568	48.5	212	19	19	14	11	16	14	11	13	13	13	10	6	7	5	6	6	8	6	7	10	4	5	5	2	1	1	8	6	4	17	17	17	16	18	18	16	16	16	14	11	12
Q6P9L6	Kinesin-like protein KIF15 OS=Mus musculus OX=10090 GN=Kif15 PE=1 SV=1	0.548	Down	6.4313e-05	Kif15	160.12	31.4	307	33	33	22	19	18	13	13	13	15	17	17	12	8	9	11	11	11	8	7	5	11	8	11	9	7	6	9	10	7	29	27	28	24	26	23	25	21	22	29	20	25
Q9D937	Uncharacterized protein C11orf98 homolog OS=Mus musculus OX=10090 PE=1 SV=1	0.51	Down	0.0194604	---	14.098	32.5	20	4	4	2	4	2	1	1	0	1	0	2	1	0	0	1	0	0	0	1	1	0	2	0	1	0	0	0	0	0	3	4	4	2	3	3	2	1	2	3	3	3
Q9Z329	Inositol 1,4,5-trisphosphate receptor type 2 OS=Mus musculus OX=10090 GN=Itpr2 PE=1 SV=4	1.61	Up	0.0153585	Itpr2	307.47	14.6	120	28	20	1	1	2	3	3	3	3	0	0	6	4	5	4	5	4	7	2	2	6	7	6	6	7	7	12	8	6	11	11	13	10	12	8	10	10	10	20	15	16
Q9WVF7	DNA polymerase epsilon catalytic subunit A OS=Mus musculus OX=10090 GN=Pole PE=1 SV=3	0.561	Down	0.0033611	Pole	262.1	9.1	57	15	15	9	6	8	2	2	2	1	1	2	4	1	1	2	2	1	0	0	1	2	3	2	1	0	1	0	1	2	13	11	12	7	4	10	10	10	6	11	13	10
Q68ED3	Terminal nucleotidyltransferase 4B OS=Mus musculus OX=10090 GN=Tent4b PE=1 SV=2	0.643	Down	0.025078	Tent4b	69.703	15.6	50	7	7	3	2	3	1	2	2	1	2	1	2	2	1	4	1	1	2	1	2	3	2	1	2	2	1	1	2	3	5	3	5	4	5	5	5	5	4	4	3	4
Q64343	ATP-binding cassette sub-family G member 1 OS=Mus musculus OX=10090 GN=Abcg1 PE=1 SV=1	1.608	Up	0.0193355	Abcg1	74.032	9.6	51	5	5	2	2	1	1	1	1	2	1	1	3	3	2	4	1	1	2	2	1	1	3	2	2	2	2	3	2	3	4	3	4	2	3	5	2	1	3	5	5	4
Q99LW0	Ankyrin repeat domain-containing protein 10 OS=Mus musculus OX=10090 GN=Ankrd10 PE=2 SV=2	0.319	Down	0.0146198	Ankrd10	43.975	10.6	15	3	3	3	1	1	1	1	1	1	1	0	1	1	1	0	0	0	0	0	0	1	0	1	0	0	0	0	0	0	3	3	3	3	3	2	1	2	0	2	2	2
Q99MR3	Solute carrier family 12 member 9 OS=Mus musculus OX=10090 GN=Slc12a9 PE=1 SV=2	1.597	Up	0.0096635	Slc12a9	96.329	18.5	169	11	11	4	7	2	5	6	5	6	5	4	8	8	8	4	6	8	5	7	9	8	8	7	5	8	5	6	8	7	7	8	7	7	9	8	7	11	6	10	8	10
Q8R0F8	Acylpyruvase FAHD1, mitochondrial OS=Mus musculus OX=10090 GN=Fahd1 PE=1 SV=2	2.075	Up	0.049523	Fahd1	25.172	40.1	61	7	6	1	1	2	3	3	2	2	2	2	4	3	2	3	3	1	1	1	3	4	3	4	2	2	3	2	1	1	3	3	3	4	3	3	3	2	3	5	5	5
P14901	Heme oxygenase 1 OS=Mus musculus OX=10090 GN=Hmox1 PE=1 SV=1	0.592	Down	0.0055395	Hmox1	32.928	43.3	124	9	9	5	2	6	8	12	12	13	7	11	2	2	3	2	3	2	4	2	2	4	2	5	3	1	2	3	3	3	7	6	9	9	8	9	8	7	9	8	5	5
P35951	Low-density lipoprotein receptor OS=Mus musculus OX=10090 GN=Ldlr PE=1 SV=2	0.488	Down	0.00040062	Ldlr	94.946	27.8	109	17	17	5	6	5	8	9	13	10	11	9	2	2	2	2	2	3	5	3	3	0	1	3	1	0	0	0	3	1	13	10	9	14	13	14	14	14	14	8	10	8
P10404	MLV-related proviral Env polyprotein OS=Mus musculus OX=10090 PE=1 SV=3	0.45	Down	1.9401e-06	---	69.612	20.7	181	11	8	10	6	9	8	7	9	8	9	5	5	5	6	6	4	6	4	5	5	5	6	10	6	7	9	5	7	9	9	9	9	10	9	10	10	10	8	7	8	9
Q9WU62	Inner centromere protein OS=Mus musculus OX=10090 GN=Incenp PE=1 SV=2	0.46	Down	0.000175186	Incenp	101.21	26	103	15	15	8	7	9	1	1	2	5	5	4	2	3	3	3	3	3	4	3	2	6	3	5	3	4	4	2	4	4	12	9	13	5	9	8	9	9	8	9	10	8
Q8K0B2	Probable lysosomal cobalamin transporter OS=Mus musculus OX=10090 GN=Lmbrd1 PE=1 SV=1	2.209	Up	0.0043576	Lmbrd1	61.062	3.4	42	1	1	1	1	1	1	1	1	2	0	1	2	2	2	2	2	2	2	2	1	2	1	2	1	2	2	2	2	2	1	1	1	1	1	1	1	1	1	1	1	1
Q9Z255	Ubiquitin-conjugating enzyme E2 A OS=Mus musculus OX=10090 GN=Ube2a PE=1 SV=1	0.575	Down	0.0131802	Ube2a	17.315	17.8	47	2	2	2	2	1	2	2	1	3	1	2	1	2	1	3	2	1	2	2	2	2	4	2	1	0	1	2	2	1	2	2	2	1	2	1	2	2	1	1	2	2
Q6NSU3	Glycosyltransferase 8 domain-containing protein 1 OS=Mus musculus OX=10090 GN=Glt8d1 PE=1 SV=1	1.605	Up	0.014923	Glt8d1	41.99	16.2	40	4	4	1	1	1	1	0	1	1	0	1	2	2	2	2	1	3	1	1	0	2	2	2	4	1	2	2	2	2	3	3	4	3	2	2	3	1	3	3	3	3
Q8BK35	Ribosome biogenesis protein NOP53 OS=Mus musculus OX=10090 GN=Nop53 PE=1 SV=1	0.558	Down	0.00123721	Nop53	55.792	35.1	137	12	12	6	6	6	6	8	5	6	8	7	6	2	3	4	5	6	5	5	5	2	3	3	4	5	3	5	7	6	10	9	10	9	11	7	9	9	10	9	7	7
Q8K400	Syntaxin-binding protein 5 OS=Mus musculus OX=10090 GN=Stxbp5 PE=1 SV=3	1.61	Up	0.0126194	Stxbp5	127.65	9.2	72	7	7	2	2	3	2	1	3	2	3	2	3	5	5	2	3	2	1	4	1	4	3	4	2	1	3	4	3	2	4	2	4	4	4	5	4	5	5	7	6	5
Q9D771	Proton-activated chloride channel OS=Mus musculus OX=10090 GN=Pacc1 PE=1 SV=1	2.9	Up	0.010636	Pacc1	40.178	16.9	32	6	6	1	0	0	0	1	1	1	0	0	3	3	0	1	2	1	1	1	2	3	2	2	1	2	1	1	1	1	2	3	4	4	4	4	3	2	1	5	4	5
Q8VCW4	Protein unc-93 homolog B1 OS=Mus musculus OX=10090 GN=Unc93b1 PE=1 SV=2	1.545	Up	0.00066193	Unc93b1	66.98	19.6	87	7	7	2	3	3	2	2	3	3	2	2	3	4	3	4	4	2	3	3	4	7	4	5	2	3	2	5	3	4	6	5	6	6	7	7	5	6	6	6	6	6
Q9D9Z1	Small kinetochore-associated protein OS=Mus musculus OX=10090 GN=Knstrn PE=2 SV=2	0.494	Down	0.031803	Knstrn	34.728	10.9	19	3	3	1	1	3	1	1	1	2	0	0	1	0	0	1	0	1	1	0	0	1	1	0	1	0	0	1	1	0	2	3	3	2	2	2	2	1	2	1	1	2
Q9WVM1	Rac GTPase-activating protein 1 OS=Mus musculus OX=10090 GN=Racgap1 PE=1 SV=1	0.636	Down	0.0032201	Racgap1	70.158	19.3	76	8	8	4	2	5	3	3	2	2	4	2	3	3	2	2	2	2	3	2	1	6	3	4	2	1	4	4	3	2	7	7	6	5	6	2	5	8	6	6	5	6
Q99M01	Phenylalanine--tRNA ligase, mitochondrial OS=Mus musculus OX=10090 GN=Fars2 PE=1 SV=1	0.661	Down	0.0153761	Fars2	52.336	11.3	29	5	5	0	1	2	1	1	2	1	1	2	1	2	2	2	0	1	2	0	2	2	0	1	0	0	0	0	1	2	3	2	5	5	3	2	3	2	4	4	4	5
Q6PGG6	Guanine nucleotide-binding protein-like 3-like protein OS=Mus musculus OX=10090 GN=Gnl3l PE=1 SV=1	0.327	Down	0.00110093	Gnl3l	65.194	17.2	64	6	6	3	3	3	3	4	2	2	3	4	1	1	2	1	1	1	2	1	2	4	5	4	2	2	1	2	3	2	4	5	6	4	4	6	5	5	5	2	6	6
Q9Z1G4	V-type proton ATPase 116 kDa subunit a isoform 1 OS=Mus musculus OX=10090 GN=Atp6v0a1 PE=1 SV=3	1.88	Up	0.00033595	Atp6v0a1	96.466	23.7	225	17	15	3	4	4	7	6	6	4	6	5	8	7	8	8	14	8	12	14	11	9	9	8	11	11	6	8	15	13	13	12	11	14	13	13	12	13	13	15	14	13
Q8K3G9	DCC-interacting protein 13-beta OS=Mus musculus OX=10090 GN=Appl2 PE=1 SV=1	1.705	Up	0.0051437	Appl2	73.853	31.6	77	13	12	2	0	3	0	1	1	1	1	1	1	5	6	4	4	5	2	1	0	8	4	4	6	0	8	3	3	3	7	4	10	5	6	6	6	6	5	8	11	12
P13864	DNA (cytosine-5)-methyltransferase 1 OS=Mus musculus OX=10090 GN=Dnmt1 PE=1 SV=5	0.596	Down	1.8037e-06	Dnmt1	183.19	48.8	1184	61	61	59	58	55	45	49	56	50	48	47	52	46	44	46	36	37	42	35	32	41	41	47	35	37	38	31	38	39	56	51	56	50	51	54	54	53	52	56	54	53
P10922	Histone H1.0 OS=Mus musculus OX=10090 GN=H1-0 PE=2 SV=4	1.776	Up	0.00038274	H1-0	20.861	23.7	107	5	5	4	5	4	3	5	4	6	5	4	3	4	4	3	3	2	4	4	4	3	2	3	4	4	5	5	5	5	5	5	5	4	5	5	5	5	5	5	5	5
Q9CWP6	Motile sperm domain-containing protein 2 OS=Mus musculus OX=10090 GN=Mospd2 PE=1 SV=2	1.51	Up	0.0075567	Mospd2	59.854	19.5	85	9	9	2	5	2	3	1	3	2	2	2	4	3	4	4	2	5	3	3	2	1	5	2	4	3	2	5	5	6	6	7	7	5	5	8	6	6	7	7	6	6
P97855	Ras GTPase-activating protein-binding protein 1 OS=Mus musculus OX=10090 GN=G3bp1 PE=1 SV=1	0.66	Down	1.83952e-05	G3bp1	51.828	51	758	21	18	32	28	29	33	33	32	34	33	30	30	28	32	27	25	22	26	24	28	31	28	27	22	23	21	24	30	26	21	20	20	19	19	20	20	20	18	20	21	19
Q9CX66	Uncharacterized protein C12orf45 homolog OS=Mus musculus OX=10090 GN=D10Wsu102e PE=1 SV=1	0.582	Down	0.0042971	D10Wsu102e	19.967	47	50	5	5	3	3	2	2	3	4	3	5	4	2	2	0	1	1	2	2	1	0	3	2	1	1	0	1	1	1	0	3	5	4	5	4	4	3	5	3	4	3	3
Q91VE0	Long-chain fatty acid transport protein 4 OS=Mus musculus OX=10090 GN=Slc27a4 PE=1 SV=1	1.674	Up	0.0082403	Slc27a4	72.318	21.9	63	9	9	0	2	2	1	1	2	1	1	1	4	2	3	2	3	5	3	2	3	3	1	4	2	1	2	5	4	3	5	3	7	5	6	6	6	6	4	6	4	5
Q9Z0D9	CX3C chemokine receptor 1 OS=Mus musculus OX=10090 GN=Cx3cr1 PE=1 SV=1	0.422	Down	0.0061789	Cx3cr1	40.266	16.9	36	6	6	5	1	3	1	3	3	2	2	2	1	3	1	0	0	0	0	1	0	2	4	2	0	0	0	0	0	0	5	4	5	6	6	5	3	4	4	4	3	4
Q8BVE8	Histone-lysine N-methyltransferase NSD2 OS=Mus musculus OX=10090 GN=Nsd2 PE=1 SV=2	0.405	Down	0.0086588	Nsd2	152.25	7.8	46	7	7	5	2	6	5	3	1	4	4	2	0	0	1	1	1	0	1	1	0	1	2	0	0	0	1	2	2	1	5	5	7	6	7	5	5	5	4	3	3	4
P35761	Dual specificity protein kinase TTK OS=Mus musculus OX=10090 GN=Ttk PE=1 SV=1	0.269	Down	0.0081428	Ttk	96.21	19	19	10	9	4	2	4	0	0	0	0	2	1	0	0	0	0	0	1	0	1	0	1	2	1	0	0	0	0	0	0	8	7	8	2	2	3	5	8	5	2	1	3
Q91WM2	Haloacid dehalogenase-like hydrolase domain-containing 5 OS=Mus musculus OX=10090 GN=Hdhd5 PE=1 SV=1	1.593	Up	0.00023868	Hdhd5	46.306	25.5	63	8	8	2	1	2	2	2	1	2	2	3	5	2	3	1	1	2	1	1	4	5	3	3	2	2	3	3	3	2	4	2	4	4	6	2	4	5	6	6	6	5
E9Q5G3	Kinesin-like protein KIF23 OS=Mus musculus OX=10090 GN=Kif23 PE=1 SV=1	0.35	Down	0.00024154	Kif23	108.77	25.6	158	17	17	8	10	14	4	3	7	10	8	6	4	4	3	6	3	6	7	2	2	8	4	7	4	3	3	8	8	6	12	12	15	10	9	11	13	12	10	8	9	8
Q08857	Platelet glycoprotein 4 OS=Mus musculus OX=10090 GN=Cd36 PE=1 SV=2	0.36	Down	3.0274e-06	Cd36	52.697	32	199	14	14	12	8	12	10	12	10	12	11	11	9	7	5	7	8	5	7	6	5	5	3	2	6	3	5	6	5	7	13	14	14	13	14	14	12	13	12	11	12	13
Q9DAP7	Histone chaperone ASF1B OS=Mus musculus OX=10090 GN=Asf1b PE=1 SV=1	0.445	Down	0.0064803	Asf1b	22.464	16.8	49	2	2	4	3	2	2	3	2	3	2	2	2	2	2	1	2	2	1	1	1	2	1	1	1	2	1	1	1	2	2	2	1	1	2	2	2	2	2	2	2	2
Q9CVD2	Ataxin-3 OS=Mus musculus OX=10090 GN=Atxn3 PE=1 SV=2	1.562	Up	0.0134646	Atxn3	40.533	36.6	68	10	9	3	1	2	4	3	4	3	2	1	5	4	4	2	4	2	2	4	1	3	2	5	1	1	1	2	1	1	7	5	8	7	7	7	5	8	7	7	7	9
Q9QWF0	Chromatin assembly factor 1 subunit A OS=Mus musculus OX=10090 GN=Chaf1a PE=1 SV=1	0.618	Down	0.0022636	Chaf1a	101.93	21.4	113	13	13	7	2	7	4	6	5	6	5	5	4	5	4	2	2	3	4	1	3	6	4	4	6	3	4	4	3	4	10	8	10	8	9	11	11	7	9	8	7	9
Q6ZQJ5	DNA replication ATP-dependent helicase/nuclease DNA2 OS=Mus musculus OX=10090 GN=Dna2 PE=1 SV=2	0.445	Down	0.00020176	Dna2	119.45	14.2	43	13	12	4	5	4	2	2	5	1	2	0	1	2	2	4	1	2	2	1	1	0	0	0	0	0	0	1	1	0	11	13	10	9	10	10	9	5	5	7	7	8
Q8K124	Pleckstrin homology domain-containing family O member 2 OS=Mus musculus OX=10090 GN=Plekho2 PE=1 SV=1	1.597	Up	0.00027696	Plekho2	53.872	51.3	257	18	18	9	8	8	8	11	10	9	11	8	9	10	11	8	9	8	10	12	10	9	9	14	8	7	9	12	13	7	13	11	10	13	15	16	14	12	10	15	14	16
O08663	Methionine aminopeptidase 2 OS=Mus musculus OX=10090 GN=Metap2 PE=1 SV=1	0.63	Down	0.00033545	Metap2	52.921	53.6	446	20	20	17	18	21	21	23	22	25	26	23	19	17	17	17	11	13	19	15	17	16	11	10	12	11	10	13	14	8	17	15	16	18	18	18	20	18	18	15	17	16
Q8BWW4	La-related protein 4 OS=Mus musculus OX=10090 GN=Larp4 PE=1 SV=2	0.516	Down	0.00057869	Larp4	79.763	33.1	165	14	14	7	10	6	11	6	11	6	6	6	4	4	4	7	4	7	9	5	7	6	4	5	4	4	7	6	3	6	10	12	11	12	12	12	11	9	13	11	10	9
P60762	Mortality factor 4-like protein 1 OS=Mus musculus OX=10090 GN=Morf4l1 PE=1 SV=2	0.563	Down	0.00198217	Morf4l1	41.492	44.5	110	11	9	7	7	6	4	6	5	5	7	5	3	5	5	5	3	3	2	1	2	3	3	5	2	2	3	4	4	3	9	9	9	8	10	8	8	9	8	7	8	9
Q80U70	Polycomb protein Suz12 OS=Mus musculus OX=10090 GN=Suz12 PE=1 SV=2	0.616	Down	2.5508e-07	Suz12	83.025	31.6	106	16	16	6	6	4	5	4	7	7	4	2	2	3	2	5	4	2	4	3	3	3	4	4	4	2	5	4	3	4	14	11	14	10	11	13	13	11	9	8	10	9
Q9CQE1	Protein NipSnap homolog 3B OS=Mus musculus OX=10090 GN=Nipsnap3b PE=1 SV=1	1.528	Up	0.0058393	Nipsnap3b	28.308	33.6	44	7	7	2	1	1	1	1	2	2	1	0	1	2	2	1	1	3	2	2	3	2	2	2	1	1	1	2	2	3	4	4	5	5	5	5	5	4	3	5	5	6
Q91VW5	Golgin subfamily A member 4 OS=Mus musculus OX=10090 GN=Golga4 PE=1 SV=2	1.524	Up	0.041038	Golga4	257.56	17.4	169	29	29	2	2	4	4	1	5	5	3	4	10	7	7	7	5	5	6	6	6	11	12	9	7	4	9	8	12	8	21	11	17	21	19	19	16	19	18	18	18	21
Q8JZV7	N-acetylglucosamine-6-phosphate deacetylase OS=Mus musculus OX=10090 GN=Amdhd2 PE=1 SV=1	2.776	Up	0.0040834	Amdhd2	43.5	42.3	157	10	10	5	5	4	3	2	2	3	2	2	9	10	8	5	6	4	4	8	5	10	8	10	8	4	7	8	8	7	9	8	8	8	8	9	7	8	6	10	10	10
Q8BWY9	Protein CIP2A OS=Mus musculus OX=10090 GN=Cip2a PE=1 SV=3	0.617	Down	0.00037718	Cip2a	102.04	28.4	164	23	23	10	13	10	7	7	7	9	9	7	7	6	8	6	6	2	2	2	2	6	4	4	7	3	7	5	3	5	19	20	18	18	16	18	18	18	16	16	15	18
P26638	Serine--tRNA ligase, cytoplasmic OS=Mus musculus OX=10090 GN=Sars PE=1 SV=3	1.745	Up	0.00012194	Sars	58.388	57.4	915	32	32	31	26	29	27	32	28	32	32	30	34	39	38	35	34	36	36	32	38	34	37	37	35	36	37	36	39	35	25	22	23	23	24	22	25	26	24	27	28	29
Q9D2L9	Protein FAM111A OS=Mus musculus OX=10090 GN=Fam111a PE=2 SV=1	0.422	Down	0.00086309	Fam111a	69.948	14.8	81	6	6	4	2	5	2	1	2	2	4	2	2	3	3	3	4	3	3	3	3	5	4	3	3	3	4	4	1	3	6	5	6	4	2	6	5	5	5	3	6	5
P51943	Cyclin-A2 OS=Mus musculus OX=10090 GN=Ccna2 PE=1 SV=2	0.262	Down	0.00136332	Ccna2	47.269	17.1	32	4	4	3	2	3	1	1	1	1	1	1	2	1	1	1	1	1	1	1	1	1	1	1	0	1	0	2	1	1	4	3	3	3	1	2	1	2	3	2	2	2
P47915	60S ribosomal protein L29 OS=Mus musculus OX=10090 GN=Rpl29 PE=1 SV=2	0.622	Down	0.0159399	Rpl29	17.587	19.4	67	4	4	3	3	2	1	3	3	3	3	2	3	2	2	2	2	3	4	3	4	1	1	3	2	2	3	3	2	2	4	4	4	4	4	4	4	4	4	4	3	4
Q9R0Q4	Mortality factor 4-like protein 2 OS=Mus musculus OX=10090 GN=Morf4l2 PE=1 SV=1	0.275	Down	0.0027815	Morf4l2	32.183	36.5	46	9	7	2	4	3	3	3	3	6	4	5	1	1	1	2	1	1	1	1	1	0	1	1	0	1	0	0	0	0	7	6	8	7	7	6	9	8	7	7	6	6
Q8BYH7	TBC1 domain family member 17 OS=Mus musculus OX=10090 GN=Tbc1d17 PE=1 SV=2	1.718	Up	1.84516e-05	Tbc1d17	72.859	20	110	11	11	6	2	4	3	5	4	2	3	3	6	7	5	4	3	3	4	6	5	6	8	4	2	3	5	1	2	4	9	7	8	8	8	6	3	5	7	9	9	9
Q8C3I8	Protein HGH1 homolog OS=Mus musculus OX=10090 GN=Hgh1 PE=1 SV=1	0.649	Down	0.0032376	Hgh1	42.916	18.3	80	5	5	4	4	5	3	4	5	4	6	5	3	2	2	2	5	2	1	4	1	2	3	2	1	2	3	2	2	1	4	5	5	5	4	5	5	5	5	4	5	4
Q6P3A9	ADP-ribosylation factor-like protein 11 OS=Mus musculus OX=10090 GN=Arl11 PE=2 SV=1	4.022	Up	0.00118319	Arl11	19.212	31.8	43	4	4	0	0	1	2	1	0	0	1	0	4	4	2	3	3	1	1	3	2	1	2	1	2	1	2	3	1	2	2	2	3	4	2	3	3	2	2	3	3	3
Q8C6L5	Cyclic GMP-AMP synthase OS=Mus musculus OX=10090 GN=Cgas PE=1 SV=1	0.599	Down	3.5412e-05	Cgas	58.193	42.2	167	19	19	9	9	11	7	7	10	10	4	9	7	6	9	4	6	3	4	4	6	8	5	7	4	2	3	4	5	4	15	14	13	15	16	18	15	15	17	15	15	14
[truncated: 105 more columns]

## Sheet: KB_48hvsKB_24h
Protein accession	Protein description	KB_48h/KB_24h Ratio	Regulated Type	KB_48h/KB_24h P value	Gene name	Mol. weight [kDa]	Sequence coverage [%]	MS/MS Counts	Peptides	Unique peptides	MS/MS Count KB_4h_1	MS/MS Count KB_4h_2	MS/MS Count KB_4h_3	MS/MS Count M28_4h_1	MS/MS Count M28_4h_2	MS/MS Count M28_4h_3	MS/MS Count Q_4h_1	MS/MS Count Q_4h_2	MS/MS Count Q_4h_3	MS/MS Count KB_24h_1	MS/MS Count KB_24h_2	MS/MS Count KB_24h_3	MS/MS Count M28_24h_1	MS/MS Count M28_24h_2	MS/MS Count M28_24h_3	MS/MS Count Q_24h_1	MS/MS Count Q_24h_2	MS/MS Count Q_24h_3	MS/MS Count KB_48h_1	MS/MS Count KB_48h_2	MS/MS Count KB_48h_3	MS/MS Count M28_48h_1	MS/MS Count M28_48h_2	MS/MS Count M28_48h_3	MS/MS Count Q_48h_1	MS/MS Count Q_48h_2	MS/MS Count Q_48h_3	Peptides KB_4h_1	Peptides KB_4h_2	Peptides KB_4h_3	Peptides M28_4h_1	Peptides M28_4h_2	Peptides M28_4h_3	Peptides Q_4h_1	Peptides Q_4h_2	Peptides Q_4h_3	Peptides KB_24h_1	Peptides KB_24h_2	Peptides KB_24h_3
Q9DBF1	Alpha-aminoadipic semialdehyde dehydrogenase OS=Mus musculus OX=10090 GN=Aldh7a1 PE=1 SV=4	1.574	Up	0.027458	Aldh7a1	58.861	10.6	24	4	4	0	1	0	0	1	1	1	1	0	1	0	1	2	1	0	1	0	2	2	1	2	0	1	2	1	0	2	3	2	0	2	2	2	3	3	2	3	3	3
Q3TB92	Allergin-1 OS=Mus musculus OX=10090 GN=Milr1 PE=1 SV=2	1.988	Up	0.027058	Milr1	27.366	19.5	37	3	3	1	1	3	2	1	1	1	2	1	1	0	0	1	1	1	2	4	2	3	2	1	2	1	0	1	2	0	2	2	3	2	2	3	1	3	3	2	2	2
Q99MR1	GRB10-interacting GYF protein 1 OS=Mus musculus OX=10090 GN=Gigyf1 PE=1 SV=2	3.319	Up	0.0266	Gigyf1	116.24	4.8	19	4	4	1	1	1	1	0	0	2	1	0	1	0	1	1	0	2	0	1	0	1	1	2	0	0	1	0	0	1	3	2	2	1	2	0	2	2	2	3	2	2
P97808	FXYD domain-containing ion transport regulator 5 OS=Mus musculus OX=10090 GN=Fxyd5 PE=1 SV=3	2.714	Up	0.0008193	Fxyd5	19.454	62.4	76	6	6	4	4	8	3	3	3	4	2	2	3	1	2	1	1	1	1	0	1	5	4	4	2	2	3	4	4	4	4	4	4	4	4	3	4	4	3	4	3	4
E9Q5F9	Histone-lysine N-methyltransferase SETD2 OS=Mus musculus OX=10090 GN=Setd2 PE=1 SV=1	1.669	Up	0.0061609	Setd2	285.66	4.1	22	8	8	2	0	2	0	1	1	2	0	0	1	1	1	0	0	0	0	0	1	4	4	2	0	0	0	0	0	0	4	2	5	2	3	5	4	2	2	6	4	7
Q8K4Q8	Collectin-12 OS=Mus musculus OX=10090 GN=Colec12 PE=1 SV=1	2.321	Up	0.0046981	Colec12	81.303	12.7	89	9	9	6	5	8	3	6	6	6	6	3	2	4	3	1	1	1	1	0	0	3	6	5	1	2	2	3	3	2	7	8	8	7	7	6	8	6	4	4	6	6
Q8C522	Endonuclease domain-containing 1 protein OS=Mus musculus OX=10090 GN=Endod1 PE=1 SV=2	1.527	Up	0.033936	Endod1	55.262	19.8	63	7	7	2	3	3	1	1	2	3	1	2	1	2	2	2	4	2	1	4	2	2	4	1	3	2	3	4	3	3	5	4	6	5	6	5	7	5	6	6	4	4
A1L314	Macrophage-expressed gene 1 protein OS=Mus musculus OX=10090 GN=Mpeg1 PE=1 SV=1	0.453	Down	0.000119502	Mpeg1	78.39	32.7	299	18	18	14	14	18	16	19	15	13	18	19	17	18	17	5	4	6	9	7	10	12	12	9	3	4	5	6	3	6	16	17	18	17	17	18	17	17	17	18	17	18
Q9JL35	High mobility group nucleosome-binding domain-containing protein 5 OS=Mus musculus OX=10090 GN=Hmgn5 PE=1 SV=2	1.821	Up	0.0015195	Hmgn5	45.343	33.7	162	8	8	4	5	3	6	4	5	7	5	2	7	5	7	6	4	7	8	5	5	6	11	7	6	6	8	8	7	8	5	4	5	5	5	5	6	6	5	6	6	7
Q9Z2G0	Protein fem-1 homolog B OS=Mus musculus OX=10090 GN=Fem1b PE=1 SV=1	0.49	Down	0.00116108	Fem1b	70.222	9.7	46	5	5	2	2	3	3	2	3	5	3	2	2	2	2	1	1	1	1	1	1	1	1	1	1	1	1	1	1	1	2	5	3	5	3	5	5	4	3	3	3	3
Q3U1C6	Putative deoxyribonuclease TATDN3 OS=Mus musculus OX=10090 GN=Tatdn3 PE=1 SV=1	1.539	Up	0.00136018	Tatdn3	32.436	13.9	22	4	4	0	0	0	0	0	0	0	0	0	2	1	1	2	0	1	0	0	1	3	2	3	1	0	1	2	1	1	2	0	3	1	2	3	2	2	1	3	2	3
P70297	Signal transducing adapter molecule 1 OS=Mus musculus OX=10090 GN=Stam PE=1 SV=3	1.676	Up	0.040484	Stam	59.771	17	35	6	5	1	1	0	1	1	1	1	1	1	1	1	0	3	0	0	2	3	1	3	1	3	2	1	0	0	3	3	4	2	4	3	3	3	4	5	3	4	6	3
Q9JKF6	Nectin-1 OS=Mus musculus OX=10090 GN=Nectin1 PE=1 SV=3	1.914	Up	0.023383	Nectin1	57.034	21.7	44	9	9	7	3	5	0	0	0	0	1	0	3	2	3	0	0	0	0	0	0	4	5	4	1	2	1	2	0	1	8	5	7	6	5	4	4	3	4	4	4	5
Q571E4	N-acetylgalactosamine-6-sulfatase OS=Mus musculus OX=10090 GN=Galns PE=1 SV=2	1.568	Up	0.0414	Galns	57.673	17.1	46	6	6	1	4	1	0	0	0	1	1	1	2	1	1	1	2	2	0	1	1	3	3	4	4	0	5	3	2	2	2	5	4	2	2	2	3	3	2	3	5	5
Q8K4J6	Myocardin-related transcription factor A OS=Mus musculus OX=10090 GN=Mrtfa PE=1 SV=2	1.868	Up	0.025076	Mrtfa	102.54	7.3	23	5	5	1	1	1	0	1	2	0	0	1	0	1	0	1	0	1	1	0	0	2	2	2	1	0	1	1	2	1	2	2	3	1	2	2	1	2	2	4	2	2
Q9DBS5	Kinesin light chain 4 OS=Mus musculus OX=10090 GN=Klc4 PE=1 SV=1	1.695	Up	0.00122177	Klc4	68.612	30.7	71	15	10	2	1	2	3	2	2	3	2	2	4	3	5	2	2	2	3	1	2	4	4	5	3	3	3	2	2	2	12	9	10	10	12	11	14	12	10	10	12	12
Q9R1Q6	Transmembrane protein 176B OS=Mus musculus OX=10090 GN=Tmem176b PE=1 SV=1	0.534	Down	0.00103959	Tmem176b	28.367	17.5	69	5	5	3	4	5	4	5	8	5	5	4	3	3	3	2	0	1	3	1	1	1	1	1	1	1	1	0	1	2	5	5	5	5	5	5	5	5	5	5	5	5
Q3ULW8	Protein mono-ADP-ribosyltransferase PARP3 OS=Mus musculus OX=10090 GN=Parp3 PE=2 SV=1	1.9	Up	0.0029235	Parp3	59.948	25.7	85	10	10	0	1	1	1	1	1	3	1	3	3	1	1	4	4	4	5	4	3	4	3	3	4	4	5	7	9	5	3	2	4	7	5	5	4	6	6	6	7	4
Q9D379	Epoxide hydrolase 1 OS=Mus musculus OX=10090 GN=Ephx1 PE=1 SV=2	2.018	Up	0.0033025	Ephx1	52.576	28.4	86	9	9	1	1	1	0	3	1	1	2	2	1	4	3	2	2	5	2	2	2	6	10	7	4	6	5	7	3	3	4	3	5	2	5	3	3	4	4	6	7	6
P84104	Serine/arginine-rich splicing factor 3 OS=Mus musculus OX=10090 GN=Srsf3 PE=1 SV=1	0.529	Down	0.010819	Srsf3	19.329	31.1	103	6	4	3	4	4	4	4	5	4	4	4	4	3	4	4	4	4	3	3	4	3	4	3	3	6	4	4	4	3	5	5	6	6	5	5	6	5	5	6	6	6
Q76LS9	Ubiquitin carboxyl-terminal hydrolase MINDY-1 OS=Mus musculus OX=10090 GN=Mindy1 PE=1 SV=1	1.51	Up	0.0049965	Mindy1	51.225	25	61	7	6	0	0	0	2	0	1	1	1	1	2	2	2	3	4	2	3	4	2	4	2	3	3	4	2	5	4	4	2	1	3	3	4	4	4	2	3	4	4	3
C0HKE9	Histone H2A type 1-P OS=Mus musculus OX=10090 GN=Hist1h2ap PE=1 SV=1	0.46	Down	0.042963	Hist1h2ap	14.135	46.2	65	9	1	2	6	3	3	2	2	3	4	4	2	4	3	1	2	3	1	2	3	2	1	2	3	2	2	1	1	1	9	9	9	9	8	8	9	9	9	9	8	9
P21956	Lactadherin OS=Mus musculus OX=10090 GN=Mfge8 PE=1 SV=3	0.643	Down	0.0078431	Mfge8	51.24	31.7	102	12	12	5	5	5	4	4	4	6	2	5	5	4	9	4	3	5	4	2	3	4	4	4	0	1	2	3	2	3	9	9	9	8	9	10	8	6	9	12	9	10
P17563	Methanethiol oxidase OS=Mus musculus OX=10090 GN=Selenbp1 PE=1 SV=2	2.435	Up	0.00126389	Selenbp1	52.513	34.5	91	12	12	0	2	2	0	1	1	2	2	2	4	5	4	5	3	3	1	3	0	6	8	8	4	4	5	7	6	3	5	6	8	5	6	5	8	7	5	7	10	8
Q2TBA3	Mucosa-associated lymphoid tissue lymphoma translocation protein 1 homolog OS=Mus musculus OX=10090 GN=Malt1 PE=1 SV=2	1.554	Up	0.0189611	Malt1	93.215	29.7	102	17	17	0	0	0	9	9	7	6	11	15	0	1	2	4	1	6	6	6	2	2	5	4	1	0	0	3	0	2	10	4	7	13	13	13	13	14	14	9	11	9
Q9D0F9	Phosphoglucomutase-1 OS=Mus musculus OX=10090 GN=Pgm1 PE=1 SV=4	1.585	Up	0.00120266	Pgm1	61.417	38.1	284	17	17	9	13	12	6	9	7	8	8	8	12	13	13	9	10	10	11	10	6	14	13	12	12	14	11	11	12	11	14	15	16	14	12	12	16	14	13	17	16	15
Q9Z1E4	Glycogen [starch] synthase, muscle OS=Mus musculus OX=10090 GN=Gys1 PE=1 SV=2	1.518	Up	0.035842	Gys1	83.926	32.5	195	18	18	4	2	5	5	3	4	4	4	4	5	6	8	12	12	14	10	7	5	7	9	9	10	9	11	8	10	8	12	6	12	11	13	12	13	10	12	13	15	15
P48962	ADP/ATP translocase 1 OS=Mus musculus OX=10090 GN=Slc25a4 PE=1 SV=4	0.605	Down	0.0020752	Slc25a4	32.904	53	141	17	10	6	8	8	5	7	6	6	6	5	6	5	9	6	3	3	4	3	6	3	5	4	5	6	4	4	3	5	12	14	15	15	14	13	14	14	12	13	15	13
Q9JJG9	Nitric oxide-associated protein 1 OS=Mus musculus OX=10090 GN=Noa1 PE=1 SV=1	0.629	Down	0.030836	Noa1	77.378	13.1	72	7	7	3	1	4	3	5	3	5	3	5	2	3	3	3	3	3	2	5	1	0	1	1	3	0	3	3	2	2	6	4	6	6	6	5	5	5	6	4	6	6
Q8BZR9	Nuclear cap-binding protein subunit 3 OS=Mus musculus OX=10090 GN=Ncbp3 PE=1 SV=1	1.542	Up	0.0078551	Ncbp3	70.042	15.1	67	6	6	3	2	2	2	2	1	3	3	3	2	3	3	2	1	3	2	2	2	5	2	5	3	2	2	2	2	3	3	4	4	4	2	4	5	3	3	5	3	4
Q61286	Transcription factor 12 OS=Mus musculus OX=10090 GN=Tcf12 PE=1 SV=2	1.647	Up	0.0163419	Tcf12	75.81	13.7	17	6	5	3	1	0	0	1	0	1	1	0	1	0	0	0	0	0	0	0	0	2	3	2	1	0	0	0	1	0	5	2	4	4	4	5	2	4	4	1	2	2
Q64705	Upstream stimulatory factor 2 OS=Mus musculus OX=10090 GN=Usf2 PE=1 SV=1	1.627	Up	0.039502	Usf2	36.953	13.9	29	4	3	1	2	1	1	3	3	0	1	0	0	3	2	1	1	0	1	0	0	1	2	1	1	0	1	1	0	2	3	3	4	3	3	4	3	4	3	4	4	4
Q9CR57	60S ribosomal protein L14 OS=Mus musculus OX=10090 GN=Rpl14 PE=1 SV=3	0.635	Down	0.00028177	Rpl14	23.564	32.3	181	7	7	7	9	7	7	9	10	6	11	9	9	5	6	6	8	5	5	6	6	4	6	6	5	8	4	7	5	5	7	7	7	7	6	7	7	7	7	7	7	6
Q99J27	Acetyl-coenzyme A transporter 1 OS=Mus musculus OX=10090 GN=Slc33a1 PE=1 SV=1	0.655	Down	0.0061176	Slc33a1	61.075	14	40	6	6	1	1	2	0	1	2	0	0	1	3	1	2	3	2	1	3	2	2	1	1	1	1	1	1	2	2	3	5	2	4	1	3	5	5	4	4	6	3	4
Q3TC46	Protein PAT1 homolog 1 OS=Mus musculus OX=10090 GN=Patl1 PE=1 SV=2	1.515	Up	0.029216	Patl1	86.769	20.6	95	12	12	4	3	3	5	4	4	3	3	3	3	2	4	4	4	2	6	5	4	3	2	2	4	2	5	3	4	4	11	5	9	5	7	8	6	7	8	11	7	7
Q8BIX3	ARL14 effector protein OS=Mus musculus OX=10090 GN=Arl14ep PE=1 SV=1	1.639	Up	0.034723	Arl14ep	31.01	16.7	17	4	4	1	0	0	0	0	0	1	1	0	0	0	0	0	0	0	1	0	0	3	2	2	0	0	0	3	2	1	2	0	1	3	2	3	3	3	1	2	2	3
Q8K2I4	Beta-mannosidase OS=Mus musculus OX=10090 GN=Manba PE=1 SV=1	1.511	Up	0.044002	Manba	100.83	16.4	77	11	11	3	2	3	2	2	2	2	2	1	3	4	3	5	5	1	1	4	4	4	3	3	3	1	3	3	3	5	7	3	8	9	6	7	6	3	4	8	9	9
Q9D136	2-oxoglutarate and iron-dependent oxygenase domain-containing protein 3 OS=Mus musculus OX=10090 GN=Ogfod3 PE=2 SV=1	1.669	Up	0.0153017	Ogfod3	35.384	18.7	34	4	4	3	1	3	1	1	2	1	3	1	1	1	0	1	1	1	1	0	2	2	2	3	1	0	0	1	1	0	4	2	4	3	2	4	3	4	2	3	4	4
Q64277	ADP-ribosyl cyclase/cyclic ADP-ribose hydrolase 2 OS=Mus musculus OX=10090 GN=Bst1 PE=1 SV=1	1.884	Up	0.00131831	Bst1	34.616	14.1	23	3	3	0	0	0	0	0	0	0	0	0	1	0	1	2	1	1	1	1	0	3	2	1	2	1	1	2	1	2	1	1	1	0	1	0	1	1	0	2	3	3
Q9DCA5	Ribosome biogenesis protein BRX1 homolog OS=Mus musculus OX=10090 GN=Brix1 PE=1 SV=3	0.627	Down	0.00070308	Brix1	41.241	55.8	403	16	16	15	15	17	15	14	15	17	17	16	16	15	13	17	16	16	15	18	18	10	12	10	13	11	16	15	14	17	15	15	16	15	16	16	16	16	15	16	16	15
Q8BYP3	Rho-related GTP-binding protein RhoF OS=Mus musculus OX=10090 GN=Rhof PE=1 SV=1	1.611	Up	0.034276	Rhof	23.577	17.5	38	2	2	0	0	0	1	1	2	2	1	1	2	2	1	2	3	2	2	0	2	1	2	2	2	1	2	2	1	1	2	0	0	1	2	2	2	1	2	2	2	2
Q00547	Hyaluronan mediated motility receptor OS=Mus musculus OX=10090 GN=Hmmr PE=1 SV=4	2.466	Up	0.0172765	Hmmr	91.784	23.3	41	10	10	4	3	6	1	0	1	2	1	2	0	0	1	1	0	1	2	1	1	1	3	2	1	0	1	3	1	2	8	6	8	5	4	5	6	5	6	6	3	6
P12023	Amyloid-beta A4 protein OS=Mus musculus OX=10090 GN=App PE=1 SV=3	1.692	Up	0.028098	App	86.721	12.6	46	7	7	1	0	1	2	1	1	1	1	1	0	1	1	0	0	1	0	1	1	2	2	3	2	5	7	2	4	5	5	1	5	6	5	7	6	3	5	4	6	5
P59729	Ras and Rab interactor 3 OS=Mus musculus OX=10090 GN=Rin3 PE=1 SV=2	1.558	Up	0.011358	Rin3	107.22	5.4	17	3	3	1	0	0	0	1	1	0	1	1	0	1	1	1	0	1	1	0	1	2	0	1	1	0	1	0	1	0	1	2	2	0	3	3	3	2	2	3	2	3
Q91XA2	Golgi membrane protein 1 OS=Mus musculus OX=10090 GN=Golm1 PE=1 SV=2	1.992	Up	4.4824e-05	Golm1	44.326	22.1	88	6	6	2	3	3	3	2	3	2	3	5	3	6	2	4	3	2	4	2	3	2	3	4	5	3	3	5	6	2	5	4	5	5	3	5	4	5	4	4	6	4
P57725	SAM domain-containing protein SAMSN-1 OS=Mus musculus OX=10090 GN=Samsn1 PE=1 SV=2	2.641	Up	0.0110398	Samsn1	41.601	28.8	51	7	7	1	0	0	2	1	1	0	1	0	0	1	1	2	4	2	3	4	3	1	2	3	3	3	3	3	4	3	2	2	1	3	3	5	0	2	0	3	5	4
Q9WV30	Nuclear factor of activated T-cells 5 OS=Mus musculus OX=10090 GN=Nfat5 PE=1 SV=2	1.54	Up	0.0040612	Nfat5	165.8	10	62	10	10	3	4	3	3	2	2	2	1	2	2	3	2	2	2	1	3	2	3	5	5	3	1	1	2	1	2	0	6	7	7	5	6	6	3	3	4	4	7	4
Q60876	Eukaryotic translation initiation factor 4E-binding protein 1 OS=Mus musculus OX=10090 GN=Eif4ebp1 PE=1 SV=3	1.515	Up	0.028697	Eif4ebp1	12.325	81.2	96	6	6	1	3	4	3	2	1	3	2	1	3	2	3	5	6	8	4	5	6	2	4	4	4	4	4	3	4	5	3	4	4	3	4	3	4	4	3	4	5	5
Q9CQX4	PCNA-associated factor OS=Mus musculus OX=10090 GN=Pclaf PE=1 SV=1	1.699	Up	0.020839	Pclaf	11.993	56.4	62	7	7	7	7	8	1	4	2	5	5	4	3	2	3	0	0	0	0	0	0	3	4	4	0	0	0	0	0	0	5	6	7	5	6	4	5	6	5	5	5	4
Q9CQ56	Vesicle transport protein USE1 OS=Mus musculus OX=10090 GN=Use1 PE=1 SV=1	1.582	Up	0.00027683	Use1	30.593	43	54	10	9	2	3	2	1	2	2	0	3	2	1	0	1	2	1	2	1	4	3	4	3	1	3	2	3	2	2	2	5	6	7	4	5	5	3	4	5	5	6	5
Q3TCN2	Putative phospholipase B-like 2 OS=Mus musculus OX=10090 GN=Plbd2 PE=1 SV=2	1.536	Up	0.0069768	Plbd2	66.289	17.8	82	7	7	3	2	4	3	3	5	2	2	2	4	2	5	3	2	3	3	2	2	4	5	5	3	1	4	3	2	3	5	6	6	5	6	5	5	4	4	6	4	7
P60824	Cold-inducible RNA-binding protein OS=Mus musculus OX=10090 GN=Cirbp PE=1 SV=1	1.854	Up	0.0103038	Cirbp	18.607	20.9	23	3	3	1	1	1	0	1	0	0	0	0	1	2	1	1	0	0	1	1	0	2	3	2	1	0	1	2	0	1	3	2	2	2	2	3	3	1	3	3	3	2
Q8R5J9	PRA1 family protein 3 OS=Mus musculus OX=10090 GN=Arl6ip5 PE=1 SV=2	0.603	Down	0.048297	Arl6ip5	21.557	25	76	5	5	3	2	3	4	4	3	3	4	3	3	4	2	3	1	2	2	2	4	2	3	2	4	2	2	3	2	4	4	4	5	4	4	5	4	5	4	4	4	4
Q8K1L5	E3 ubiquitin-protein ligase PPP1R11 OS=Mus musculus OX=10090 GN=Ppp1r11 PE=1 SV=1	1.555	Up	0.00192182	Ppp1r11	14.544	40.5	120	4	4	6	3	2	4	4	3	5	6	6	7	3	5	6	4	6	3	4	3	4	6	5	3	3	4	6	5	4	4	3	4	4	4	4	4	4	4	4	4	4
Q9Z127	Large neutral amino acids transporter small subunit 1 OS=Mus musculus OX=10090 GN=Slc7a5 PE=1 SV=2	1.844	Up	0.0169028	Slc7a5	55.872	7	33	4	3	0	1	0	1	0	1	1	1	1	1	1	1	2	1	2	1	2	2	1	1	2	0	2	2	2	2	2	2	2	3	3	4	4	2	3	4	4	4	3
Q3U9G9	Delta(14)-sterol reductase LBR OS=Mus musculus OX=10090 GN=Lbr PE=1 SV=2	0.6	Down	4.2896e-05	Lbr	71.439	26.7	241	15	15	10	12	11	9	7	11	10	12	10	11	11	12	9	8	7	7	10	9	8	9	7	5	5	8	8	9	6	14	14	14	12	14	14	12	13	13	15	14	14
P10400	Retrovirus-related Pol polyprotein (Fragment) OS=Mus musculus OX=10090 GN=Pol PE=2 SV=1	1.679	Up	0.040843	Pol	13.302	25	54	3	3	2	3	2	2	4	3	3	3	1	1	1	1	2	1	1	1	2	3	4	3	2	1	0	2	1	3	2	2	2	3	2	3	3	2	3	2	2	2	2
Q8R2Q8	Bone marrow stromal antigen 2 OS=Mus musculus OX=10090 GN=Bst2 PE=1 SV=1	1.523	Up	0.0044241	Bst2	19.152	27.9	38	5	5	2	1	0	1	4	2	2	1	1	1	2	2	2	1	0	2	1	2	1	1	1	0	1	1	3	1	2	3	3	1	2	5	2	4	4	3	2	3	3
Q91Z53	Glyoxylate reductase/hydroxypyruvate reductase OS=Mus musculus OX=10090 GN=Grhpr PE=1 SV=1	1.619	Up	0.00147905	Grhpr	35.328	32.9	139	8	8	3	6	3	3	3	3	5	4	4	5	7	6	5	7	5	4	4	5	8	6	8	9	5	7	5	5	4	7	6	6	7	6	6	6	6	7	8	8	8
Q9D8B4	NADH dehydrogenase [ubiquinone] 1 alpha subcomplex subunit 11 OS=Mus musculus OX=10090 GN=Ndufa11 PE=1 SV=2	0.658	Down	0.0053635	Ndufa11	14.982	51.1	103	4	4	3	6	4	4	4	4	4	4	4	5	5	3	4	4	3	4	3	6	4	2	4	4	2	3	4	3	3	4	4	4	4	4	4	4	4	4	4	3	4
A2APB8	Targeting protein for Xklp2 OS=Mus musculus OX=10090 GN=Tpx2 PE=1 SV=1	1.743	Up	0.000100709	Tpx2	85.893	38.1	207	24	24	13	12	14	8	7	6	11	14	12	5	6	4	4	4	5	7	5	4	8	12	10	6	8	4	6	7	5	21	19	22	17	16	20	20	21	18	13	17	15
Q9JL61	DNA-binding protein Rfx5 OS=Mus musculus OX=10090 GN=Rfx5 PE=1 SV=2	2.222	Up	0.047082	Rfx5	69.734	9	19	4	4	0	0	0	0	1	0	1	0	0	1	2	1	0	0	2	0	2	0	4	1	2	1	0	1	0	0	0	1	2	3	1	2	1	2	1	2	3	3	4
Q3V300	Kinesin-like protein KIF22 OS=Mus musculus OX=10090 GN=Kif22 PE=2 SV=2	1.579	Up	7.8866e-05	Kif22	73.189	26.4	70	10	10	8	3	5	2	2	1	3	3	4	3	2	2	1	1	1	2	1	1	4	4	4	2	1	2	3	2	3	8	6	8	4	4	3	8	6	7	5	5	5
Q91XD7	Protein disulfide isomerase Creld1 OS=Mus musculus OX=10090 GN=Creld1 PE=1 SV=1	1.533	Up	0.0115378	Creld1	45.717	21.9	40	7	7	1	1	0	1	1	0	1	1	0	1	0	2	4	3	1	4	2	2	3	2	2	0	2	3	0	2	1	3	3	5	5	4	5	3	4	3	5	4	4
Q60715	Prolyl 4-hydroxylase subunit alpha-1 OS=Mus musculus OX=10090 GN=P4ha1 PE=1 SV=2	1.766	Up	0.000156428	P4ha1	60.909	38.8	361	22	22	14	15	15	13	15	16	15	17	16	9	8	13	16	14	8	10	11	14	15	17	13	12	14	11	14	13	13	18	20	17	19	17	19	19	20	21	21	20	20
P16546	Spectrin alpha chain, non-erythrocytic 1 OS=Mus musculus OX=10090 GN=Sptan1 PE=1 SV=4	1.518	Up	1.57236e-05	Sptan1	284.59	46.2	1267	97	95	49	41	61	43	37	37	36	31	37	60	52	58	45	39	46	43	34	33	65	59	67	58	41	45	48	54	48	79	73	78	70	77	77	73	67	68	77	82	86
P62830	60S ribosomal protein L23 OS=Mus musculus OX=10090 GN=Rpl23 PE=1 SV=1	0.603	Down	0.033142	Rpl23	14.865	58.6	283	9	9	13	9	13	10	11	10	11	14	15	10	12	10	10	13	12	10	9	12	9	10	9	7	11	6	12	8	7	8	8	9	9	9	8	8	8	8	7	6	7
Q9JM96	Cdc42 effector protein 4 OS=Mus musculus OX=10090 GN=Cdc42ep4 PE=1 SV=1	1.604	Up	0.0188018	Cdc42ep4	37.869	15.5	38	4	4	1	0	2	2	2	1	3	3	1	2	1	1	1	2	0	1	0	0	4	4	2	0	1	0	1	1	2	3	0	4	2	4	2	4	3	2	3	4	3
P62281	40S ribosomal protein S11 OS=Mus musculus OX=10090 GN=Rps11 PE=1 SV=3	0.645	Down	1.70071e-05	Rps11	18.431	50	303	13	13	10	14	13	13	14	11	13	15	12	11	11	13	14	10	9	11	12	12	9	10	9	8	12	8	10	11	8	12	12	12	12	12	12	11	11	12	12	12	12
Q9QZM0	Ubiquilin-2 OS=Mus musculus OX=10090 GN=Ubqln2 PE=1 SV=2	1.544	Up	0.00100392	Ubqln2	67.35	26	180	10	7	7	7	10	6	7	6	5	6	6	6	10	5	8	6	8	5	6	4	8	5	9	7	6	5	7	8	7	9	7	9	10	10	10	8	9	9	8	9	8
P50518	V-type proton ATPase subunit E 1 OS=Mus musculus OX=10090 GN=Atp6v1e1 PE=1 SV=2	1.542	Up	0.0024189	Atp6v1e1	26.157	45.1	222	14	14	6	7	9	8	7	6	8	9	5	6	7	7	11	8	9	7	10	10	9	8	11	9	9	10	8	9	9	10	11	11	11	13	9	12	10	11	11	10	10
Q8BW72	Lysine-specific demethylase 4A OS=Mus musculus OX=10090 GN=Kdm4a PE=1 SV=3	1.661	Up	0.0028563	Kdm4a	120.33	7.9	33	7	7	0	0	0	0	1	1	1	1	1	1	1	1	2	1	1	1	1	3	2	4	2	1	2	2	1	1	1	5	1	2	5	5	6	4	5	3	4	4	3
Q8R0A7	Uncharacterized protein KIAA0513 OS=Mus musculus OX=10090 GN=Kiaa0513 PE=1 SV=1	1.55	Up	0.0044204	Kiaa0513	46.318	21.4	33	6	6	1	2	0	0	1	0	1	1	1	1	3	0	1	2	0	2	1	1	1	3	2	1	0	2	2	3	1	6	6	3	4	5	4	2	4	4	5	6	4
Q99LI9	Polyribonucleotide 5'-hydroxyl-kinase Clp1 OS=Mus musculus OX=10090 GN=Clp1 PE=1 SV=1	0.617	Down	0.009783	Clp1	47.737	25.6	60	8	8	1	3	0	1	3	3	4	6	2	5	4	3	1	2	1	2	1	2	2	2	2	1	2	2	3	1	1	7	7	7	7	8	8	7	7	6	8	7	6
Q8K482	EMILIN-2 OS=Mus musculus OX=10090 GN=Emilin2 PE=1 SV=1	1.972	Up	0.00193908	Emilin2	117.31	9.1	40	7	7	0	0	0	1	2	1	0	0	0	0	1	0	1	3	3	5	1	1	2	3	1	3	2	2	3	2	3	2	1	2	2	5	4	2	6	3	3	3	3
Q8BG60	Thioredoxin-interacting protein OS=Mus musculus OX=10090 GN=Txnip PE=1 SV=1	2.143	Up	0.047038	Txnip	44.363	17.6	25	5	5	1	1	2	2	0	3	0	1	1	1	0	1	2	0	1	1	1	1	0	0	1	2	1	1	1	0	0	2	1	3	2	4	4	2	3	1	3	3	3
Q61112	45 kDa calcium-binding protein OS=Mus musculus OX=10090 GN=Sdf4 PE=1 SV=1	8.602	Up	0.00118452	Sdf4	42.064	23	43	6	6	0	1	0	1	1	1	0	1	0	0	0	0	3	2	0	2	1	1	4	3	2	4	1	5	3	3	4	2	2	4	2	3	5	2	3	0	2	1	2
P19973	Lymphocyte-specific protein 1 OS=Mus musculus OX=10090 GN=Lsp1 PE=1 SV=2	2.079	Up	2.096e-07	Lsp1	36.713	52.7	156	10	10	6	5	6	6	5	7	5	7	4	8	8	8	5	6	6	3	4	3	8	9	8	6	4	7	4	5	3	8	6	8	8	7	8	8	7	7	7	10	8
Q80X32	UPF0461 protein C5orf24 homolog OS=Mus musculus OX=10090 PE=2 SV=1	2.263	Up	0.039002	---	20.139	27.7	15	3	3	0	0	0	0	1	0	0	1	0	1	1	1	0	0	0	1	0	0	3	2	1	0	0	1	1	1	0	1	0	1	2	1	1	1	1	1	2	2	2
P09581	Macrophage colony-stimulating factor 1 receptor OS=Mus musculus OX=10090 GN=Csf1r PE=1 SV=3	5.069	Up	0.0002354	Csf1r	109.18	29.1	178	22	22	11	10	13	5	8	6	3	1	3	7	5	7	2	2	3	1	1	2	17	18	26	5	3	4	6	5	4	17	15	19	12	14	13	8	7	8	12	15	14
P52019	Squalene monooxygenase OS=Mus musculus OX=10090 GN=Sqle PE=2 SV=1	0.559	Down	0.0148226	Sqle	63.769	18.4	78	7	7	7	5	5	5	8	7	6	6	8	5	3	1	2	1	2	1	0	1	2	1	1	0	1	0	0	0	0	6	4	7	5	6	6	5	6	6	5	5	5
Q8VIB3	Type 2 lactosamine alpha-2,3-sialyltransferase OS=Mus musculus OX=10090 GN=St3gal6 PE=2 SV=3	2.172	Up	0.0100374	St3gal6	37.854	25.2	41	8	8	1	1	0	3	0	4	2	2	1	0	0	0	2	0	3	3	1	2	2	2	1	2	1	2	3	1	2	4	3	4	7	3	7	4	4	3	4	3	4
Q9Z2V6	Histone deacetylase 5 OS=Mus musculus OX=10090 GN=Hdac5 PE=1 SV=2	2.138	Up	0.0053602	Hdac5	120.94	1.9	10	2	2	1	0	1	0	0	0	0	0	0	0	1	0	0	0	0	0	0	0	2	2	2	1	0	0	0	0	0	2	2	2	2	1	1	1	1	1	2	2	2
Q9Z2D6	Methyl-CpG-binding protein 2 OS=Mus musculus OX=10090 GN=Mecp2 PE=1 SV=1	1.624	Up	0.00071528	Mecp2	52.307	23.8	65	8	8	2	1	1	2	1	3	2	2	1	3	0	3	5	2	4	1	3	1	3	3	3	3	3	2	4	4	3	3	2	6	3	3	7	6	4	5	6	5	4
Q8R0F5	RNA-binding motif protein, X-linked 2 OS=Mus musculus OX=10090 GN=Rbmx2 PE=1 SV=1	1.956	Up	0.0070156	Rbmx2	37.535	11.7	36	3	3	0	2	2	2	1	2	0	0	1	1	2	1	2	1	1	1	2	2	0	1	3	2	1	1	1	1	3	2	2	3	3	2	3	2	2	2	1	3	3
Q8K3A0	Iron-sulfur cluster co-chaperone protein HscB OS=Mus musculus OX=10090 GN=Hscb PE=1 SV=2	1.861	Up	0.0179823	Hscb	26.645	20.9	21	3	3	2	1	2	1	1	0	0	1	0	1	0	2	0	1	1	1	1	0	2	1	1	0	0	0	1	0	1	3	2	3	2	2	3	1	2	2	2	3	3
O35969	Guanidinoacetate N-methyltransferase OS=Mus musculus OX=10090 GN=Gamt PE=1 SV=1	1.67	Up	0.0141201	Gamt	26.336	54.7	92	8	8	3	4	4	2	3	2	3	3	3	6	5	5	1	3	4	4	2	2	4	8	4	4	3	6	2	1	1	7	6	8	5	6	6	3	5	7	7	7	8
O08901	Mitotic checkpoint serine/threonine-protein kinase BUB1 OS=Mus musculus OX=10090 GN=Bub1 PE=1 SV=1	2.215	Up	0.00150222	Bub1	119.56	6.8	28	4	4	2	3	1	1	1	1	1	1	1	1	0	1	1	1	0	1	1	0	2	2	2	0	1	0	1	1	1	3	4	3	1	2	2	3	1	2	3	1	3
Q62433	Protein NDRG1 OS=Mus musculus OX=10090 GN=Ndrg1 PE=1 SV=1	1.913	Up	5.5745e-05	Ndrg1	43.008	47.2	259	12	12	5	1	6	5	7	6	8	9	10	13	12	13	7	11	11	8	8	6	13	16	14	13	10	12	11	13	11	8	6	8	8	8	8	8	8	9	11	10	10
Q99K43	Protein regulator of cytokinesis 1 OS=Mus musculus OX=10090 GN=Prc1 PE=1 SV=2	1.623	Up	3.6802e-05	Prc1	70.289	19.2	68	11	11	5	1	3	1	2	2	8	6	5	2	1	0	3	1	0	3	1	2	4	4	5	1	3	1	1	2	1	10	7	10	4	6	5	9	9	7	9	9	7
Q8CFE6	Sodium-coupled neutral amino acid transporter 2 OS=Mus musculus OX=10090 GN=Slc38a2 PE=1 SV=1	0.464	Down	0.000101323	Slc38a2	55.503	16.1	114	5	5	5	3	2	5	4	4	5	4	5	5	4	4	4	5	7	4	5	4	3	4	4	4	4	3	4	4	5	4	2	3	4	4	4	4	4	3	4	4	4
Q91VC9	Growth hormone-inducible transmembrane protein OS=Mus musculus OX=10090 GN=Ghitm PE=1 SV=1	0.552	Down	0.02524	Ghitm	37.275	24.6	42	7	7	2	2	1	2	1	2	2	1	1	3	2	1	0	1	2	1	2	3	3	1	2	0	2	1	3	1	0	7	5	3	5	6	5	6	5	4	7	7	7
Q9R0H0	Peroxisomal acyl-coenzyme A oxidase 1 OS=Mus musculus OX=10090 GN=Acox1 PE=1 SV=5	1.516	Up	0.025899	Acox1	74.648	29.2	85	12	12	2	4	5	1	3	2	0	0	2	6	4	2	1	3	3	3	3	2	5	3	6	3	4	3	6	5	4	9	5	9	11	7	9	8	8	4	8	8	6
O70126	Aurora kinase B OS=Mus musculus OX=10090 GN=Aurkb PE=1 SV=2	1.609	Up	0.00090241	Aurkb	39.384	41.2	141	10	10	9	7	8	5	2	5	6	6	5	5	4	5	5	5	5	5	3	3	7	8	7	4	2	7	6	4	3	9	9	8	8	6	8	9	9	8	8	8	7
Q9JIZ9	Phospholipid scramblase 3 OS=Mus musculus OX=10090 GN=Plscr3 PE=1 SV=1	1.675	Up	0.0141601	Plscr3	31.802	19.6	47	3	3	1	1	2	1	2	2	2	2	2	2	1	2	2	2	2	3	2	2	2	1	2	2	1	1	2	2	1	1	1	2	2	2	2	2	2	2	3	2	2
Q9QZA0	Carbonic anhydrase 5B, mitochondrial OS=Mus musculus OX=10090 GN=Ca5b PE=1 SV=2	3.768	Up	0.0132982	Ca5b	36.622	11.7	12	3	3	0	0	0	0	0	0	0	0	0	0	0	1	0	1	1	0	0	1	2	1	2	1	1	0	1	0	0	2	3	2	3	1	3	1	2	3	2	1	3
Q3TVI8	Pre-B-cell leukemia transcription factor-interacting protein 1 OS=Mus musculus OX=10090 GN=Pbxip1 PE=1 SV=2	1.841	Up	0.003855	Pbxip1	81.163	14.4	40	7	7	0	1	0	0	1	2	2	1	2	0	2	1	1	2	2	1	2	2	2	1	2	2	3	2	2	2	2	1	1	3	3	5	6	6	4	4	5	3	5
P48999	Arachidonate 5-lipoxygenase OS=Mus musculus OX=10090 GN=Alox5 PE=1 SV=3	1.527	Up	2.6181e-06	Alox5	77.966	30	179	15	15	6	5	8	9	7	6	8	6	5	8	9	8	7	6	5	4	4	4	9	10	10	10	5	8	5	2	5	10	9	10	11	11	9	9	8	10	12	13	13
Q99J93	Interferon-induced transmembrane protein 2 OS=Mus musculus OX=10090 GN=Ifitm2 PE=1 SV=1	0.49	Down	0.0067621	Ifitm2	15.743	17.4	60	3	2	2	0	2	3	2	2	0	2	1	2	3	3	3	3	3	2	4	3	2	2	2	2	2	1	3	3	3	3	3	3	3	3	2	3	2	2	3	3	3
P45700	Mannosyl-oligosaccharide 1,2-alpha-mannosidase IA OS=Mus musculus OX=10090 GN=Man1a1 PE=1 SV=1	2.011	Up	0.025901	Man1a1	73.275	17.1	42	7	7	0	0	0	0	0	1	1	0	0	1	1	0	2	1	3	2	4	1	2	2	2	4	1	3	4	5	2	1	1	3	5	2	5	4	4	3	7	4	6
Q9CQW9	Interferon-induced transmembrane protein 3 OS=Mus musculus OX=10090 GN=Ifitm3 PE=1 SV=1	0.454	Down	0.00070163	Ifitm3	14.954	48.9	253	6	5	9	9	8	11	12	14	10	10	9	12	11	8	12	10	11	11	10	12	6	8	8	7	2	6	8	10	9	5	5	5	5	6	4	5	5	4	5	5	5
Q99KW9	T-cell immunomodulatory protein OS=Mus musculus OX=10090 GN=Itfg1 PE=1 SV=2	1.63	Up	0.041839	Itfg1	67.464	8.7	30	4	4	0	0	1	2	0	1	1	1	0	1	1	2	1	1	2	1	1	0	1	1	2	2	1	1	2	3	1	2	2	2	3	3	4	2	2	2	3	3	3
P70704	Phospholipid-transporting ATPase IA OS=Mus musculus OX=10090 GN=Atp8a1 PE=1 SV=2	1.587	Up	0.0038605	Atp8a1	131.41	7.9	29	7	7	1	1	0	0	0	0	0	0	0	2	1	1	1	1	1	1	1	0	3	4	2	2	1	3	1	1	1	4	4	2	4	2	1	3	4	0	4	3	3
Q9DBT3	Coiled-coil domain-containing protein 97 OS=Mus musculus OX=10090 GN=Ccdc97 PE=1 SV=1	1.559	Up	0.028241	Ccdc97	38.724	32.1	22	8	8	0	4	1	1	2	1	1	1	0	0	1	0	1	1	0	0	0	0	1	3	0	0	1	1	1	0	1	6	6	8	6	5	3	5	6	4	6	8	6
Q99LJ1	Tissue alpha-L-fucosidase OS=Mus musculus OX=10090 GN=Fuca1 PE=1 SV=1	2.388	Up	0.00177686	Fuca1	52.28	8.6	23	3	3	0	0	0	1	0	1	0	0	0	1	1	1	1	0	1	1	0	0	3	1	2	1	2	2	1	2	1	2	0	2	1	0	2	1	0	2	2	2	2
Q3UUQ7	GPI inositol-deacylase OS=Mus musculus OX=10090 GN=Pgap1 PE=1 SV=3	0.623	Down	0.00042154	Pgap1	104.58	7.7	75	5	5	3	3	3	3	3	2	4	2	4	4	2	4	2	2	3	2	3	3	3	3	4	3	1	2	3	2	2	5	4	5	4	5	4	5	4	4	5	5	5
P51881	ADP/ATP translocase 2 OS=Mus musculus OX=10090 GN=Slc25a5 PE=1 SV=3	0.659	Down	6.0055e-05	Slc25a5	32.931	50.7	418	19	12	15	19	18	16	20	22	15	16	16	15	15	15	15	16	13	18	15	14	13	13	12	16	19	12	17	12	11	14	17	16	17	16	18	18	17	16	15	16	14
P61804	Dolichyl-diphosphooligosaccharide--protein glycosyltransferase subunit DAD1 OS=Mus musculus OX=10090 GN=Dad1 PE=1 SV=3	0.418	Down	0.029683	Dad1	12.497	28.3	39	3	3	3	3	1	1	1	2	3	1	1	1	3	2	2	1	1	2	1	1	1	1	1	0	1	1	1	2	1	3	3	2	2	3	3	3	2	2	1	3	3
Q9D6W8	BLOC-1-related complex subunit 6 OS=Mus musculus OX=10090 GN=Borcs6 PE=1 SV=1	1.67	Up	0.037637	Borcs6	38.011	24.4	39	5	5	2	0	2	1	2	1	2	1	0	2	2	2	2	1	2	1	1	0	2	4	2	0	2	1	2	1	1	3	1	3	2	3	4	2	2	3	4	4	4
Q9JKK1	Syntaxin-6 OS=Mus musculus OX=10090 GN=Stx6 PE=1 SV=1	1.762	Up	0.00099811	Stx6	28.996	37.3	56	7	6	1	2	3	3	4	3	3	2	4	3	1	2	3	1	0	1	2	0	2	3	2	2	3	2	2	1	1	3	3	4	5	4	4	4	5	6	4	3	4
P03975	IgE-binding protein OS=Mus musculus OX=10090 GN=Iap PE=2 SV=1	0.635	Down	0.00061501	Iap	62.747	23.5	169	10	10	7	6	5	8	6	10	6	6	7	9	8	6	6	6	6	5	7	7	5	2	4	6	6	5	6	9	5	9	8	7	8	8	8	8	7	9	9	9	10
O08992	Syntenin-1 OS=Mus musculus OX=10090 GN=Sdcbp PE=1 SV=1	0.643	Down	8.1648e-05	Sdcbp	32.379	35.1	113	8	7	4	4	3	5	4	5	4	5	4	4	3	5	3	5	4	5	5	4	2	4	3	2	3	5	4	9	5	4	4	4	6	5	6	5	5	4	5	6	7
P55065	Phospholipid transfer protein OS=Mus musculus OX=10090 GN=Pltp PE=1 SV=1	2.602	Up	0.0040827	Pltp	54.452	9.9	12	4	4	2	0	2	0	0	0	0	0	0	1	0	1	0	0	0	0	0	0	2	1	3	0	0	0	0	0	0	3	1	2	2	2	3	2	1	1	3	3	2
P62315	Small nuclear ribonucleoprotein Sm D1 OS=Mus musculus OX=10090 GN=Snrpd1 PE=1 SV=1	0.57	Down	0.00073907	Snrpd1	13.281	37.8	120	5	5	5	4	5	7	6	4	5	5	3	4	5	5	5	5	5	2	5	5	4	4	6	5	1	5	3	3	4	4	3	4	4	4	5	3	4	3	4	4	4
Q9CQH7	Transcription factor BTF3 homolog 4 OS=Mus musculus OX=10090 GN=Btf3l4 PE=1 SV=1	1.919	Up	0.00085509	Btf3l4	17.27	48.7	93	6	6	3	4	3	3	2	4	5	0	2	4	1	3	4	4	5	4	4	3	4	5	4	2	4	3	4	4	5	5	4	5	5	5	5	5	5	5	5	5	5
Q8K298	Anillin OS=Mus musculus OX=10090 GN=Anln PE=1 SV=2	1.591	Up	0.000121244	Anln	122.79	35.2	210	25	25	12	13	14	4	7	2	11	12	11	6	6	5	6	7	7	4	7	5	12	11	11	7	4	9	10	4	3	21	18	20	14	16	15	21	17	19	18	19	16
E9Q612	Receptor-type tyrosine-protein phosphatase O OS=Mus musculus OX=10090 GN=Ptpro PE=1 SV=1	2.905	Up	0.0107019	Ptpro	138.59	6.2	30	6	6	1	1	2	1	0	1	0	1	1	1	2	2	1	1	1	0	1	0	2	2	4	1	1	0	1	1	1	5	1	2	2	2	2	1	2	1	5	5	4
Q9D1L0	Coiled-coil-helix-coiled-coil-helix domain-containing protein 2 OS=Mus musculus OX=10090 GN=Chchd2 PE=2 SV=1	1.628	Up	0.00157686	Chchd2	15.661	30.7	80	3	3	4	5	4	2	3	3	3	2	3	3	3	3	3	3	1	2	1	3	4	4	3	3	3	4	3	3	2	3	3	3	3	3	3	3	3	3	3	3	3
Q9R117	Non-receptor tyrosine-protein kinase TYK2 OS=Mus musculus OX=10090 GN=Tyk2 PE=1 SV=3	1.576	Up	0.036336	Tyk2	133.31	8.6	15	6	6	0	0	0	0	0	0	0	0	0	0	1	0	0	1	1	0	0	1	1	2	4	1	0	0	2	0	1	2	2	2	2	1	4	2	3	2	2	3	4
Q80Y17	Lethal(2) giant larvae protein homolog 1 OS=Mus musculus OX=10090 GN=Llgl1 PE=1 SV=1	1.885	Up	0.0171216	Llgl1	112.62	9.7	19	6	6	2	2	0	0	0	0	0	0	0	0	1	1	1	0	0	0	0	1	1	4	3	0	1	0	1	1	0	2	3	1	2	3	1	0	3	2	3	2	3
P05555	Integrin alpha-M OS=Mus musculus OX=10090 GN=Itgam PE=1 SV=2	1.738	Up	3.9772e-05	Itgam	127.48	33.5	590	36	36	12	13	13	17	21	22	20	14	14	19	22	19	24	28	21	18	24	21	25	27	26	26	30	27	26	33	28	27	18	22	24	29	26	25	24	22	25	31	28
Q91ZX7	Prolow-density lipoprotein receptor-related protein 1 OS=Mus musculus OX=10090 GN=Lrp1 PE=1 SV=1	1.673	Up	1.68731e-05	Lrp1	504.74	30.9	1632	105	105	72	54	72	46	54	55	59	51	48	66	65	67	56	46	55	50	44	35	88	86	92	73	58	67	61	64	48	85	73	78	74	70	80	77	69	73	88	88	88
Q91VY5	Lysine-specific demethylase 4B OS=Mus musculus OX=10090 GN=Kdm4b PE=2 SV=1	1.929	Up	0.032581	Kdm4b	121.6	5.2	27	3	3	0	2	1	1	2	3	1	1	2	1	0	1	2	1	0	0	0	0	2	2	1	1	0	2	1	0	0	1	1	3	1	3	3	2	1	1	3	1	2
Q03385	Ral guanine nucleotide dissociation stimulator OS=Mus musculus OX=10090 GN=Ralgds PE=1 SV=2	2.006	Up	0.021083	Ralgds	94.201	2.2	25	1	1	1	1	1	1	1	1	1	0	1	1	1	1	1	0	1	1	1	1	2	0	2	1	1	1	1	0	1	1	1	1	1	1	1	1	1	1	1	1	1
Q9EQJ0	Two pore calcium channel protein 1 OS=Mus musculus OX=10090 GN=Tpcn1 PE=1 SV=1	2.058	Up	0.00113951	Tpcn1	94.495	5.4	30	3	3	1	1	1	1	1	1	1	1	1	0	2	1	1	1	1	1	1	1	2	1	3	1	1	1	1	1	1	3	2	1	1	1	2	2	2	2	3	3	2
Q8CGA3	Large neutral amino acids transporter small subunit 4 OS=Mus musculus OX=10090 GN=Slc43a2 PE=1 SV=1	2.862	Up	0.027903	Slc43a2	62.43	5.8	8	3	3	0	0	0	0	0	0	0	0	0	1	1	0	0	0	0	0	0	0	3	2	1	0	0	0	0	0	0	1	1	1	1	0	1	1	0	0	2	1	2
P97477	Aurora kinase A OS=Mus musculus OX=10090 GN=Aurka PE=1 SV=1	1.868	Up	0.0006837	Aurka	44.772	28.9	68	8	8	5	5	3	2	2	2	6	5	5	1	2	1	3	1	2	3	1	2	4	3	2	2	2	1	2	0	1	7	5	8	4	5	5	7	6	6	4	5	5
Q99NH8	Triggering receptor expressed on myeloid cells 2 OS=Mus musculus OX=10090 GN=Trem2 PE=1 SV=1	1.674	Up	0.0118403	Trem2	24.527	16.3	23	2	2	1	2	1	2	0	2	0	2	1	1	1	2	0	0	0	0	0	0	1	1	1	1	0	0	2	1	1	2	2	2	2	2	2	0	2	2	2	2	2
Q920A7	AFG3-like protein 1 OS=Mus musculus OX=10090 GN=Afg3l1 PE=1 SV=2	0.611	Down	0.0100758	Afg3l1	87.046	16.6	51	9	8	1	2	3	1	3	5	5	0	0	5	0	4	1	4	1	3	2	1	0	0	1	1	1	1	2	1	3	4	6	6	5	6	7	6	3	4	7	5	6
P07742	Ribonucleoside-diphosphate reductase large subunit OS=Mus musculus OX=10090 GN=Rrm1 PE=1 SV=2	0.584	Down	0.00026201	Rrm1	90.209	48.9	493	31	31	25	26	25	23	23	24	23	20	21	24	23	20	20	19	21	17	15	18	12	16	16	9	7	6	12	15	13	27	23	26	23	25	26	26	23	25	28	25	25
Q8VHL1	Histone-lysine N-methyltransferase SETD7 OS=Mus musculus OX=10090 GN=Setd7 PE=1 SV=2	1.702	Up	0.030155	Setd7	40.506	27.3	53	5	5	1	1	2	3	1	0	1	2	1	5	2	5	2	2	2	3	2	2	3	2	3	2	1	1	2	1	1	4	2	4	4	4	3	2	4	3	5	4	4
P13020	Gelsolin OS=Mus musculus OX=10090 GN=Gsn PE=1 SV=3	1.827	Up	3.9555e-05	Gsn	85.941	40.9	709	30	19	26	20	23	21	24	25	17	22	24	26	22	25	32	28	27	19	24	24	31	33	42	28	31	32	26	29	28	26	21	24	21	25	27	25	26	22	25	24	26
P21460	Cystatin-C OS=Mus musculus OX=10090 GN=Cst3 PE=1 SV=2	2.364	Up	0.00173849	Cst3	15.531	61.4	110	8	8	8	8	9	3	7	5	6	5	7	4	4	4	0	0	0	0	1	0	5	6	6	1	5	4	4	3	5	6	7	7	6	5	6	6	5	7	4	6	5
Q9R013	Cathepsin F OS=Mus musculus OX=10090 GN=Ctsf PE=1 SV=1	2.049	Up	0.036879	Ctsf	51.66	7.4	21	2	2	1	2	0	0	0	0	1	0	0	2	1	1	0	1	0	1	1	0	1	3	2	0	0	1	1	1	1	2	2	2	1	2	1	2	1	1	2	2	2
Q9QWR8	Alpha-N-acetylgalactosaminidase OS=Mus musculus OX=10090 GN=Naga PE=1 SV=2	1.575	Up	0.0005366	Naga	47.234	21.4	80	7	7	2	3	3	1	3	2	3	2	2	3	4	5	3	1	2	2	4	3	4	5	5	4	2	3	3	4	2	5	4	4	4	6	4	4	5	5	6	5	5
P15702	Leukosialin OS=Mus musculus OX=10090 GN=Spn PE=1 SV=1	2.068	Up	0.00042237	Spn	40.038	9.6	53	2	2	2	2	2	2	2	2	2	2	1	2	2	2	1	2	2	2	2	2	2	2	3	2	2	2	2	2	2	2	2	2	2	2	2	2	2	2	2	2	2
Q9D6U8	Protein FAM162A OS=Mus musculus OX=10090 GN=Fam162a PE=1 SV=1	1.871	Up	0.020143	Fam162a	17.725	38.7	116	7	7	5	2	5	5	3	4	3	4	4	5	4	5	3	3	5	5	4	2	6	7	6	5	4	6	4	3	4	5	4	5	5	6	5	4	6	5	5	6	6
Q8K1T1	Leucine-rich repeat-containing protein 25 OS=Mus musculus OX=10090 GN=Lrrc25 PE=1 SV=1	1.809	Up	0.00083762	Lrrc25	32.673	32	94	6	6	2	2	2	3	4	2	3	3	3	3	2	2	4	4	5	5	4	4	4	4	4	4	4	4	3	5	5	4	2	3	4	4	4	4	3	4	5	4	3
P97329	Kinesin-like protein KIF20A OS=Mus musculus OX=10090 GN=Kif20a PE=1 SV=1	2.169	Up	0.020683	Kif20a	99.875	28	90	18	18	11	7	9	1	5	2	11	7	9	2	0	0	2	1	0	4	1	2	3	5	3	1	0	0	2	0	2	15	12	16	9	12	10	16	14	15	12	6	8
Q8R1K1	Ubiquitin-associated domain-containing protein 2 OS=Mus musculus OX=10090 GN=Ubac2 PE=1 SV=1	0.623	Down	0.0023768	Ubac2	39.056	14.5	19	4	4	2	0	2	1	1	1	2	1	1	2	2	2	0	0	0	0	2	0	0	0	0	0	0	0	0	0	0	3	2	3	3	4	2	4	3	3	3	4	3
P35980	60S ribosomal protein L18 OS=Mus musculus OX=10090 GN=Rpl18 PE=1 SV=3	0.614	Down	0.0034952	Rpl18	21.644	35.6	235	10	10	11	8	12	12	11	7	10	14	11	7	8	10	7	7	8	8	10	10	9	4	8	6	11	7	7	4	8	9	8	10	10	10	9	10	9	10	10	10	10
Q61102	ATP-binding cassette sub-family B member 7, mitochondrial OS=Mus musculus OX=10090 GN=Abcb7 PE=1 SV=3	0.662	Down	0.0049373	Abcb7	82.58	33	256	18	18	9	8	11	10	15	10	9	10	9	13	10	8	13	8	10	13	12	11	6	5	2	10	9	7	8	11	9	15	11	12	15	15	13	13	15	14	15	15	14
P51125	Calpastatin OS=Mus musculus OX=10090 GN=Cast PE=1 SV=2	1.602	Up	0.0020357	Cast	84.921	31.7	233	15	15	6	6	7	8	5	7	5	9	6	9	6	8	12	12	9	11	9	7	11	10	11	11	8	11	9	10	10	8	9	8	11	8	13	8	10	9	10	10	9
Q91XV3	Brain acid soluble protein 1 OS=Mus musculus OX=10090 GN=Basp1 PE=1 SV=3	2.111	Up	7.6311e-05	Basp1	22.086	77.4	232	11	11	6	5	6	7	8	5	10	8	6	7	9	7	8	9	8	11	10	10	12	10	8	8	10	11	10	13	10	8	7	9	7	9	8	10	10	10	7	9	10
Q6TYB5	Fasciculation and elongation protein zeta-2 OS=Mus musculus OX=10090 GN=Fez2 PE=2 SV=1	1.535	Up	0.0036208	Fez2	39.1	12.6	21	4	4	0	0	0	1	0	0	1	1	0	2	1	0	0	1	0	0	1	1	2	2	1	1	1	1	2	0	2	2	0	2	1	2	2	1	1	2	3	2	2
P25085	Interleukin-1 receptor antagonist protein OS=Mus musculus OX=10090 GN=Il1rn PE=2 SV=1	0.614	Down	0.00173704	Il1rn	20.274	30.3	94	4	4	0	0	2	4	5	5	5	4	4	3	3	2	5	5	4	3	7	5	2	1	2	3	4	4	4	4	4	3	2	3	3	4	4	4	4	4	3	3	3
Q00519	Xanthine dehydrogenase/oxidase OS=Mus musculus OX=10090 GN=Xdh PE=1 SV=5	1.961	Up	0.003501	Xdh	146.56	10.6	74	9	9	0	1	2	0	1	1	1	2	2	2	0	1	3	4	2	2	2	2	5	4	5	6	6	6	4	6	4	2	2	4	3	2	2	4	4	4	6	2	5
P11276	Fibronectin OS=Mus musculus OX=10090 GN=Fn1 PE=1 SV=4	2.213	Up	0.024937	Fn1	272.53	6	41	11	11	0	0	1	0	2	2	0	1	4	0	0	1	3	0	2	1	4	2	0	0	1	3	3	0	5	2	4	1	1	2	2	7	6	3	5	6	3	1	2
Q62230	Sialoadhesin OS=Mus musculus OX=10090 GN=Siglec1 PE=1 SV=2	6.95	Up	0.00147611	Siglec1	182.98	29.7	205	33	33	0	0	0	0	0	0	0	0	0	0	0	0	13	11	12	8	8	11	1	2	1	17	15	19	25	31	31	3	2	2	2	4	4	3	3	1	6	4	4
O88531	Palmitoyl-protein thioesterase 1 OS=Mus musculus OX=10090 GN=Ppt1 PE=1 SV=2	1.743	Up	0.00030325	Ppt1	34.49	39.9	210	9	9	7	6	6	6	7	5	5	8	7	8	6	8	8	9	9	10	8	7	6	7	8	10	8	10	10	10	11	7	8	7	6	8	8	7	7	9	6	7	7
P43883	Perilipin-2 OS=Mus musculus OX=10090 GN=Plin2 PE=1 SV=2	1.653	Up	0.00071966	Plin2	46.646	28.5	45	6	6	0	0	0	0	1	2	0	0	0	0	1	0	4	2	3	2	3	2	2	2	2	5	2	2	3	4	3	0	0	0	4	4	3	2	0	2	3	4	2
Q8BP92	Reticulocalbin-2 OS=Mus musculus OX=10090 GN=Rcn2 PE=1 SV=1	1.533	Up	5.5065e-05	Rcn2	37.27	44.7	266	12	12	10	5	8	9	12	9	11	9	7	8	9	10	12	9	12	11	8	11	11	10	9	11	7	13	11	12	12	11	7	11	11	11	12	12	12	10	12	12	11
O09159	Lysosomal alpha-mannosidase OS=Mus musculus OX=10090 GN=Man2b1 PE=1 SV=4	1.521	Up	5.6644e-05	Man2b1	114.65	27.4	181	21	21	5	6	9	9	5	5	7	3	7	11	6	8	5	5	7	6	5	4	12	11	12	8	5	5	5	6	4	14	13	16	14	16	17	13	14	15	17	16	16
Q9Z1S0	Mitotic checkpoint serine/threonine-protein kinase BUB1 beta OS=Mus musculus OX=10090 GN=Bub1b PE=1 SV=2	2.097	Up	0.021939	Bub1b	118.39	23.9	73	17	17	6	5	5	2	3	1	3	4	4	2	0	0	3	2	2	6	3	1	4	2	4	2	1	2	2	2	2	11	8	12	8	7	7	10	12	8	9	6	8
Q9CR67	Transmembrane protein 33 OS=Mus musculus OX=10090 GN=Tmem33 PE=1 SV=1	0.616	Down	0.0071357	Tmem33	28.031	27.5	163	7	7	3	5	7	8	7	5	9	6	4	7	7	9	10	8	4	6	7	8	3	2	3	5	6	5	7	7	5	6	5	6	6	6	6	6	6	6	5	5	5
Q62261	Spectrin beta chain, non-erythrocytic 1 OS=Mus musculus OX=10090 GN=Sptbn1 PE=1 SV=2	1.522	Up	4.4536e-06	Sptbn1	274.22	50.2	1091	91	91	45	36	49	32	29	37	33	31	27	50	45	42	38	35	39	33	27	31	59	56	67	39	38	46	36	47	44	71	57	68	62	61	64	64	61	56	75	71	69
P04441	H-2 class II histocompatibility antigen gamma chain OS=Mus musculus OX=10090 GN=Cd74 PE=1 SV=3	1.792	Up	6.1269e-05	Cd74	31.557	30.5	113	8	8	2	2	3	4	2	3	5	4	4	2	4	4	4	6	5	5	5	3	4	4	5	6	7	6	5	5	4	6	6	6	5	6	5	6	6	6	3	6	6
O35887	Calumenin OS=Mus musculus OX=10090 GN=Calu PE=1 SV=1	1.531	Up	0.00136486	Calu	37.063	71.7	435	20	20	16	11	16	12	10	11	14	12	9	17	17	16	19	16	19	17	15	16	18	21	20	16	19	20	19	18	21	16	14	16	15	13	13	15	12	10	17	17	16
Q8K4F6	Probable 28S rRNA (cytosine-C(5))-methyltransferase OS=Mus musculus OX=10090 GN=Nsun5 PE=2 SV=2	0.655	Down	0.021876	Nsun5	51.029	38.1	74	10	10	4	3	2	3	6	5	4	4	3	3	5	3	5	4	2	1	2	2	2	0	1	3	0	1	2	3	1	7	7	6	8	8	8	8	6	6	7	7	5
P17809	Solute carrier family 2, facilitated glucose transporter member 1 OS=Mus musculus OX=10090 GN=Slc2a1 PE=1 SV=4	1.522	Up	0.00057806	Slc2a1	53.984	10.8	114	5	5	3	5	5	5	5	4	4	3	4	4	2	4	5	5	5	5	4	5	5	4	4	4	4	4	5	4	3	5	5	5	5	5	5	4	5	5	5	5	5
Q791T5	Mitochondrial carrier homolog 1 OS=Mus musculus OX=10090 GN=Mtch1 PE=1 SV=1	0.659	Down	0.00058466	Mtch1	41.565	20.6	98	7	7	3	5	3	5	5	4	5	4	4	6	5	5	2	4	4	3	3	3	2	2	4	1	3	2	5	3	3	7	4	7	5	6	5	5	5	5	7	6	7
Q14B71	Cell division cycle-associated protein 2 OS=Mus musculus OX=10090 GN=Cdca2 PE=1 SV=2	1.852	Up	5.9038e-05	Cdca2	106.36	21	39	12	12	2	3	6	1	0	2	1	4	1	1	0	0	1	2	1	1	0	2	2	2	3	0	0	1	0	2	1	8	6	10	4	3	7	4	5	4	6	5	6
P05063	Fructose-bisphosphate aldolase C OS=Mus musculus OX=10090 GN=Aldoc PE=1 SV=4	1.765	Up	0.000116387	Aldoc	39.394	81.5	432	27	20	11	7	12	12	12	10	10	14	14	18	20	20	19	22	14	14	14	16	19	20	21	23	19	20	18	20	13	25	21	24	23	25	23	22	24	21	25	24	26
P57787	Monocarboxylate transporter 4 OS=Mus musculus OX=10090 GN=Slc16a3 PE=1 SV=1	1.903	Up	0.00038018	Slc16a3	50.373	12.1	83	5	5	3	3	1	3	2	4	3	2	2	2	2	4	4	2	3	4	3	4	4	3	5	4	4	3	3	3	3	4	3	2	4	3	4	4	4	3	3	4	4
Q3U1Z5	G-protein-signaling modulator 3 OS=Mus musculus OX=10090 GN=Gpsm3 PE=1 SV=2	1.936	Up	0.00031596	Gpsm3	17.618	23.3	45	2	2	0	1	1	0	1	2	0	0	0	1	3	1	1	1	3	2	1	2	4	2	4	2	1	3	3	3	3	1	1	2	1	2	2	1	2	2	2	2	2
Q8BFP9	[Pyruvate dehydrogenase (acetyl-transferring)] kinase isozyme 1, mitochondrial OS=Mus musculus OX=10090 GN=Pdk1 PE=1 SV=2	1.624	Up	0.016884	Pdk1	48.994	29.7	97	10	9	3	3	1	2	4	2	1	2	4	1	5	2	3	3	3	3	3	4	6	7	5	7	6	4	7	3	3	7	6	7	7	8	8	7	8	7	7	10	6
P62717	60S ribosomal protein L18a OS=Mus musculus OX=10090 GN=Rpl18a PE=1 SV=1	0.654	Down	1.2298e-06	Rpl18a	20.732	52.3	302	13	13	11	11	13	12	13	13	13	13	17	9	10	9	11	11	12	11	13	13	9	7	10	9	13	8	10	12	9	13	12	13	13	13	12	12	13	13	11	13	13
Q9CXP8	Guanine nucleotide-binding protein G(I)/G(S)/G(O) subunit gamma-10 OS=Mus musculus OX=10090 GN=Gng10 PE=3 SV=1	1.688	Up	0.0004819	Gng10	7.2293	52.9	61	3	3	2	1	3	2	3	4	2	2	2	2	2	2	3	3	1	2	3	3	2	3	2	2	2	2	2	2	2	3	3	3	3	3	3	3	3	3	3	3	3
O55060	Thiopurine S-methyltransferase OS=Mus musculus OX=10090 GN=Tpmt PE=1 SV=1	0.665	Down	0.011963	Tpmt	27.585	23.3	25	4	4	0	0	0	0	0	0	1	0	0	1	3	2	1	1	2	2	1	1	0	1	0	3	0	2	2	2	0	1	1	1	0	1	2	2	2	0	3	4	4
Q9D735	Telomerase RNA component interacting RNase OS=Mus musculus OX=10090 GN=Trir PE=1 SV=1	1.721	Up	0.00064348	Trir	18.376	38.2	63	5	5	2	2	3	3	2	4	2	2	2	2	3	2	2	2	2	3	3	2	4	3	2	2	2	2	1	2	2	5	5	5	5	4	4	4	5	4	5	5	5
Q80VY9	ATP-dependent RNA helicase DHX33 OS=Mus musculus OX=10090 GN=Dhx33 PE=1 SV=1	0.44	Down	0.0030378	Dhx33	78.346	15.6	64	9	9	3	4	3	5	5	6	5	3	6	1	0	2	2	2	2	1	2	4	0	0	0	1	0	2	1	3	1	7	5	8	8	7	6	8	7	8	4	4	4
A3KMP2	Tetratricopeptide repeat protein 38 OS=Mus musculus OX=10090 GN=Ttc38 PE=1 SV=2	1.581	Up	0.0063356	Ttc38	52.223	15.3	25	5	5	1	1	1	0	1	1	0	1	0	1	1	1	1	1	0	0	0	1	2	2	2	1	1	1	2	1	1	2	1	3	1	2	2	1	2	0	2	3	2
Q9CZM2	60S ribosomal protein L15 OS=Mus musculus OX=10090 GN=Rpl15 PE=1 SV=4	0.626	Down	0.000179915	Rpl15	24.146	50.5	369	15	15	16	15	17	16	13	15	14	15	13	17	16	12	15	15	13	12	14	14	11	9	12	13	15	12	12	11	12	15	13	15	15	15	14	14	14	13	14	14	15
Q60664	Lymphoid-restricted membrane protein OS=Mus musculus OX=10090 GN=Lrmp PE=1 SV=1	1.561	Up	0.00039944	Lrmp	59.587	38	189	16	16	7	7	5	5	5	8	2	5	4	6	7	8	8	5	6	7	7	6	8	8	8	11	8	8	9	11	10	11	8	11	12	9	12	11	12	11	13	13	14
P62305	Small nuclear ribonucleoprotein E OS=Mus musculus OX=10090 GN=Snrpe PE=1 SV=1	0.511	Down	0.0046362	Snrpe	10.803	38	72	3	3	2	2	3	4	4	3	3	4	3	3	3	2	2	3	3	3	3	3	2	2	2	2	2	3	2	2	2	3	2	3	3	3	3	3	3	3	3	3	2
Q9JJ11	Transforming acidic coiled-coil-containing protein 3 OS=Mus musculus OX=10090 GN=Tacc3 PE=1 SV=1	1.667	Up	0.0024353	Tacc3	70.626	16	76	7	7	5	1	5	4	2	4	3	2	2	1	3	1	3	4	2	3	4	1	4	3	2	2	3	3	2	5	2	5	4	6	4	5	6	6	5	3	4	6	5
P62242	40S ribosomal protein S8 OS=Mus musculus OX=10090 GN=Rps8 PE=1 SV=2	0.613	Down	0.00025827	Rps8	24.205	58.7	454	13	13	21	17	18	18	20	20	18	21	20	18	13	20	18	17	16	15	16	18	13	16	16	14	15	14	14	12	16	13	12	13	13	13	13	13	13	13	13	12	13
Q99N20	Breast cancer metastasis-suppressor 1 homolog OS=Mus musculus OX=10090 GN=Brms1 PE=2 SV=1	2.831	Up	0.012165	Brms1	28.21	16.7	13	3	3	0	0	1	0	0	0	1	0	0	1	1	0	0	0	0	0	0	0	1	1	2	2	2	0	1	0	0	2	0	2	1	0	2	1	0	2	2	3	1
Q8BSY0	Aspartyl/asparaginyl beta-hydroxylase OS=Mus musculus OX=10090 GN=Asph PE=1 SV=1	1.503	Up	0.00023557	Asph	83.041	42.4	578	27	26	16	16	18	20	18	15	13	19	15	24	20	21	25	20	24	23	20	23	19	27	23	25	27	26	29	29	23	20	18	19	21	20	19	21	21	19	25	23	21
Q9Z2B9	Ribosomal protein S6 kinase alpha-4 OS=Mus musculus OX=10090 GN=Rps6ka4 PE=1 SV=2	1.802	Up	0.044744	Rps6ka4	85.651	9.8	24	6	6	1	1	1	1	2	1	1	3	1	1	1	1	1	0	0	0	0	0	2	2	2	0	1	0	1	0	0	2	1	3	3	4	2	3	4	2	2	1	3
P99029	Peroxiredoxin-5, mitochondrial OS=Mus musculus OX=10090 GN=Prdx5 PE=1 SV=2	1.507	Up	1.57835e-05	Prdx5	21.897	57.1	218	12	12	6	8	5	8	10	7	10	9	7	7	5	6	8	8	8	10	8	7	9	8	8	9	9	10	10	8	10	9	8	10	9	8	9	11	8	8	9	8	10
Q9D7V9	N-acylethanolamine-hydrolyzing acid amidase OS=Mus musculus OX=10090 GN=Naaa PE=1 SV=2	2.167	Up	0.0105605	Naaa	40.074	19.1	34	5	5	0	1	2	0	1	1	0	1	0	2	1	1	1	1	0	0	1	1	5	1	3	1	1	2	3	2	2	2	4	4	3	2	3	4	3	2	3	2	3
P23708	Nuclear transcription factor Y subunit alpha OS=Mus musculus OX=10090 GN=Nfya PE=1 SV=2	1.779	Up	0.0143978	Nfya	36.778	12.1	35	2	2	2	1	1	2	0	1	1	2	1	1	2	1	1	1	1	2	1	2	2	2	2	1	1	1	2	0	1	2	1	2	2	1	2	2	2	2	2	2	2
P10404	MLV-related proviral Env polyprotein OS=Mus musculus OX=10090 PE=1 SV=3	1.652	Up	0.00062346	---	69.612	20.7	181	11	8	10	6	9	8	7	9	8	9	5	5	5	6	6	4	6	4	5	5	5	6	10	6	7	9	5	7	9	9	9	9	10	9	10	10	10	8	7	8	9
Q9WU62	Inner centromere protein OS=Mus musculus OX=10090 GN=Incenp PE=1 SV=2	1.546	Up	0.0058248	Incenp	101.21	26	103	15	15	8	7	9	1	1	2	5	5	4	2	3	3	3	3	3	4	3	2	6	3	5	3	4	4	2	4	4	12	9	13	5	9	8	9	9	8	9	10	8
Q68FE2	Autophagy-related protein 9A OS=Mus musculus OX=10090 GN=Atg9a PE=1 SV=1	1.519	Up	0.026241	Atg9a	63.137	7.1	55	2	2	2	1	3	2	3	1	2	2	2	2	2	2	1	2	2	2	2	3	2	2	2	2	2	2	3	2	2	1	1	1	1	1	1	1	1	1	2	1	1
P03888	NADH-ubiquinone oxidoreductase chain 1 OS=Mus musculus OX=10090 GN=Mtnd1 PE=1 SV=3	0.547	Down	0.031421	Mtnd1	36.059	8.8	48	3	3	2	2	1	1	2	2	3	2	2	2	2	3	2	1	2	2	2	3	1	0	2	2	0	2	2	1	2	2	2	2	2	2	2	2	2	2	3	3	3
Q9WVM1	Rac GTPase-activating protein 1 OS=Mus musculus OX=10090 GN=Racgap1 PE=1 SV=1	1.713	Up	0.00020358	Racgap1	70.158	19.3	76	8	8	4	2	5	3	3	2	2	4	2	3	3	2	2	2	2	3	2	1	6	3	4	2	1	4	4	3	2	7	7	6	5	6	2	5	8	6	6	5	6
Q6PGG6	Guanine nucleotide-binding protein-like 3-like protein OS=Mus musculus OX=10090 GN=Gnl3l PE=1 SV=1	2.151	Up	0.0035614	Gnl3l	65.194	17.2	64	6	6	3	3	3	3	4	2	2	3	4	1	1	2	1	1	1	2	1	2	4	5	4	2	2	1	2	3	2	4	5	6	4	4	6	5	5	5	2	6	6
P11835	Integrin beta-2 OS=Mus musculus OX=10090 GN=Itgb2 PE=1 SV=2	1.62	Up	2.0904e-05	Itgb2	85.025	45.8	582	29	29	17	21	20	23	19	18	19	20	22	20	24	23	27	21	19	20	19	25	20	22	22	24	24	24	23	23	23	23	23	25	28	23	24	23	26	26	24	24	23
Q8K3G9	DCC-interacting protein 13-beta OS=Mus musculus OX=10090 GN=Appl2 PE=1 SV=1	1.801	Up	0.002122	Appl2	73.853	31.6	77	13	12	2	0	3	0	1	1	1	1	1	1	5	6	4	4	5	2	1	0	8	4	4	6	0	8	3	3	3	7	4	10	5	6	6	6	6	5	8	11	12
O55022	Membrane-associated progesterone receptor component 1 OS=Mus musculus OX=10090 GN=Pgrmc1 PE=1 SV=4	1.53	Up	0.0028369	Pgrmc1	21.694	28.7	98	6	6	3	3	4	3	4	2	6	4	2	5	2	3	3	5	5	4	4	4	5	3	2	3	4	6	3	2	4	6	3	5	5	5	5	5	5	3	6	5	5
Q61072	Disintegrin and metalloproteinase domain-containing protein 9 OS=Mus musculus OX=10090 GN=Adam9 PE=1 SV=2	1.579	Up	0.00081548	Adam9	92.079	14.4	99	8	8	3	2	4	4	3	5	1	2	2	4	3	3	5	3	3	2	4	5	5	6	5	3	2	5	4	5	6	7	4	8	6	7	7	6	7	6	7	5	6
P28033	CCAAT/enhancer-binding protein beta OS=Mus musculus OX=10090 GN=Cebpb PE=1 SV=1	0.571	Down	0.012056	Cebpb	31.445	35.8	68	8	8	2	1	1	6	5	5	3	4	4	2	2	3	3	3	2	2	2	0	1	5	0	1	3	3	2	2	1	5	6	4	7	6	7	5	6	5	5	4	5
O88839	Disintegrin and metalloproteinase domain-containing protein 15 OS=Mus musculus OX=10090 GN=Adam15 PE=1 SV=2	2.819	Up	0.0152961	Adam15	92.663	7.8	41	5	5	1	0	1	0	1	1	1	1	0	1	1	2	3	1	2	1	1	1	3	2	3	3	2	4	2	1	2	3	1	4	2	3	3	2	1	3	2	2	2
Q9JL15	Galectin-8 OS=Mus musculus OX=10090 GN=Lgals8 PE=1 SV=1	0.514	Down	0.0144028	Lgals8	36.161	36.1	100	9	9	2	2	5	5	5	7	5	7	5	5	4	4	4	2	5	4	6	1	0	2	0	3	2	2	3	3	7	4	3	6	8	8	8	9	9	9	8	7	7
Q9WUR9	Adenylate kinase 4, mitochondrial OS=Mus musculus OX=10090 GN=Ak4 PE=1 SV=1	2.273	Up	5.5994e-05	Ak4	25.061	58.7	141	10	10	7	2	4	3	6	5	4	5	7	6	5	5	8	5	5	4	4	2	8	3	7	10	3	5	6	6	6	7	7	7	6	7	5	7	6	6	7	6	6
E9Q5G3	Kinesin-like protein KIF23 OS=Mus musculus OX=10090 GN=Kif23 PE=1 SV=1	1.835	Up	0.00029819	Kif23	108.77	25.6	158	17	17	8	10	14	4	3	7	10	8	6	4	4	3	6	3	6	7	2	2	8	4	7	4	3	3	8	8	6	12	12	15	10	9	11	13	12	10	8	9	8
Q08857	Platelet glycoprotein 4 OS=Mus musculus OX=10090 GN=Cd36 PE=1 SV=2	0.659	Down	0.000163495	Cd36	52.697	32	199	14	14	12	8	12	10	12	10	12	11	11	9	7	5	7	8	5	7	6	5	5	3	2	6	3	5	6	5	7	13	14	14	13	14	14	12	13	12	11	12	13
Q8BGY7	Protein FAM210A OS=Mus musculus OX=10090 GN=Fam210a PE=1 SV=1	0.454	Down	0.0137408	Fam210a	31.599	18.3	28	4	4	1	2	1	1	2	0	1	3	1	1	1	3	1	2	2	1	0	1	0	0	1	1	0	0	0	1	1	2	2	4	3	3	3	4	3	3	3	3	4
Q9DCE5	p21-activated protein kinase-interacting protein 1 OS=Mus musculus OX=10090 GN=Pak1ip1 PE=1 SV=2	0.602	Down	0.00030078	Pak1ip1	42.116	64.7	380	19	19	14	14	19	15	16	15	14	12	14	20	15	16	13	17	16	15	14	15	13	15	10	8	15	10	14	12	9	18	15	18	16	15	17	17	16	18	18	17	17
Q9QZD8	Mitochondrial dicarboxylate carrier OS=Mus musculus OX=10090 GN=Slc25a10 PE=1 SV=2	0.499	Down	0.036956	Slc25a10	31.715	38.7	122	10	10	5	5	8	5	4	4	6	6	7	6	8	5	5	4	3	5	5	6	2	1	3	1	4	3	5	2	4	5	5	6	6	6	7	7	7	7	8	7	7
Q8VC04	Transmembrane protein 106A OS=Mus musculus OX=10090 GN=Tmem106a PE=1 SV=1	0.473	Down	0.0078591	Tmem106a	29.109	31.4	35	4	4	1	1	2	1	2	0	2	2	2	2	2	3	1	0	3	3	2	0	1	0	1	0	0	0	0	2	2	2	2	2	2	2	2	2	2	2	2	2	4
P28704	Retinoic acid receptor RXR-beta OS=Mus musculus OX=10090 GN=Rxrb PE=1 SV=2	0.608	Down	0.025996	Rxrb	55.865	16.2	19	5	4	1	1	0	0	1	1	0	0	2	1	1	1	0	3	1	1	1	0	1	1	1	0	0	1	0	0	0	3	4	2	2	4	3	2	1	3	3	4	3
Q9Z2F7	BCL2/adenovirus E1B 19 kDa protein-interacting protein 3-like OS=Mus musculus OX=10090 GN=Bnip3l PE=1 SV=1	1.834	Up	0.02046	Bnip3l	23.766	17	25	2	2	0	0	0	0	0	0	0	0	0	1	0	2	1	2	1	2	1	0	2	2	2	2	1	1	2	1	2	1	0	1	0	2	1	0	0	0	2	1	2
O08663	Methionine aminopeptidase 2 OS=Mus musculus OX=10090 GN=Metap2 PE=1 SV=1	0.622	Down	8.2205e-05	Metap2	52.921	53.6	446	20	20	17	18	21	21	23	22	25	26	23	19	17	17	17	11	13	19	15	17	16	11	10	12	11	10	13	14	8	17	15	16	18	18	18	20	18	18	15	17	16
P62254	Ubiquitin-conjugating enzyme E2 G1 OS=Mus musculus OX=10090 GN=Ube2g1 PE=1 SV=3	1.691	Up	0.0104612	Ube2g1	19.509	23.5	55	3	3	2	1	2	2	2	1	2	0	0	1	3	2	2	2	2	1	3	1	3	3	3	3	3	3	2	3	3	2	3	2	2	3	2	3	2	0	2	3	3
O35386	Phytanoyl-CoA dioxygenase, peroxisomal OS=Mus musculus OX=10090 GN=Phyh PE=1 SV=1	1.923	Up	0.0070438	Phyh	38.607	23.4	24	7	7	0	2	2	0	1	0	0	2	1	1	2	1	1	1	1	0	0	0	2	2	2	0	0	0	2	1	0	4	5	6	4	2	5	4	5	2	4	5	5
Q9CQ45	Neudesin OS=Mus musculus OX=10090 GN=Nenf PE=1 SV=1	1.777	Up	0.0049188	Nenf	18.904	31	21	4	4	1	0	0	0	2	0	0	1	0	0	0	0	0	1	0	0	1	1	1	1	2	2	2	0	1	2	3	2	3	3	2	3	1	2	3	2	3	4	3
Q8R180	ERO1-like protein alpha OS=Mus musculus OX=10090 GN=Ero1a PE=1 SV=2	1.516	Up	2.1025e-05	Ero1a	54.084	62.3	487	26	25	10	12	13	11	16	14	12	10	9	16	16	19	22	22	23	16	21	20	20	14	23	24	24	25	22	28	25	19	20	20	21	19	19	19	19	18	19	20	21
Q7TMV3	FAST kinase domain-containing protein 5, mitochondrial OS=Mus musculus OX=10090 GN=Fastkd5 PE=2 SV=1	0.649	Down	0.036178	Fastkd5	86.599	9.8	39	5	5	1	0	2	1	1	2	2	1	2	2	2	2	1	2	2	1	3	2	0	0	0	1	2	2	1	2	2	4	0	4	5	3	4	4	2	4	4	5	4
Q8VEM8	Phosphate carrier protein, mitochondrial OS=Mus musculus OX=10090 GN=Slc25a3 PE=1 SV=1	0.641	Down	0.0020012	Slc25a3	39.632	40.6	348	14	14	16	14	12	13	16	14	14	11	11	12	12	14	14	14	15	12	14	14	10	12	11	14	10	11	15	13	10	11	13	11	10	10	12	12	12	10	10	9	14
Q9DCS1	Transmembrane protein 176A OS=Mus musculus OX=10090 GN=Tmem176a PE=1 SV=2	0.474	Down	0.0100049	Tmem176a	26.596	9.8	25	2	2	2	2	1	2	2	2	2	2	2	2	1	2	0	0	0	0	0	1	0	0	1	0	0	0	0	0	1	2	2	2	2	2	2	2	2	2	2	1	2
Q9R0Q4	Mortality factor 4-like protein 2 OS=Mus musculus OX=10090 GN=Morf4l2 PE=1 SV=1	0.566	Down	0.032084	Morf4l2	32.183	36.5	46	9	7	2	4	3	3	3	3	6	4	5	1	1	1	2	1	1	1	1	1	0	1	1	0	1	0	0	0	0	7	6	8	7	7	6	9	8	7	7	6	6
Q8BJ03	Cytochrome c oxidase assembly protein COX15 homolog OS=Mus musculus OX=10090 GN=Cox15 PE=1 SV=1	0.586	Down	0.024883	Cox15	45.852	14	46	4	4	3	2	2	1	4	2	3	3	1	2	1	2	1	1	1	2	2	2	1	2	1	0	1	1	2	1	2	3	2	4	3	4	2	3	3	3	3	4	3
[truncated: 105 more columns]

## Sheet: M28_4hvsKB_4h
Protein accession	Protein description	M28_4h/KB_4h Ratio	Regulated Type	M28_4h/KB_4h P value	Gene name	Mol. weight [kDa]	Sequence coverage [%]	MS/MS Counts	Peptides	Unique peptides	MS/MS Count KB_4h_1	MS/MS Count KB_4h_2	MS/MS Count KB_4h_3	MS/MS Count M28_4h_1	MS/MS Count M28_4h_2	MS/MS Count M28_4h_3	MS/MS Count Q_4h_1	MS/MS Count Q_4h_2	MS/MS Count Q_4h_3	MS/MS Count KB_24h_1	MS/MS Count KB_24h_2	MS/MS Count KB_24h_3	MS/MS Count M28_24h_1	MS/MS Count M28_24h_2	MS/MS Count M28_24h_3	MS/MS Count Q_24h_1	MS/MS Count Q_24h_2	MS/MS Count Q_24h_3	MS/MS Count KB_48h_1	MS/MS Count KB_48h_2	MS/MS Count KB_48h_3	MS/MS Count M28_48h_1	MS/MS Count M28_48h_2	MS/MS Count M28_48h_3	MS/MS Count Q_48h_1	MS/MS Count Q_48h_2	MS/MS Count Q_48h_3	Peptides KB_4h_1	Peptides KB_4h_2	Peptides KB_4h_3	Peptides M28_4h_1	Peptides M28_4h_2	Peptides M28_4h_3	Peptides Q_4h_1	Peptides Q_4h_2	Peptides Q_4h_3	Peptides KB_24h_1	Peptides KB_24h_2	Peptides KB_24h_3
Q9R0T8	Inhibitor of nuclear factor kappa-B kinase subunit epsilon OS=Mus musculus OX=10090 GN=Ikbke PE=1 SV=2	2.759	Up	0.00041932	Ikbke	80.952	11.2	54	6	6	0	0	0	3	3	3	2	3	2	1	2	1	3	2	3	5	2	2	0	2	2	2	2	3	1	3	2	3	0	3	4	4	5	5	4	5	4	4	4
Q3UMB5	Guanine nucleotide exchange protein SMCR8 OS=Mus musculus OX=10090 GN=Smcr8 PE=1 SV=2	1.691	Up	0.032861	Smcr8	104.96	26.7	112	18	18	4	0	1	1	3	5	5	2	6	2	3	5	5	5	6	8	4	5	3	4	5	5	5	3	5	7	5	9	7	11	9	10	13	11	13	12	11	10	11
Q01237	3-hydroxy-3-methylglutaryl-coenzyme A reductase OS=Mus musculus OX=10090 GN=Hmgcr PE=1 SV=3	3.354	Up	0.0101811	Hmgcr	97.039	15.6	36	10	10	3	2	1	6	5	6	2	5	6	0	0	0	0	0	0	0	0	0	0	0	0	0	0	0	0	0	0	5	5	4	9	9	8	8	8	10	2	2	1
Q9QUH0	Glutaredoxin-1 OS=Mus musculus OX=10090 GN=Glrx PE=1 SV=3	1.67	Up	0.0067381	Glrx	11.871	43	133	5	5	5	4	4	5	6	5	4	6	4	4	3	4	8	4	7	6	7	5	2	5	4	4	6	5	6	5	5	4	4	4	4	4	4	4	4	4	4	4	4
Q64339	Ubiquitin-like protein ISG15 OS=Mus musculus OX=10090 GN=Isg15 PE=1 SV=4	2.604	Up	0.0082568	Isg15	17.897	47.8	124	8	8	1	2	0	3	3	4	4	5	5	2	3	1	7	4	6	7	9	9	1	1	2	6	6	4	10	10	9	3	3	3	4	5	5	6	7	5	5	5	3
Q8K4Q8	Collectin-12 OS=Mus musculus OX=10090 GN=Colec12 PE=1 SV=1	0.654	Down	0.0496	Colec12	81.303	12.7	89	9	9	6	5	8	3	6	6	6	6	3	2	4	3	1	1	1	1	0	0	3	6	5	1	2	2	3	3	2	7	8	8	7	7	6	8	6	4	4	6	6
P35456	Urokinase plasminogen activator surface receptor OS=Mus musculus OX=10090 GN=Plaur PE=1 SV=1	7.258	Up	1.97874e-05	Plaur	35.428	12.8	35	3	3	1	1	1	3	3	2	2	2	3	1	1	1	1	2	1	2	1	2	0	0	1	0	1	0	1	1	1	2	2	3	3	3	2	2	3	3	1	1	1
Q7TN98	Cytoplasmic polyadenylation element-binding protein 4 OS=Mus musculus OX=10090 GN=Cpeb4 PE=1 SV=1	2.642	Up	0.022496	Cpeb4	80.121	8.4	30	4	4	0	0	1	3	1	1	3	1	4	0	1	1	2	2	1	1	1	1	0	0	0	1	0	0	2	1	2	3	1	2	4	2	3	3	3	4	2	2	2
A1L314	Macrophage-expressed gene 1 protein OS=Mus musculus OX=10090 GN=Mpeg1 PE=1 SV=1	1.593	Up	6.1359e-05	Mpeg1	78.39	32.7	299	18	18	14	14	18	16	19	15	13	18	19	17	18	17	5	4	6	9	7	10	12	12	9	3	4	5	6	3	6	16	17	18	17	17	18	17	17	17	18	17	18
P70182	Phosphatidylinositol 4-phosphate 5-kinase type-1 alpha OS=Mus musculus OX=10090 GN=Pip5k1a PE=1 SV=2	2.093	Up	4.0968e-05	Pip5k1a	60.484	30.6	151	13	12	2	2	3	6	7	5	9	8	8	2	2	5	8	7	5	6	7	8	4	5	3	7	4	7	6	7	8	6	5	7	9	8	5	9	11	9	9	7	8
P09671	Superoxide dismutase [Mn], mitochondrial OS=Mus musculus OX=10090 GN=Sod2 PE=1 SV=3	1.783	Up	0.0103637	Sod2	24.603	55	213	10	10	6	9	6	8	8	8	8	9	9	9	5	7	7	11	9	11	7	8	6	5	8	8	8	9	9	7	8	7	9	9	9	9	9	10	10	10	10	9	10
Q9D6N1	Carbonic anhydrase 13 OS=Mus musculus OX=10090 GN=Ca13 PE=1 SV=1	1.838	Up	0.0146159	Ca13	29.522	35.9	70	7	7	1	1	0	2	2	2	3	3	2	2	2	2	4	3	4	4	5	3	2	2	1	2	3	3	3	5	4	2	3	2	3	5	4	5	6	5	4	4	3
E9Q634	Unconventional myosin-Ie OS=Mus musculus OX=10090 GN=Myo1e PE=1 SV=1	1.591	Up	0.00017886	Myo1e	126.82	39	535	36	32	14	18	16	20	25	26	23	22	30	15	17	13	17	22	22	24	20	22	13	16	15	18	14	21	27	24	21	30	26	33	31	32	35	35	33	33	31	29	30
Q922S8	Kinesin-like protein KIF2C OS=Mus musculus OX=10090 GN=Kif2c PE=1 SV=1	0.665	Down	0.039178	Kif2c	81.084	32.5	106	17	16	6	5	7	4	6	5	5	6	7	5	3	4	5	3	3	0	2	3	3	3	2	3	1	4	4	4	3	10	7	13	16	13	12	11	12	14	9	11	13
Q9JKF6	Nectin-1 OS=Mus musculus OX=10090 GN=Nectin1 PE=1 SV=3	0.166	Down	8.0746e-05	Nectin1	57.034	21.7	44	9	9	7	3	5	0	0	0	0	1	0	3	2	3	0	0	0	0	0	0	4	5	4	1	2	1	2	0	1	8	5	7	6	5	4	4	3	4	4	4	5
P27512	Tumor necrosis factor receptor superfamily member 5 OS=Mus musculus OX=10090 GN=Cd40 PE=1 SV=3	11.038	Up	0.0003151	Cd40	32.093	31.1	54	7	7	0	0	0	2	2	3	7	6	6	1	0	0	1	2	2	6	1	3	0	1	0	2	1	0	4	2	2	2	2	2	3	6	4	7	7	6	3	4	2
Q9Z0R9	Acyl-CoA 6-desaturase OS=Mus musculus OX=10090 GN=Fads2 PE=1 SV=1	0.629	Down	0.00015843	Fads2	52.387	28.2	182	11	11	9	12	10	9	9	9	9	8	7	8	7	6	6	8	9	5	5	7	6	7	4	2	5	3	4	5	3	10	9	10	10	10	9	9	8	10	8	9	7
Q6ZPU9	KIF-binding protein OS=Mus musculus OX=10090 GN=Kifbp PE=1 SV=2	0.639	Down	0.0081217	Kifbp	71.051	23.8	75	11	11	2	2	4	3	0	3	2	1	3	5	6	4	5	4	2	3	1	1	5	2	1	3	1	4	5	2	1	7	6	7	7	5	4	8	5	6	8	7	6
Q9EPK6	Nucleotide exchange factor SIL1 OS=Mus musculus OX=10090 GN=Sil1 PE=1 SV=2	0.647	Down	0.000104644	Sil1	52.429	32	93	11	11	3	6	4	5	3	3	2	2	3	5	4	5	2	2	3	3	1	2	4	6	6	4	3	3	3	2	4	7	8	7	7	6	6	4	7	8	9	7	6
Q8C0J6	Ankyrin repeat domain-containing protein SOWAHC OS=Mus musculus OX=10090 GN=Sowahc PE=1 SV=2	2.12	Up	0.0086995	Sowahc	54.937	18.8	38	5	5	0	0	0	1	2	1	3	2	2	3	2	1	1	1	1	2	2	2	2	3	2	1	0	0	2	1	1	5	4	5	5	5	4	5	4	5	4	5	4
P25799	Nuclear factor NF-kappa-B p105 subunit OS=Mus musculus OX=10090 GN=Nfkb1 PE=1 SV=2	1.975	Up	2.3703e-05	Nfkb1	105.61	38.3	497	28	28	14	16	14	24	19	21	21	20	22	14	16	17	24	19	19	20	20	21	16	18	18	16	16	19	18	15	20	22	20	20	25	22	26	24	27	22	22	21	24
Q8BY89	Choline transporter-like protein 2 OS=Mus musculus OX=10090 GN=Slc44a2 PE=1 SV=2	0.459	Down	0.020038	Slc44a2	80.109	5.4	23	3	3	2	2	2	1	2	0	1	0	1	1	1	1	0	0	1	0	0	0	1	1	2	0	0	1	2	0	1	2	2	2	2	2	1	1	1	2	2	2	2
Q8CBA2	Schlafen family member 5 OS=Mus musculus OX=10090 GN=Slfn5 PE=1 SV=2	4.882	Up	0.0031017	Slfn5	100.82	27	171	18	17	1	1	3	7	9	12	11	13	11	4	2	2	9	5	9	9	11	11	1	0	0	6	1	6	8	10	9	6	5	9	13	16	14	15	16	13	10	8	9
Q9D2Y5	Sorting nexin-20 OS=Mus musculus OX=10090 GN=Snx20 PE=1 SV=2	1.712	Up	0.0027372	Snx20	36.028	23.3	74	6	6	1	0	2	4	3	4	4	2	2	4	2	3	3	4	4	2	3	4	2	4	4	2	1	3	3	2	2	3	3	4	6	5	6	5	4	3	6	5	5
P50396	Rab GDP dissociation inhibitor alpha OS=Mus musculus OX=10090 GN=Gdi1 PE=1 SV=3	1.633	Up	0.0154804	Gdi1	50.521	60.9	180	20	14	3	5	5	4	6	6	8	6	4	5	6	3	7	8	7	8	8	6	8	6	6	9	8	9	9	11	9	13	13	17	14	15	17	16	14	12	15	17	14
O70373	Xin actin-binding repeat-containing protein 1 OS=Mus musculus OX=10090 GN=Xirp1 PE=1 SV=2	1.761	Up	0.024101	Xirp1	123.43	38.5	158	24	24	3	3	6	12	14	9	8	7	7	4	2	3	8	8	7	10	7	5	7	6	6	3	2	2	3	4	2	13	7	15	16	19	18	15	16	18	13	10	10
Q9R1Q6	Transmembrane protein 176B OS=Mus musculus OX=10090 GN=Tmem176b PE=1 SV=1	1.805	Up	0.0092235	Tmem176b	28.367	17.5	69	5	5	3	4	5	4	5	8	5	5	4	3	3	3	2	0	1	3	1	1	1	1	1	1	1	1	0	1	2	5	5	5	5	5	5	5	5	5	5	5	5
P09528	Ferritin heavy chain OS=Mus musculus OX=10090 GN=Fth1 PE=1 SV=2	1.864	Up	0.00071687	Fth1	21.066	69.8	374	16	16	10	11	13	19	14	20	15	15	16	13	14	11	12	14	12	16	16	15	11	12	11	15	17	16	11	11	14	14	14	13	15	14	14	13	15	14	15	13	15
Q99J39	Malonyl-CoA decarboxylase, mitochondrial OS=Mus musculus OX=10090 GN=Mlycd PE=1 SV=1	0.649	Down	0.0126221	Mlycd	54.735	21.5	33	6	6	2	1	2	0	1	2	0	1	1	1	1	2	4	1	2	1	0	0	3	0	2	0	0	2	3	0	1	2	2	3	3	4	3	2	1	1	3	3	4
Q811J3	Iron-responsive element-binding protein 2 OS=Mus musculus OX=10090 GN=Ireb2 PE=1 SV=2	1.572	Up	0.0073567	Ireb2	104.92	16.1	48	9	9	0	1	1	3	3	4	3	2	3	1	0	1	3	1	3	1	1	3	3	1	1	3	1	2	1	1	1	4	4	7	7	7	9	8	6	5	4	4	6
Q920Q8	Influenza virus NS1A-binding protein homolog OS=Mus musculus OX=10090 GN=Ivns1abp PE=1 SV=2	0.645	Down	0.0183571	Ivns1abp	71.58	20.6	74	9	9	4	8	4	3	3	3	4	2	2	0	1	2	2	2	3	2	3	2	2	3	3	3	2	3	3	2	3	8	8	6	7	8	6	6	7	7	7	3	6
Q8BGS3	Zinc finger protein with KRAB and SCAN domains 1 OS=Mus musculus OX=10090 GN=Zkscan1 PE=2 SV=1	1.748	Up	0.0072176	Zkscan1	63.438	10.5	10	4	3	1	0	0	0	1	1	1	0	0	0	1	1	0	0	0	0	0	0	0	3	1	0	0	0	0	0	0	2	3	0	2	2	2	2	0	1	3	2	2
P25322	G1/S-specific cyclin-D1 OS=Mus musculus OX=10090 GN=Ccnd1 PE=1 SV=1	1.94	Up	0.00088347	Ccnd1	33.428	42.4	73	10	10	3	1	2	6	7	8	7	4	4	2	2	1	0	0	0	0	0	0	4	3	3	2	4	3	2	2	3	7	5	5	8	9	8	9	5	6	7	7	7
Q99P69	Kinetochore protein Nuf2 OS=Mus musculus OX=10090 GN=Nuf2 PE=1 SV=2	0.319	Down	0.0065184	Nuf2	54.594	15.3	28	5	5	3	2	3	1	1	1	0	1	2	0	1	1	0	0	1	1	0	0	1	1	2	1	1	0	2	1	1	5	3	4	2	2	2	4	3	3	3	3	2
P08101	Low affinity immunoglobulin gamma Fc region receptor II OS=Mus musculus OX=10090 GN=Fcgr2 PE=1 SV=2	5.699	Up	5.8962e-05	Fcgr2	36.695	26.1	80	5	4	0	0	1	3	3	6	1	3	1	3	1	4	4	3	5	5	2	5	1	3	3	4	1	2	7	3	6	2	1	4	4	4	4	3	4	4	5	4	4
Q64430	Copper-transporting ATPase 1 OS=Mus musculus OX=10090 GN=Atp7a PE=1 SV=3	1.57	Up	0.02112	Atp7a	161.96	13.3	79	12	11	1	1	2	5	5	3	2	2	2	3	2	3	6	3	3	3	2	5	3	2	3	2	1	5	5	1	4	7	4	8	8	8	8	7	4	7	9	7	6
P10810	Monocyte differentiation antigen CD14 OS=Mus musculus OX=10090 GN=Cd14 PE=1 SV=1	2.371	Up	0.00150419	Cd14	39.203	35.2	335	11	11	10	12	12	17	13	17	11	16	13	13	13	10	12	12	13	14	11	14	12	12	11	11	10	9	11	12	14	10	11	10	11	11	11	11	11	11	11	11	10
O89109	Intermediate conductance calcium-activated potassium channel protein 4 OS=Mus musculus OX=10090 GN=Kcnn4 PE=2 SV=1	2.158	Up	0.0193823	Kcnn4	47.783	8.5	18	3	3	0	0	1	1	3	1	1	1	2	0	0	1	0	0	0	1	1	0	0	0	0	0	1	1	1	0	2	3	2	3	3	3	3	2	2	3	2	1	2
Q2TBA3	Mucosa-associated lymphoid tissue lymphoma translocation protein 1 homolog OS=Mus musculus OX=10090 GN=Malt1 PE=1 SV=2	4.393	Up	0.00088363	Malt1	93.215	29.7	102	17	17	0	0	0	9	9	7	6	11	15	0	1	2	4	1	6	6	6	2	2	5	4	1	0	0	3	0	2	10	4	7	13	13	13	13	14	14	9	11	9
Q8BJM7	S-adenosyl-L-methionine-dependent tRNA 4-demethylwyosine synthase TYW1 OS=Mus musculus OX=10090 GN=Tyw1 PE=1 SV=1	0.666	Down	0.0165382	Tyw1	81.598	18.7	56	9	9	2	2	2	2	1	2	2	1	1	3	2	1	4	3	2	2	2	2	1	3	2	2	1	2	2	4	3	7	2	6	6	6	6	4	6	7	5	6	4
Q9D0F1	Kinetochore protein NDC80 homolog OS=Mus musculus OX=10090 GN=Ndc80 PE=1 SV=1	0.419	Down	0.0049561	Ndc80	73.961	6.7	18	3	3	1	1	3	0	0	1	1	1	1	1	0	0	0	0	1	0	1	0	0	2	1	1	0	1	0	1	0	3	2	3	2	3	3	3	3	3	3	3	2
Q9D0N7	Chromatin assembly factor 1 subunit B OS=Mus musculus OX=10090 GN=Chaf1b PE=1 SV=1	0.543	Down	0.0118636	Chaf1b	63.131	32.3	89	13	13	8	4	7	3	1	2	3	3	1	3	3	4	3	2	2	2	1	5	4	1	4	3	2	3	6	5	4	12	8	12	6	8	9	10	11	9	9	11	10
Q9Z1K6	E3 ubiquitin-protein ligase ARIH2 OS=Mus musculus OX=10090 GN=Arih2 PE=1 SV=1	1.669	Up	0.027459	Arih2	57.696	21.1	70	8	8	4	1	1	3	3	5	3	2	4	3	3	1	2	3	2	4	3	1	3	1	3	3	1	2	4	3	2	4	3	5	5	4	6	6	7	5	5	5	7
P98195	Probable phospholipid-transporting ATPase IIB OS=Mus musculus OX=10090 GN=Atp9b PE=1 SV=4	1.525	Up	0.0195012	Atp9b	129.02	8.4	75	7	7	0	1	1	2	4	4	1	4	0	3	4	2	3	3	0	3	5	3	3	3	4	4	3	3	2	5	5	6	4	5	6	6	7	3	6	5	7	6	6
P19182	Interferon-related developmental regulator 1 OS=Mus musculus OX=10090 GN=Ifrd1 PE=1 SV=2	2.667	Up	0.00081536	Ifrd1	49.935	24.3	129	8	8	3	2	4	5	6	5	6	5	6	5	4	4	5	4	5	5	5	6	4	5	5	3	5	5	5	6	6	6	5	6	8	7	8	6	7	8	7	5	6
P97287	Induced myeloid leukemia cell differentiation protein Mcl-1 homolog OS=Mus musculus OX=10090 GN=Mcl1 PE=1 SV=3	2.05	Up	0.00105668	Mcl1	35.217	42	141	9	9	4	7	7	7	7	8	9	6	7	5	6	6	5	4	4	2	6	6	6	4	6	3	2	4	3	5	2	7	7	8	7	7	9	8	8	8	7	8	6
O54956	DNA polymerase epsilon subunit 2 OS=Mus musculus OX=10090 GN=Pole2 PE=2 SV=2	0.581	Down	0.0070405	Pole2	59.386	15.2	29	5	5	2	2	2	2	1	1	3	2	0	2	1	2	1	1	0	2	0	0	2	1	0	0	0	0	0	0	2	4	4	4	5	4	2	3	5	2	4	2	3
Q99LQ7	Transmembrane protein 189 OS=Mus musculus OX=10090 GN=Tmem189 PE=1 SV=1	2.566	Up	0.00076282	Tmem189	31.133	9.6	39	2	2	0	1	0	2	2	2	2	2	2	1	1	2	1	1	1	1	2	2	1	2	2	2	2	2	2	0	1	2	2	2	2	2	2	2	2	2	2	2	2
Q9D136	2-oxoglutarate and iron-dependent oxygenase domain-containing protein 3 OS=Mus musculus OX=10090 GN=Ogfod3 PE=2 SV=1	0.615	Down	0.035276	Ogfod3	35.384	18.7	34	4	4	3	1	3	1	1	2	1	3	1	1	1	0	1	1	1	1	0	2	2	2	3	1	0	0	1	1	0	4	2	4	3	2	4	3	4	2	3	4	4
Q9CPV5	Polyamine-modulated factor 1 OS=Mus musculus OX=10090 GN=Pmf1 PE=1 SV=1	0.575	Down	2.1339e-05	Pmf1	23.121	36.1	44	6	6	4	3	5	2	3	2	3	3	2	1	1	1	1	1	0	2	2	0	2	2	0	1	0	1	1	0	1	6	5	5	6	4	5	6	5	4	5	5	3
Q3U2C5	E3 ubiquitin-protein ligase RNF149 OS=Mus musculus OX=10090 GN=Rnf149 PE=1 SV=3	2.804	Up	0.00143897	Rnf149	42.552	18.8	50	5	5	1	0	2	3	2	5	4	4	4	0	1	0	3	3	1	2	3	1	1	1	0	0	0	1	3	1	4	2	2	3	5	4	5	4	5	4	3	4	3
Q9Z179	SHC SH2 domain-binding protein 1 OS=Mus musculus OX=10090 GN=Shcbp1 PE=1 SV=1	0.567	Down	0.0055044	Shcbp1	75.916	28.3	75	13	13	5	6	7	2	3	2	1	5	3	4	2	2	3	2	2	2	1	2	1	4	3	1	3	1	2	4	2	9	8	10	6	9	8	7	10	7	11	10	9
Q9JM52	Misshapen-like kinase 1 OS=Mus musculus OX=10090 GN=Mink1 PE=1 SV=3	0.456	Down	0.037639	Mink1	147.29	11.5	32	12	6	2	0	1	1	1	1	1	2	1	3	3	0	1	0	1	0	0	1	2	2	4	0	1	1	1	0	2	8	5	6	7	5	6	9	6	5	9	6	7
Q8BHX3	Borealin OS=Mus musculus OX=10090 GN=Cdca8 PE=1 SV=2	0.522	Down	0.0116976	Cdca8	32.214	29.8	56	6	6	4	1	5	4	2	3	3	2	4	3	1	1	2	1	1	1	2	1	0	2	2	1	1	1	3	3	2	4	3	6	5	4	5	5	3	5	5	6	4
Q00547	Hyaluronan mediated motility receptor OS=Mus musculus OX=10090 GN=Hmmr PE=1 SV=4	0.25	Down	0.00101757	Hmmr	91.784	23.3	41	10	10	4	3	6	1	0	1	2	1	2	0	0	1	1	0	1	2	1	1	1	3	2	1	0	1	3	1	2	8	6	8	5	4	5	6	5	6	6	3	6
P12023	Amyloid-beta A4 protein OS=Mus musculus OX=10090 GN=App PE=1 SV=3	2.028	Up	0.0141421	App	86.721	12.6	46	7	7	1	0	1	2	1	1	1	1	1	0	1	1	0	0	1	0	1	1	2	2	3	2	5	7	2	4	5	5	1	5	6	5	7	6	3	5	4	6	5
P04202	Transforming growth factor beta-1 proprotein OS=Mus musculus OX=10090 GN=Tgfb1 PE=1 SV=1	2.167	Up	0.04504	Tgfb1	44.309	22.6	68	5	5	1	2	3	3	3	3	3	2	4	2	2	3	3	2	2	5	3	3	2	2	3	2	2	2	2	2	2	4	3	2	4	4	4	5	4	4	2	3	3
Q07113	Cation-independent mannose-6-phosphate receptor OS=Mus musculus OX=10090 GN=Igf2r PE=1 SV=1	1.703	Up	2.3107e-05	Igf2r	273.81	31.4	650	57	57	17	8	18	24	32	27	33	40	35	19	14	17	24	15	22	27	21	32	25	21	26	25	17	22	28	33	28	36	26	40	39	46	46	44	51	48	43	41	38
Q3UGP9	Leucine-rich repeat-containing protein 58 OS=Mus musculus OX=10090 GN=Lrrc58 PE=2 SV=1	0.496	Down	0.027278	Lrrc58	40.139	23	18	6	6	4	1	3	0	2	1	2	3	2	0	0	0	0	0	0	0	0	0	0	0	0	0	0	0	0	0	0	5	2	5	2	5	3	3	4	3	0	1	1
Q5SYD0	Unconventional myosin-Id OS=Mus musculus OX=10090 GN=Myo1d PE=1 SV=1	2.024	Up	0.000139641	Myo1d	116.08	37.2	232	29	27	5	2	4	7	12	11	4	2	4	6	5	7	17	12	14	11	10	15	4	9	4	8	10	13	14	9	13	18	9	13	18	19	22	18	10	11	20	21	21
E9QAM5	Helicase with zinc finger domain 2 OS=Mus musculus OX=10090 GN=Helz2 PE=1 SV=1	2.065	Up	1.89401e-05	Helz2	331.56	22	437	41	41	4	4	8	20	17	15	20	18	17	10	8	8	23	19	32	31	23	23	8	7	7	18	14	13	24	24	22	22	19	19	30	32	29	32	33	28	28	22	22
P24860	G2/mitotic-specific cyclin-B1 OS=Mus musculus OX=10090 GN=Ccnb1 PE=1 SV=3	0.532	Down	0.00024185	Ccnb1	48.051	21.9	73	8	7	6	4	6	3	2	2	7	4	4	4	3	2	3	2	2	1	1	2	2	2	3	1	1	2	1	1	2	7	7	7	5	4	6	7	6	7	6	5	5
Q9EQ32	Phosphoinositide 3-kinase adapter protein 1 OS=Mus musculus OX=10090 GN=Pik3ap1 PE=1 SV=1	2.151	Up	2.3828e-05	Pik3ap1	90.927	43.4	335	25	25	8	4	8	14	13	10	13	12	12	8	7	9	17	15	20	19	21	13	9	6	7	12	11	17	17	18	15	14	11	13	18	21	20	17	19	17	16	14	16
Q9CQX4	PCNA-associated factor OS=Mus musculus OX=10090 GN=Pclaf PE=1 SV=1	0.155	Down	0.0099015	Pclaf	11.993	56.4	62	7	7	7	7	8	1	4	2	5	5	4	3	2	3	0	0	0	0	0	0	3	4	4	0	0	0	0	0	0	5	6	7	5	6	4	5	6	5	5	5	4
Q6PCN7	Helicase-like transcription factor OS=Mus musculus OX=10090 GN=Hltf PE=1 SV=1	0.646	Down	0.04862	Hltf	113.32	13.3	80	9	9	2	2	4	0	2	1	0	0	0	4	5	4	4	2	3	5	4	3	6	3	5	2	1	3	5	5	5	7	6	7	4	7	6	8	5	6	7	7	8
Q60787	Lymphocyte cytosolic protein 2 OS=Mus musculus OX=10090 GN=Lcp2 PE=1 SV=2	2.02	Up	7.6466e-05	Lcp2	60.238	52.7	366	25	25	7	9	12	16	17	19	13	13	11	14	14	13	15	15	22	15	12	13	12	13	12	15	11	13	15	11	14	17	20	21	23	24	24	24	20	21	21	21	20
Q8VDF2	E3 ubiquitin-protein ligase UHRF1 OS=Mus musculus OX=10090 GN=Uhrf1 PE=1 SV=2	0.446	Down	2.2752e-06	Uhrf1	88.303	48.1	333	34	33	26	26	24	12	16	13	17	14	14	8	9	14	16	8	12	12	8	9	10	12	7	9	3	10	10	7	7	28	28	29	25	22	24	23	21	22	18	17	19
P52927	High mobility group protein HMGI-C OS=Mus musculus OX=10090 GN=Hmga2 PE=1 SV=1	1.565	Up	0.029056	Hmga2	11.819	58.3	116	6	6	4	4	4	5	3	5	5	6	5	4	4	4	4	3	4	5	4	5	4	3	3	4	4	5	4	6	5	5	5	5	5	4	6	5	5	5	5	4	5
Q8BGR2	Volume-regulated anion channel subunit LRRC8D OS=Mus musculus OX=10090 GN=Lrrc8d PE=1 SV=1	1.709	Up	0.00024145	Lrrc8d	98.112	28.4	181	18	18	5	4	6	7	9	10	8	10	5	9	4	4	9	8	9	8	8	8	4	3	5	5	5	6	7	6	9	10	8	11	13	13	14	14	14	11	11	11	14
Q9Z127	Large neutral amino acids transporter small subunit 1 OS=Mus musculus OX=10090 GN=Slc7a5 PE=1 SV=2	1.566	Up	0.0084429	Slc7a5	55.872	7	33	4	3	0	1	0	1	0	1	1	1	1	1	1	1	2	1	2	1	2	2	1	1	2	0	2	2	2	2	2	2	2	3	3	4	4	2	3	4	4	4	3
Q6WVG3	BTB/POZ domain-containing protein KCTD12 OS=Mus musculus OX=10090 GN=Kctd12 PE=1 SV=1	1.742	Up	0.00182394	Kctd12	35.892	62.1	215	13	13	4	6	5	8	10	7	5	2	5	8	4	6	11	10	10	10	14	12	7	5	6	8	7	7	12	13	13	9	8	8	10	9	11	9	7	7	10	10	8
P70406	Mitochondrial uncoupling protein 2 OS=Mus musculus OX=10090 GN=Ucp2 PE=1 SV=1	1.806	Up	0.028804	Ucp2	33.373	10.7	16	2	2	1	0	0	1	2	1	2	0	1	0	0	0	0	0	0	0	0	0	0	0	0	1	1	1	1	2	2	2	0	2	2	2	2	2	1	1	0	0	0
Q9WUU8	TNFAIP3-interacting protein 1 OS=Mus musculus OX=10090 GN=Tnip1 PE=1 SV=1	2.193	Up	2.0818e-06	Tnip1	73.049	28.6	116	12	12	2	2	2	7	5	11	6	6	4	4	2	4	4	5	7	7	5	5	3	2	2	4	1	1	6	5	4	8	4	10	10	10	12	11	10	6	10	9	9
Q60848	Lymphocyte-specific helicase OS=Mus musculus OX=10090 GN=Hells PE=1 SV=2	0.598	Down	0.00036268	Hells	95.125	28.7	171	21	21	14	13	15	8	8	10	10	6	8	5	7	6	7	3	5	3	2	5	5	5	5	4	3	5	3	3	3	20	20	21	17	16	17	17	17	17	17	15	13
A2APB8	Targeting protein for Xklp2 OS=Mus musculus OX=10090 GN=Tpx2 PE=1 SV=1	0.485	Down	4.5397e-07	Tpx2	85.893	38.1	207	24	24	13	12	14	8	7	6	11	14	12	5	6	4	4	4	5	7	5	4	8	12	10	6	8	4	6	7	5	21	19	22	17	16	20	20	21	18	13	17	15
O35047	Homologous-pairing protein 2 homolog OS=Mus musculus OX=10090 GN=Psmc3ip PE=1 SV=1	0.425	Down	0.039081	Psmc3ip	24.748	19.4	12	3	3	3	1	1	0	0	0	1	0	0	1	1	1	0	0	0	0	0	0	1	1	0	0	1	0	0	0	0	3	3	1	3	3	3	2	2	3	3	3	3
P04184	Thymidine kinase, cytosolic OS=Mus musculus OX=10090 GN=Tk1 PE=1 SV=3	0.05	Down	1.5295e-06	Tk1	25.776	63.9	42	11	11	8	11	10	0	0	0	0	0	1	2	1	0	0	0	0	0	0	0	4	2	1	0	0	1	1	0	0	9	11	10	5	6	6	3	5	4	8	7	5
Q3V300	Kinesin-like protein KIF22 OS=Mus musculus OX=10090 GN=Kif22 PE=2 SV=2	0.443	Down	9.6966e-05	Kif22	73.189	26.4	70	10	10	8	3	5	2	2	1	3	3	4	3	2	2	1	1	1	2	1	1	4	4	4	2	1	2	3	2	3	8	6	8	4	4	3	8	6	7	5	5	5
P11152	Lipoprotein lipase OS=Mus musculus OX=10090 GN=Lpl PE=1 SV=3	2.164	Up	0.0082156	Lpl	53.109	18.4	75	6	6	2	3	3	4	5	5	4	3	4	0	1	0	3	2	3	2	2	3	2	3	2	2	3	3	3	4	4	3	5	5	4	5	5	5	4	4	2	2	2
Q08297	DNA repair protein RAD51 homolog 1 OS=Mus musculus OX=10090 GN=Rad51 PE=1 SV=1	0.204	Down	1.55161e-05	Rad51	36.971	22.1	15	5	5	3	3	4	0	0	1	1	1	1	0	0	0	0	0	0	0	0	0	0	0	0	0	0	0	1	0	0	4	4	4	3	4	4	4	3	3	2	2	3
Q4VGL6	Roquin-1 OS=Mus musculus OX=10090 GN=Rc3h1 PE=1 SV=1	1.893	Up	2.1033e-05	Rc3h1	125.38	10.6	63	7	7	3	1	2	3	5	4	2	6	2	2	1	2	3	2	3	5	3	3	1	1	1	1	1	1	2	0	3	5	4	4	5	5	5	2	6	3	5	4	4
Q64337	Sequestosome-1 OS=Mus musculus OX=10090 GN=Sqstm1 PE=1 SV=1	5.491	Up	0.0022597	Sqstm1	48.162	71.5	630	20	20	10	10	13	30	29	26	32	26	25	16	18	23	26	24	27	31	31	29	12	19	13	24	26	23	28	28	31	14	12	15	19	19	19	19	17	17	16	16	16
O89001	Carboxypeptidase D OS=Mus musculus OX=10090 GN=Cpd PE=1 SV=2	5.192	Up	0.000177104	Cpd	152.4	23.2	216	22	22	5	3	7	12	11	16	20	16	20	5	1	2	10	5	10	9	13	11	2	1	3	2	2	6	10	10	4	15	14	16	20	18	19	21	18	20	12	12	10
Q3UHB1	5'-nucleotidase domain-containing protein 3 OS=Mus musculus OX=10090 GN=Nt5dc3 PE=1 SV=1	1.66	Up	0.025118	Nt5dc3	63.17	14.5	50	6	6	2	1	3	3	3	3	2	2	1	0	2	2	1	3	2	2	2	1	1	2	2	3	2	1	2	0	2	3	3	4	3	4	4	4	3	4	5	3	5
P15307	Proto-oncogene c-Rel OS=Mus musculus OX=10090 GN=Rel PE=1 SV=2	1.668	Up	4.4905e-05	Rel	64.959	31	202	14	13	6	7	4	8	8	6	9	9	10	5	8	5	12	6	8	12	9	11	6	6	5	7	3	4	11	8	9	11	11	12	12	12	12	11	11	12	11	12	12
Q8R2R3	Alpha- and gamma-adaptin-binding protein p34 OS=Mus musculus OX=10090 GN=Aagab PE=1 SV=2	0.631	Down	0.00149894	Aagab	34.51	39.6	76	8	8	2	7	5	2	2	3	3	3	1	2	3	4	2	3	2	3	2	2	4	6	6	2	0	2	2	2	1	5	6	6	5	4	5	6	5	5	5	6	8
Q64327	Male-enhanced antigen 1 OS=Mus musculus OX=10090 GN=Mea1 PE=1 SV=1	2.607	Up	0.037437	Mea1	18.584	25.3	23	3	2	1	1	0	2	1	1	1	1	1	1	0	1	1	1	1	1	1	1	0	1	0	1	1	1	0	1	1	3	2	2	2	2	3	3	1	1	2	3	2
Q8CB96	Ras association domain-containing protein 4 OS=Mus musculus OX=10090 GN=Rassf4 PE=1 SV=1	1.687	Up	0.0031353	Rassf4	36.934	55.3	160	13	12	3	3	5	5	4	9	8	7	5	5	3	7	4	5	7	6	9	6	5	5	5	5	6	11	7	8	7	11	8	9	10	11	12	11	11	12	8	10	10
Q3TXU5	Deoxyhypusine synthase OS=Mus musculus OX=10090 GN=Dhps PE=1 SV=2	3.129	Up	0.0037223	Dhps	40.642	25.5	53	6	6	0	1	2	3	4	4	3	3	1	1	2	1	3	2	2	3	3	4	0	1	0	2	0	1	2	1	4	5	1	5	6	6	6	5	6	5	5	4	5
Q6P9P6	Kinesin-like protein KIF11 OS=Mus musculus OX=10090 GN=Kif11 PE=1 SV=1	0.478	Down	0.000159342	Kif11	118.03	29.5	182	21	21	9	12	8	2	4	7	5	7	5	9	7	9	8	4	7	6	5	5	7	9	5	6	5	5	7	11	8	16	13	18	11	15	14	17	15	16	17	17	17
Q8BFT2	HAUS augmin-like complex subunit 4 OS=Mus musculus OX=10090 GN=Haus4 PE=1 SV=1	0.59	Down	0.0091152	Haus4	42.196	10.5	31	4	4	3	2	2	1	2	1	1	1	0	1	0	1	3	2	0	2	1	1	0	0	1	1	0	1	2	1	1	4	2	3	1	3	4	2	2	4	2	4	4
Q00651	Integrin alpha-4 OS=Mus musculus OX=10090 GN=Itga4 PE=1 SV=1	0.6	Down	3.9364e-05	Itga4	115.69	29.3	388	24	24	19	18	17	9	14	12	18	12	11	22	17	20	14	14	9	9	9	10	15	20	18	12	15	13	13	16	12	20	17	19	16	18	15	18	21	16	20	18	21
Q3TJD7	PDZ and LIM domain protein 7 OS=Mus musculus OX=10090 GN=Pdlim7 PE=1 SV=1	3.274	Up	0.000157526	Pdlim7	50.118	20.1	30	7	7	1	1	1	2	4	3	1	3	3	0	1	0	0	0	1	2	1	1	1	1	0	1	0	1	1	0	0	3	4	2	4	6	5	3	5	5	3	2	3
P49446	Receptor-type tyrosine-protein phosphatase epsilon OS=Mus musculus OX=10090 GN=Ptpre PE=1 SV=3	1.897	Up	0.0051812	Ptpre	80.687	18.5	78	10	9	3	0	2	6	6	5	4	2	2	2	2	1	3	2	4	5	3	4	4	4	1	2	2	2	3	2	2	9	3	9	7	8	9	8	6	6	6	6	5
P09581	Macrophage colony-stimulating factor 1 receptor OS=Mus musculus OX=10090 GN=Csf1r PE=1 SV=3	0.591	Down	0.007459	Csf1r	109.18	29.1	178	22	22	11	10	13	5	8	6	3	1	3	7	5	7	2	2	3	1	1	2	17	18	26	5	3	4	6	5	4	17	15	19	12	14	13	8	7	8	12	15	14
Q9R008	Mevalonate kinase OS=Mus musculus OX=10090 GN=Mvk PE=1 SV=1	0.55	Down	0.0058757	Mvk	41.877	18.2	52	4	4	3	2	2	1	1	1	0	1	1	3	2	4	3	2	2	2	2	1	3	2	3	2	3	1	3	1	1	3	3	3	3	3	3	2	2	2	4	3	4
Q9R210	Transcription factor EB OS=Mus musculus OX=10090 GN=Tfeb PE=1 SV=2	0.608	Down	0.0143231	Tfeb	52.614	14.7	40	5	4	2	2	2	1	1	2	2	1	3	2	3	2	1	1	2	0	1	0	2	3	3	1	1	1	0	1	0	4	4	5	4	4	5	3	5	5	4	5	3
P11688	Integrin alpha-5 OS=Mus musculus OX=10090 GN=Itga5 PE=1 SV=3	7.026	Up	0.00092411	Itga5	115.04	20.1	77	17	17	0	1	0	9	4	5	9	6	12	0	0	0	3	3	3	3	3	3	0	0	0	3	1	3	2	2	2	4	2	6	16	11	15	15	14	16	3	3	2
Q8VIB3	Type 2 lactosamine alpha-2,3-sialyltransferase OS=Mus musculus OX=10090 GN=St3gal6 PE=2 SV=3	1.667	Up	0.029882	St3gal6	37.854	25.2	41	8	8	1	1	0	3	0	4	2	2	1	0	0	0	2	0	3	3	1	2	2	2	1	2	1	2	3	1	2	4	3	4	7	3	7	4	4	3	4	3	4
Q920L1	Acyl-CoA (8-3)-desaturase OS=Mus musculus OX=10090 GN=Fads1 PE=1 SV=1	0.638	Down	0.009037	Fads1	52.322	26.4	151	9	9	8	6	6	6	7	7	6	8	6	8	7	9	4	4	7	3	6	5	7	4	6	4	3	2	4	5	3	9	6	6	8	6	7	7	8	7	7	9	9
Q9CXX9	CUE domain-containing protein 2 OS=Mus musculus OX=10090 GN=Cuedc2 PE=1 SV=1	0.585	Down	0.023501	Cuedc2	31.852	21.5	23	5	5	4	2	2	1	1	2	0	0	2	0	0	2	0	1	1	1	0	0	1	1	1	1	0	0	0	0	0	5	4	4	2	4	3	1	4	3	5	3	4
P97492	Regulator of G-protein signaling 14 OS=Mus musculus OX=10090 GN=Rgs14 PE=1 SV=2	0.552	Down	0.028904	Rgs14	59.846	29.6	46	11	11	2	2	2	1	0	1	1	0	0	2	3	3	2	2	2	2	1	1	4	6	3	2	1	1	1	0	1	6	4	7	5	5	5	7	3	2	8	7	6
P28667	MARCKS-related protein OS=Mus musculus OX=10090 GN=Marcksl1 PE=1 SV=2	3.769	Up	0.0022043	Marcksl1	20.165	65.5	84	5	5	1	1	2	3	4	7	6	5	4	2	2	2	3	3	3	4	4	6	2	2	2	1	3	2	4	3	3	2	2	3	5	5	5	5	5	5	2	3	2
Q64281	Leukocyte immunoglobulin-like receptor subfamily B member 4 OS=Mus musculus OX=10090 GN=Lilrb4 PE=1 SV=1	5.137	Up	0.0005161	Lilrb4	37.544	32.2	80	8	8	1	1	2	5	6	5	6	4	3	2	1	1	2	4	3	4	5	3	2	1	2	1	3	3	3	3	4	5	4	4	5	8	6	7	7	7	5	5	5
O35639	Annexin A3 OS=Mus musculus OX=10090 GN=Anxa3 PE=1 SV=4	1.524	Up	5.8042e-05	Anxa3	36.384	63.5	333	17	17	8	4	8	11	10	11	12	10	12	15	7	10	18	14	16	15	13	13	13	15	14	15	16	13	9	15	16	12	9	16	16	17	13	13	16	13	17	17	14
Q8BZ20	Protein mono-ADP-ribosyltransferase PARP12 OS=Mus musculus OX=10090 GN=Parp12 PE=1 SV=3	1.698	Up	0.048156	Parp12	79.916	21.4	88	12	12	3	1	4	5	7	5	6	7	9	3	1	2	2	2	3	4	2	2	1	1	3	3	0	3	3	2	4	8	7	8	9	10	8	9	9	11	7	6	7
P61025	Cyclin-dependent kinases regulatory subunit 1 OS=Mus musculus OX=10090 GN=Cks1b PE=3 SV=1	0.63	Down	0.0063007	Cks1b	9.6601	45.6	28	2	2	1	1	2	1	1	2	2	1	1	2	1	1	1	1	1	1	1	0	1	0	1	1	1	1	1	0	1	1	2	2	2	2	1	2	1	2	2	1	2
O70126	Aurora kinase B OS=Mus musculus OX=10090 GN=Aurkb PE=1 SV=2	0.378	Down	9.2046e-07	Aurkb	39.384	41.2	141	10	10	9	7	8	5	2	5	6	6	5	5	4	5	5	5	5	5	3	3	7	8	7	4	2	7	6	4	3	9	9	8	8	6	8	9	9	8	8	8	7
Q9JM90	Signal-transducing adaptor protein 1 OS=Mus musculus OX=10090 GN=Stap1 PE=1 SV=1	2.726	Up	2.7e-06	Stap1	34.627	60.3	334	16	16	11	10	9	13	11	12	13	13	16	9	13	11	15	16	13	16	13	14	8	9	13	11	13	11	10	15	16	13	11	12	13	13	11	15	12	14	12	14	12
Q8BSF4	Phosphatidylserine decarboxylase proenzyme, mitochondrial OS=Mus musculus OX=10090 GN=Pisd PE=2 SV=1	1.638	Up	0.0042202	Pisd	45.926	13.1	40	4	4	1	0	2	2	3	2	1	2	3	2	2	1	3	2	1	2	1	2	0	1	1	1	1	0	1	2	1	3	3	4	4	4	4	3	4	4	3	3	4
E9PVX6	Proliferation marker protein Ki-67 OS=Mus musculus OX=10090 GN=Mki67 PE=1 SV=1	0.504	Down	1.786e-06	Mki67	350.86	46.4	1510	127	126	89	95	92	48	51	63	67	75	79	64	60	65	48	35	39	35	33	33	63	68	63	40	38	39	42	48	38	112	108	109	93	94	103	96	108	107	104	99	103
Q3U3T8	WD repeat-containing protein 62 OS=Mus musculus OX=10090 GN=Wdr62 PE=1 SV=2	0.591	Down	0.048356	Wdr62	167.28	7	19	7	7	3	0	1	0	0	0	0	1	2	0	2	0	0	1	3	2	0	0	1	1	1	0	0	0	0	0	1	5	2	5	2	1	3	3	4	3	2	5	4
Q9DBL9	1-acylglycerol-3-phosphate O-acyltransferase ABHD5 OS=Mus musculus OX=10090 GN=Abhd5 PE=1 SV=1	1.691	Up	0.0096215	Abhd5	39.154	15.7	41	3	3	2	2	1	2	2	3	2	1	2	1	2	1	1	2	2	3	2	1	0	0	1	2	1	2	2	0	1	3	2	3	3	3	3	3	1	2	2	2	1
P11680	Properdin OS=Mus musculus OX=10090 GN=Cfp PE=2 SV=2	2.142	Up	1.6486e-06	Cfp	50.327	27.4	126	9	9	4	3	4	5	5	7	3	4	6	1	0	0	7	5	7	7	7	7	3	2	0	6	3	5	9	10	6	5	6	5	8	8	8	5	8	6	2	1	1
O35375	Neuropilin-2 OS=Mus musculus OX=10090 GN=Nrp2 PE=1 SV=2	1.78	Up	0.00024438	Nrp2	104.63	39.1	277	25	25	14	12	9	16	26	22	21	18	18	6	9	7	6	4	4	5	5	9	6	8	9	8	5	5	7	9	9	21	16	17	24	23	23	21	22	19	13	16	15
Q99J93	Interferon-induced transmembrane protein 2 OS=Mus musculus OX=10090 GN=Ifitm2 PE=1 SV=1	1.579	Up	0.045065	Ifitm2	15.743	17.4	60	3	2	2	0	2	3	2	2	0	2	1	2	3	3	3	3	3	2	4	3	2	2	2	2	2	1	3	3	3	3	3	3	3	3	2	3	2	2	3	3	3
Q9CQW9	Interferon-induced transmembrane protein 3 OS=Mus musculus OX=10090 GN=Ifitm3 PE=1 SV=1	2.258	Up	0.000116916	Ifitm3	14.954	48.9	253	6	5	9	9	8	11	12	14	10	10	9	12	11	8	12	10	11	11	10	12	6	8	8	7	2	6	8	10	9	5	5	5	5	6	4	5	5	4	5	5	5
P52293	Importin subunit alpha-1 OS=Mus musculus OX=10090 GN=Kpna2 PE=1 SV=2	0.628	Down	1.50653e-05	Kpna2	57.927	51.2	328	18	18	15	14	18	14	14	12	16	15	13	10	9	11	11	12	13	12	10	13	11	11	10	12	9	8	11	12	12	16	15	17	15	15	15	17	14	14	12	13	14
P11157	Ribonucleoside-diphosphate reductase subunit M2 OS=Mus musculus OX=10090 GN=Rrm2 PE=1 SV=1	0.228	Down	2.5528e-06	Rrm2	45.095	40	204	14	14	13	12	15	4	3	5	9	10	10	8	8	8	9	8	7	6	9	4	6	6	7	5	5	8	5	9	5	14	14	14	11	11	10	11	11	11	11	12	12
Q64373	Bcl-2-like protein 1 OS=Mus musculus OX=10090 GN=Bcl2l1 PE=1 SV=1	1.706	Up	0.00157949	Bcl2l1	26.132	18.9	47	5	5	2	2	2	2	1	3	1	1	1	2	2	1	2	1	1	1	2	1	3	1	3	1	3	2	2	1	3	3	2	2	2	2	4	3	2	3	2	3	2
P29594	Caspase-2 OS=Mus musculus OX=10090 GN=Casp2 PE=1 SV=5	0.581	Down	0.025601	Casp2	50.66	33.4	53	9	9	1	3	2	2	0	1	0	1	2	2	1	3	1	2	1	1	1	0	7	5	6	2	3	2	1	2	1	5	7	8	6	3	2	6	4	3	7	7	6
Q8BR90	UPF0600 protein C5orf51 homolog OS=Mus musculus OX=10090 PE=1 SV=1	1.938	Up	0.0185979	---	33.471	20.7	49	4	4	0	0	1	2	1	2	2	2	2	2	2	0	3	2	2	2	2	1	2	5	2	4	1	1	1	3	2	2	1	2	3	2	2	2	2	2	3	4	0
Q60952	Centrosome-associated protein CEP250 OS=Mus musculus OX=10090 GN=Cep250 PE=1 SV=4	1.978	Up	0.00029692	Cep250	276.81	2.5	27	5	4	0	1	1	2	3	2	0	1	0	1	1	1	1	0	1	2	0	0	1	3	2	1	1	0	1	1	0	3	3	3	3	5	4	4	4	4	5	4	5
Q6PHZ2	Calcium/calmodulin-dependent protein kinase type II subunit delta OS=Mus musculus OX=10090 GN=Camk2d PE=1 SV=1	1.529	Up	0.0039017	Camk2d	56.369	28.1	66	10	6	2	1	2	2	3	1	2	2	3	4	2	1	2	2	2	5	3	4	2	2	1	3	3	3	2	5	2	9	6	6	8	9	10	8	9	8	8	9	7
Q8K4R9	Disks large-associated protein 5 OS=Mus musculus OX=10090 GN=Dlgap5 PE=1 SV=2	0.417	Down	0.0165031	Dlgap5	90.195	14.5	44	7	7	6	4	4	2	2	1	1	4	5	0	0	0	2	0	0	1	1	0	0	0	1	1	1	2	4	0	2	5	4	6	6	6	5	6	6	6	3	3	4
P58801	Receptor-interacting serine/threonine-protein kinase 2 OS=Mus musculus OX=10090 GN=Ripk2 PE=1 SV=1	2.084	Up	0.00091669	Ripk2	60.399	32.3	121	14	14	1	0	1	3	5	5	8	6	2	2	1	1	11	4	5	11	7	6	3	4	2	6	4	6	5	6	6	9	5	5	9	8	11	9	9	4	6	8	7
P0DOV2	Interferon-activable protein 204 OS=Mus musculus OX=10090 GN=Ifi204 PE=1 SV=1	1.544	Up	0.00015556	Ifi204	69.437	45.2	423	24	11	12	12	11	13	13	12	19	12	14	16	17	15	15	12	16	17	17	23	11	14	10	13	17	19	25	25	23	15	13	16	17	18	16	20	18	19	18	17	16
E9PZQ0	Ryanodine receptor 1 OS=Mus musculus OX=10090 GN=Ryr1 PE=1 SV=1	0.607	Down	0.037599	Ryr1	565.03	1.4	34	4	4	1	1	1	1	1	2	2	1	2	1	1	1	2	1	1	2	1	2	1	1	1	1	1	1	2	1	1	3	2	1	2	1	3	2	3	3	1	1	1
Q01320	DNA topoisomerase 2-alpha OS=Mus musculus OX=10090 GN=Top2a PE=1 SV=2	0.552	Down	3.7846e-05	Top2a	172.79	39.5	810	58	46	46	40	47	31	31	35	43	42	41	27	25	22	27	23	22	22	21	22	30	26	31	26	21	27	30	26	26	52	50	53	48	48	49	53	51	52	47	45	47
E9Q6B2	Coiled-coil domain-containing protein 85C OS=Mus musculus OX=10090 GN=Ccdc85c PE=1 SV=1	0.643	Down	0.0005818	Ccdc85c	45.333	13.6	16	4	4	2	0	2	1	0	1	1	1	0	1	1	0	1	0	0	0	0	1	0	1	1	0	0	1	0	1	0	3	1	3	2	3	3	2	2	3	2	3	1
Q6NWW9	Fibronectin type III domain-containing protein 3B OS=Mus musculus OX=10090 GN=Fndc3b PE=1 SV=1	1.857	Up	0.0030575	Fndc3b	132.76	13.3	118	10	10	1	3	2	3	4	3	1	4	3	3	4	5	6	7	8	7	6	6	3	1	0	7	4	7	7	6	7	4	3	5	5	10	7	4	6	6	5	8	6
Q07832	Serine/threonine-protein kinase PLK1 OS=Mus musculus OX=10090 GN=Plk1 PE=1 SV=2	0.382	Down	0.002901	Plk1	68.3	16.3	38	8	8	4	6	3	1	1	1	4	3	2	0	0	0	1	1	0	0	0	0	1	1	2	1	0	0	2	2	2	6	6	7	5	4	4	6	6	5	3	5	3
Q80V62	Fanconi anemia group D2 protein homolog OS=Mus musculus OX=10090 GN=Fancd2 PE=1 SV=2	0.516	Down	0.045101	Fancd2	163.62	5.1	35	5	5	1	1	4	1	1	2	2	1	1	1	2	2	1	0	1	2	1	1	2	1	1	1	1	1	1	1	1	3	1	5	1	3	2	3	2	1	3	3	4
O08573	Galectin-9 OS=Mus musculus OX=10090 GN=Lgals9 PE=1 SV=1	2.47	Up	0.026424	Lgals9	40.035	39.1	105	10	10	3	2	2	3	6	4	8	6	8	2	1	2	5	4	6	7	5	7	2	1	2	2	1	1	5	6	4	7	3	5	6	9	8	10	9	8	7	5	5
Q9CZI9	Apoptosis-enhancing nuclease OS=Mus musculus OX=10090 GN=Aen PE=2 SV=1	1.591	Up	0.0125629	Aen	37.309	18.2	53	4	4	4	0	3	4	5	4	4	2	3	2	1	0	3	1	1	2	2	1	1	1	0	1	1	2	2	2	1	4	2	4	4	4	4	4	4	3	3	3	4
Q8R4N0	Citramalyl-CoA lyase, mitochondrial OS=Mus musculus OX=10090 GN=Clybl PE=1 SV=2	1.626	Up	0.043	Clybl	37.548	18.9	58	6	6	1	3	1	3	1	3	1	1	3	3	4	2	3	2	2	2	1	1	3	1	2	4	0	3	3	2	3	1	4	2	4	3	3	2	3	4	4	5	3
Q9JHK5	Pleckstrin OS=Mus musculus OX=10090 GN=Plek PE=1 SV=1	2.001	Up	0.000135236	Plek	39.9	47.4	448	14	14	12	12	15	16	19	13	16	16	17	15	15	15	22	18	20	22	21	20	15	14	13	16	20	14	17	16	19	9	10	12	13	13	11	13	13	10	13	11	12
Q8R4B8	NACHT, LRR and PYD domains-containing protein 3 OS=Mus musculus OX=10090 GN=Nlrp3 PE=1 SV=1	4.348	Up	2.7587e-06	Nlrp3	118.27	40.1	350	30	30	6	4	6	21	22	23	16	18	17	8	6	12	20	16	15	15	17	18	6	8	7	11	10	9	13	13	13	13	13	14	22	24	27	21	23	22	18	20	20
P39689	Cyclin-dependent kinase inhibitor 1 OS=Mus musculus OX=10090 GN=Cdkn1a PE=1 SV=4	2.022	Up	8.0824e-05	Cdkn1a	17.785	30.8	14	4	3	0	1	0	2	1	1	0	0	3	0	1	0	0	0	0	0	0	0	1	2	0	0	0	1	0	0	1	3	3	3	4	3	4	3	4	4	3	3	3
Q8K298	Anillin OS=Mus musculus OX=10090 GN=Anln PE=1 SV=2	0.41	Down	1.9296e-08	Anln	122.79	35.2	210	25	25	12	13	14	4	7	2	11	12	11	6	6	5	6	7	7	4	7	5	12	11	11	7	4	9	10	4	3	21	18	20	14	16	15	21	17	19	18	19	16
Q9DCJ9	N-acetylneuraminate lyase OS=Mus musculus OX=10090 GN=Npl PE=1 SV=1	1.539	Up	0.0064839	Npl	35.13	42.5	90	11	11	2	3	1	3	4	3	3	4	2	4	4	3	2	4	4	2	3	3	5	4	6	3	4	4	4	3	3	8	7	7	7	6	5	5	7	5	6	7	6
P33174	Chromosome-associated kinesin KIF4 OS=Mus musculus OX=10090 GN=Kif4 PE=1 SV=3	0.65	Down	5.7887e-05	Kif4	139.52	26.7	304	26	25	20	18	21	13	12	12	20	14	15	11	13	14	10	8	10	9	4	7	11	10	12	6	5	7	7	6	9	25	21	23	21	19	21	22	19	22	22	20	22
O89017	Legumain OS=Mus musculus OX=10090 GN=Lgmn PE=1 SV=1	0.61	Down	0.04684	Lgmn	49.372	25.1	109	7	7	2	3	4	3	3	4	3	1	1	6	4	4	3	3	4	3	4	3	4	8	7	6	7	4	5	5	5	6	4	5	4	6	7	5	4	4	6	6	6
Q04899	Cyclin-dependent kinase 18 OS=Mus musculus OX=10090 GN=Cdk18 PE=1 SV=1	2.157	Up	0.024583	Cdk18	51.847	31.5	84	11	8	0	0	0	1	2	5	2	3	1	3	2	2	3	2	4	6	6	5	3	4	2	4	2	2	7	5	8	6	3	8	7	8	9	8	7	8	9	8	6
Q80U30	Protein CLEC16A OS=Mus musculus OX=10090 GN=Clec16a PE=1 SV=2	1.709	Up	0.045444	Clec16a	116.23	8.5	36	5	5	1	0	2	0	2	3	2	2	1	3	2	1	2	1	1	2	1	0	2	0	2	0	1	0	2	2	1	3	1	2	4	3	3	3	2	3	3	2	1
Q9QYB5	Gamma-adducin OS=Mus musculus OX=10090 GN=Add3 PE=1 SV=2	0.611	Down	0.0038839	Add3	78.776	25.2	100	14	14	5	4	6	3	5	4	2	2	2	5	5	5	4	2	2	2	3	2	7	6	8	2	2	3	4	3	2	11	11	11	8	9	9	7	10	9	11	12	13
Q8CFA1	Interleukin-1 receptor-associated kinase-like 2 OS=Mus musculus OX=10090 GN=Irak2 PE=2 SV=2	1.959	Up	0.017203	Irak2	69.046	15	35	6	6	2	1	2	3	4	3	3	5	1	1	0	1	0	1	1	0	2	0	0	0	0	1	0	1	1	1	1	2	2	4	4	6	4	4	6	6	4	4	2
P41274	Tumor necrosis factor ligand superfamily member 9 OS=Mus musculus OX=10090 GN=Tnfsf9 PE=1 SV=1	1.933	Up	0.0135795	Tnfsf9	33.853	16.2	16	4	3	0	1	0	2	1	2	1	1	1	1	0	1	0	1	0	0	0	0	1	0	1	0	0	1	0	0	1	3	3	3	3	3	3	3	3	2	3	3	3
Q9WTK5	Nuclear factor NF-kappa-B p100 subunit OS=Mus musculus OX=10090 GN=Nfkb2 PE=1 SV=1	1.734	Up	4.0495e-05	Nfkb2	96.831	39.8	398	26	25	9	9	13	16	19	19	21	20	17	16	17	15	15	18	12	12	16	14	15	12	19	14	11	10	13	14	12	16	18	20	22	20	20	22	23	21	22	23	24
Q7TSI1	Pleckstrin homology domain-containing family M member 1 OS=Mus musculus OX=10090 GN=Plekhm1 PE=1 SV=1	0.541	Down	0.026237	Plekhm1	118.53	10.1	35	8	8	3	4	2	0	1	0	1	0	0	4	2	4	0	0	0	0	1	0	2	3	3	0	1	2	1	1	0	5	6	6	5	4	3	3	4	4	7	6	6
Q62431	AT-rich interactive domain-containing protein 3A OS=Mus musculus OX=10090 GN=Arid3a PE=1 SV=1	1.546	Up	0.0182218	Arid3a	64.172	9.7	28	4	3	0	1	0	1	1	1	2	1	2	0	1	2	1	1	3	2	2	1	0	0	0	1	1	2	0	1	1	4	4	3	4	3	4	3	3	3	4	3	4
P09450	Transcription factor jun-B OS=Mus musculus OX=10090 GN=Junb PE=1 SV=1	2.453	Up	2.1902e-05	Junb	35.765	42.4	150	9	9	6	7	6	7	8	7	9	9	9	6	3	4	6	5	6	7	5	6	4	3	4	4	2	3	5	3	6	7	6	6	6	7	8	6	8	7	6	5	6
O35387	HCLS1-associated protein X-1 OS=Mus musculus OX=10090 GN=Hax1 PE=1 SV=1	2.09	Up	0.046264	Hax1	31.654	35.7	35	7	7	0	1	3	1	1	5	2	1	1	1	1	1	1	0	1	3	1	1	2	0	0	1	1	2	0	1	3	2	3	4	1	4	5	3	2	4	1	5	2
P97477	Aurora kinase A OS=Mus musculus OX=10090 GN=Aurka PE=1 SV=1	0.481	Down	0.0048406	Aurka	44.772	28.9	68	8	8	5	5	3	2	2	2	6	5	5	1	2	1	3	1	2	3	1	2	4	3	2	2	2	1	2	0	1	7	5	8	4	5	5	7	6	6	4	5	5
Q8BHZ0	Protein FAM49A OS=Mus musculus OX=10090 GN=Fam49a PE=1 SV=1	1.637	Up	0.0109033	Fam49a	37.342	49.5	91	11	9	2	2	2	3	3	4	4	3	4	3	5	3	3	4	2	4	2	4	4	1	1	3	4	4	6	4	7	7	5	7	7	6	7	7	8	8	6	8	9
Q91VY9	Zinc finger protein 622 OS=Mus musculus OX=10090 GN=Znf622 PE=1 SV=1	1.536	Up	0.0023567	Znf622	53.451	36.6	190	13	13	7	6	5	6	10	10	5	9	4	7	7	8	7	7	7	8	7	7	7	7	4	6	5	8	7	12	7	12	7	11	10	10	10	12	11	11	12	12	11
P21460	Cystatin-C OS=Mus musculus OX=10090 GN=Cst3 PE=1 SV=2	0.533	Down	0.00165715	Cst3	15.531	61.4	110	8	8	8	8	9	3	7	5	6	5	7	4	4	4	0	0	0	0	1	0	5	6	6	1	5	4	4	3	5	6	7	7	6	5	6	6	5	7	4	6	5
Q8K1T1	Leucine-rich repeat-containing protein 25 OS=Mus musculus OX=10090 GN=Lrrc25 PE=1 SV=1	1.868	Up	0.00111732	Lrrc25	32.673	32	94	6	6	2	2	2	3	4	2	3	3	3	3	2	2	4	4	5	5	4	4	4	4	4	4	4	4	3	5	5	4	2	3	4	4	4	4	3	4	5	4	3
P97329	Kinesin-like protein KIF20A OS=Mus musculus OX=10090 GN=Kif20a PE=1 SV=1	0.359	Down	2.0264e-05	Kif20a	99.875	28	90	18	18	11	7	9	1	5	2	11	7	9	2	0	0	2	1	0	4	1	2	3	5	3	1	0	0	2	0	2	15	12	16	9	12	10	16	14	15	12	6	8
A6PWY4	WD repeat-containing protein 76 OS=Mus musculus OX=10090 GN=Wdr76 PE=1 SV=1	0.518	Down	0.0051194	Wdr76	69.007	13.7	48	6	6	2	1	5	1	3	2	2	1	1	4	2	2	1	1	1	2	1	1	2	1	2	1	2	1	3	2	1	4	5	5	5	3	3	4	3	1	4	5	4
Q8BIG4	F-box only protein 28 OS=Mus musculus OX=10090 GN=Fbxo28 PE=1 SV=1	2.088	Up	0.030398	Fbxo28	40.977	18.2	24	4	4	0	1	1	2	2	2	2	2	2	2	0	0	0	0	1	1	0	1	0	2	1	1	0	0	0	1	0	2	2	3	2	3	4	4	3	4	3	0	0
O35280	Serine/threonine-protein kinase Chk1 OS=Mus musculus OX=10090 GN=Chek1 PE=1 SV=2	0.484	Down	0.0179633	Chek1	54.381	17.9	22	6	6	4	2	4	1	0	3	0	1	1	1	0	1	0	0	0	1	0	1	0	0	0	0	0	0	0	0	2	6	5	5	4	3	5	5	4	3	5	5	6
P25085	Interleukin-1 receptor antagonist protein OS=Mus musculus OX=10090 GN=Il1rn PE=2 SV=1	13.729	Up	0.0045186	Il1rn	20.274	30.3	94	4	4	0	0	2	4	5	5	5	4	4	3	3	2	5	5	4	3	7	5	2	1	2	3	4	4	4	4	4	3	2	3	3	4	4	4	4	4	3	3	3
Q8R4Z4	ETS translocation variant 3 OS=Mus musculus OX=10090 GN=Etv3 PE=1 SV=2	1.56	Up	0.0022961	Etv3	57.026	14.8	70	5	5	5	2	2	4	2	3	4	5	5	2	3	4	3	1	2	2	2	2	2	3	3	1	2	1	1	3	1	5	5	5	4	5	5	5	5	5	5	5	5
Q8CIM5	G-protein coupled receptor 84 OS=Mus musculus OX=10090 GN=Gpr84 PE=1 SV=1	5.942	Up	0.0093178	Gpr84	43.717	24.2	80	6	6	2	2	3	7	3	5	7	5	6	3	4	4	3	3	2	1	2	2	3	3	3	2	1	2	2	0	0	5	3	6	5	4	6	5	4	4	6	4	5
Q5NBU8	XIAP-associated factor 1 OS=Mus musculus OX=10090 GN=Xaf1 PE=1 SV=3	1.895	Up	0.0040956	Xaf1	31.117	44.3	109	8	8	2	1	3	6	5	4	6	5	5	3	2	2	5	4	5	6	6	6	2	2	3	3	4	3	5	5	6	5	3	4	7	7	5	7	7	7	7	4	5
Q80TI0	Protein Aster-B OS=Mus musculus OX=10090 GN=Gramd1b PE=1 SV=2	1.793	Up	0.0029216	Gramd1b	85.354	11.4	46	7	7	1	0	1	2	3	3	2	2	1	1	1	1	1	2	1	3	2	2	1	1	2	1	1	3	2	2	4	1	2	2	3	5	5	5	6	3	3	5	3
Q64701	Retinoblastoma-like protein 1 OS=Mus musculus OX=10090 GN=Rbl1 PE=1 SV=3	0.611	Down	0.0181438	Rbl1	119.46	22.6	130	17	17	6	7	6	5	3	4	4	3	4	7	4	6	5	4	5	6	5	4	8	4	3	5	3	5	6	3	5	12	12	12	8	7	9	10	8	8	9	8	9
Q8VBT6	Apolipoprotein B receptor OS=Mus musculus OX=10090 GN=Apobr PE=1 SV=1	1.512	Up	0.020385	Apobr	102.7	48.6	513	32	32	19	16	20	21	18	23	18	16	22	17	16	15	25	19	20	26	19	18	17	17	22	18	14	21	19	20	17	24	22	25	23	26	25	27	22	27	28	26	24
Q6DFV1	Condensin-2 complex subunit G2 OS=Mus musculus OX=10090 GN=Ncapg2 PE=1 SV=2	0.559	Down	0.0005168	Ncapg2	130.89	19.4	150	16	15	11	8	12	9	6	4	7	7	5	9	8	9	4	1	1	1	3	3	10	10	5	2	2	3	4	3	3	14	12	14	13	12	10	14	13	10	12	12	11
Q9Z1S0	Mitotic checkpoint serine/threonine-protein kinase BUB1 beta OS=Mus musculus OX=10090 GN=Bub1b PE=1 SV=2	0.466	Down	0.00160245	Bub1b	118.39	23.9	73	17	17	6	5	5	2	3	1	3	4	4	2	0	0	3	2	2	6	3	1	4	2	4	2	1	2	2	2	2	11	8	12	8	7	7	10	12	8	9	6	8
Q14BV6	Carbohydrate deacetylase OS=Mus musculus OX=10090 GN=Ydjc PE=2 SV=2	0.519	Down	0.00051976	Ydjc	33.093	17.1	22	3	3	2	1	1	0	1	0	0	0	2	0	0	1	1	0	1	1	0	1	2	1	0	1	1	0	2	1	2	2	1	2	1	2	1	2	2	2	1	1	1
Q64455	Receptor-type tyrosine-protein phosphatase eta OS=Mus musculus OX=10090 GN=Ptprj PE=1 SV=2	1.911	Up	0.0055214	Ptprj	136.77	15.9	169	15	15	3	3	3	10	9	10	7	6	4	4	3	5	8	6	4	7	6	9	7	5	6	6	4	10	8	7	9	12	8	9	14	13	14	11	12	13	13	14	11
P04441	H-2 class II histocompatibility antigen gamma chain OS=Mus musculus OX=10090 GN=Cd74 PE=1 SV=3	1.634	Up	0.00057586	Cd74	31.557	30.5	113	8	8	2	2	3	4	2	3	5	4	4	2	4	4	4	6	5	5	5	3	4	4	5	6	7	6	5	5	4	6	6	6	5	6	5	6	6	6	3	6	6
Q9CR27	WASH complex subunit 3 OS=Mus musculus OX=10090 GN=Washc3 PE=1 SV=1	0.636	Down	0.049361	Washc3	21.092	31.4	65	4	3	1	1	2	3	2	4	2	1	1	3	4	1	4	3	2	2	1	1	4	1	4	4	2	3	2	4	3	3	2	3	4	4	2	3	3	2	3	4	3
Q99J87	Probable ATP-dependent RNA helicase DHX58 OS=Mus musculus OX=10090 GN=Dhx58 PE=1 SV=2	1.651	Up	0.00079823	Dhx58	76.708	47.5	270	26	26	4	2	5	8	10	8	13	8	9	6	7	3	14	14	11	17	17	14	7	6	8	9	8	10	19	15	18	11	5	12	14	16	17	18	14	19	14	12	8
Q8BUH8	Sentrin-specific protease 7 OS=Mus musculus OX=10090 GN=Senp7 PE=1 SV=1	0.414	Down	0.007498	Senp7	116.34	7.9	19	5	5	1	1	0	0	0	1	0	0	0	1	2	0	1	0	0	1	0	1	2	3	1	0	0	1	1	1	1	3	2	2	1	2	2	2	2	1	3	4	4
Q8BSZ2	AP-3 complex subunit sigma-2 OS=Mus musculus OX=10090 GN=Ap3s2 PE=1 SV=1	0.66	Down	0.026943	Ap3s2	22.017	16.6	21	3	3	2	0	1	1	0	0	0	1	1	2	3	1	0	0	0	1	0	2	1	1	1	0	0	1	0	1	1	3	1	2	2	2	0	2	1	2	3	3	3
P21855	B-cell differentiation antigen CD72 OS=Mus musculus OX=10090 GN=Cd72 PE=1 SV=2	1.61	Up	0.00027896	Cd72	40.347	28	120	8	8	4	1	6	7	6	6	5	9	7	3	2	1	5	4	5	5	3	3	4	4	4	5	4	5	5	5	2	7	2	7	6	7	6	7	8	7	7	7	6
P17809	Solute carrier family 2, facilitated glucose transporter member 1 OS=Mus musculus OX=10090 GN=Slc2a1 PE=1 SV=4	1.63	Up	0.00043709	Slc2a1	53.984	10.8	114	5	5	3	5	5	5	5	4	4	3	4	4	2	4	5	5	5	5	4	5	5	4	4	4	4	4	5	4	3	5	5	5	5	5	5	4	5	5	5	5	5
Q8VCE2	GPN-loop GTPase 1 OS=Mus musculus OX=10090 GN=Gpn1 PE=1 SV=1	0.612	Down	0.0155204	Gpn1	41.598	16.4	35	4	4	2	3	2	1	2	2	2	1	1	1	1	0	1	1	1	1	1	1	1	2	1	1	1	1	1	2	1	3	4	2	3	3	2	3	3	3	3	4	3
Q14B71	Cell division cycle-associated protein 2 OS=Mus musculus OX=10090 GN=Cdca2 PE=1 SV=2	0.474	Down	0.00292	Cdca2	106.36	21	39	12	12	2	3	6	1	0	2	1	4	1	1	0	0	1	2	1	1	0	2	2	2	3	0	0	1	0	2	1	8	6	10	4	3	7	4	5	4	6	5	6
Q9Z1B5	Mitotic spindle assembly checkpoint protein MAD2A OS=Mus musculus OX=10090 GN=Mad2l1 PE=1 SV=2	0.606	Down	0.0100556	Mad2l1	23.598	33.2	58	6	6	2	5	3	3	4	1	2	3	4	3	2	3	2	2	2	1	1	1	3	3	2	1	1	1	1	1	1	5	5	5	5	5	5	5	4	4	5	5	5
Q9JJK5	Homocysteine-responsive endoplasmic reticulum-resident ubiquitin-like domain member 1 protein OS=Mus musculus OX=10090 GN=Herpud1 PE=1 SV=1	2.618	Up	0.0180985	Herpud1	43.907	15.9	24	4	4	2	0	1	5	1	2	1	3	2	0	0	0	0	1	2	0	0	1	0	0	0	0	0	0	1	2	0	4	2	2	4	2	3	2	3	3	1	1	1
Q8VC19	5-aminolevulinate synthase, nonspecific, mitochondrial OS=Mus musculus OX=10090 GN=Alas1 PE=1 SV=2	1.875	Up	0.00180428	Alas1	71.017	8.7	9	4	4	0	0	0	0	1	0	0	0	0	0	0	0	0	1	0	0	0	0	0	0	0	1	0	0	2	3	1	2	1	2	2	3	2	3	1	3	0	0	0
Q99LZ3	DNA replication complex GINS protein SLD5 OS=Mus musculus OX=10090 GN=Gins4 PE=1 SV=1	0.622	Down	0.029936	Gins4	25.961	53.4	61	10	10	5	4	3	2	2	2	3	3	2	4	3	3	1	1	1	1	1	2	1	5	3	0	3	2	1	2	1	8	5	7	4	8	4	7	6	8	7	8	8
Q9EQM6	Microprocessor complex subunit DGCR8 OS=Mus musculus OX=10090 GN=Dgcr8 PE=1 SV=2	0.654	Down	0.025238	Dgcr8	86.32	10.7	29	7	7	3	2	3	1	1	3	0	2	2	2	0	0	2	0	1	2	1	0	0	1	1	0	0	0	1	1	0	5	7	6	4	6	7	4	4	5	4	6	3
P81069	GA-binding protein subunit beta-2 OS=Mus musculus OX=10090 GN=Gabpb2 PE=1 SV=2	0.651	Down	0.00183567	Gabpb2	45.658	18.4	54	4	4	3	0	3	2	2	2	2	1	3	1	3	3	2	1	1	1	1	3	4	3	4	2	0	1	1	2	3	4	1	4	4	4	4	3	3	4	4	3	4
Q8BTY2	Sodium bicarbonate cotransporter 3 OS=Mus musculus OX=10090 GN=Slc4a7 PE=1 SV=2	2.197	Up	0.00077571	Slc4a7	116.51	18.7	234	15	14	5	6	5	15	12	11	12	13	10	6	7	5	7	9	8	10	9	11	7	6	6	8	7	10	12	9	8	13	10	13	15	15	15	15	14	12	4	11	11
P10923	Osteopontin OS=Mus musculus OX=10090 GN=Spp1 PE=1 SV=1	16.992	Up	0.0033637	Spp1	32.459	41.8	115	7	7	0	1	0	4	3	4	2	2	4	0	2	2	6	6	6	10	9	7	1	2	1	4	6	3	10	10	10	2	1	3	6	5	5	4	5	5	4	4	3
Q9JIS8	Solute carrier family 12 member 4 OS=Mus musculus OX=10090 GN=Slc12a4 PE=1 SV=2	1.606	Up	0.0022006	Slc12a4	120.62	14.7	134	12	11	5	1	5	3	5	5	3	3	3	2	2	6	6	6	4	7	6	6	7	4	6	8	6	6	8	6	5	9	7	9	11	10	11	8	9	9	9	10	9
Q9D684	Ras and Rab interactor 2 OS=Mus musculus OX=10090 GN=Rin2 PE=1 SV=3	0.465	Down	0.043602	Rin2	101.56	6.2	16	4	4	2	0	2	0	0	0	0	0	0	2	1	1	0	0	0	0	0	0	1	1	3	0	0	1	1	0	1	4	2	4	3	3	3	2	1	3	3	3	3
Q9WVK4	EH domain-containing protein 1 OS=Mus musculus OX=10090 GN=Ehd1 PE=1 SV=1	2.427	Up	3.1782e-06	Ehd1	60.602	67.4	697	36	23	22	18	20	28	27	32	24	29	30	22	19	18	24	28	29	35	30	35	16	14	19	33	33	28	27	29	28	26	23	29	33	32	32	30	31	32	29	27	24
Q61543	Golgi apparatus protein 1 OS=Mus musculus OX=10090 GN=Glg1 PE=1 SV=1	0.414	Down	6.4446e-05	Glg1	133.73	45.5	626	40	40	20	18	23	12	13	15	13	10	9	27	27	27	26	25	24	24	24	24	31	31	30	24	26	30	28	29	36	28	25	32	22	25	27	24	23	19	33	36	35
O35613	Death domain-associated protein 6 OS=Mus musculus OX=10090 GN=Daxx PE=1 SV=1	1.799	Up	0.0083794	Daxx	81.488	18.3	50	8	8	1	0	1	1	4	3	4	3	1	0	1	0	1	2	4	2	4	1	1	1	2	1	1	1	3	4	3	4	4	3	3	4	4	4	4	3	5	2	4
Q8CDM1	ATPase family AAA domain-containing protein 2 OS=Mus musculus OX=10090 GN=Atad2 PE=1 SV=1	0.426	Down	0.00020079	Atad2	117.94	19.4	172	14	14	11	8	10	4	2	5	4	4	2	8	7	6	5	6	6	7	9	7	9	6	10	6	4	8	7	6	5	11	10	11	8	10	10	7	11	10	13	11	10
Q9D937	Uncharacterized protein C11orf98 homolog OS=Mus musculus OX=10090 PE=1 SV=1	0.348	Down	0.042555	---	14.098	32.5	20	4	4	2	4	2	1	1	0	1	0	2	1	0	0	1	0	0	0	1	1	0	2	0	1	0	0	0	0	0	3	4	4	2	3	3	2	1	2	3	3	3
Q9WVF7	DNA polymerase epsilon catalytic subunit A OS=Mus musculus OX=10090 GN=Pole PE=1 SV=3	0.556	Down	0.0095179	Pole	262.1	9.1	57	15	15	9	6	8	2	2	2	1	1	2	4	1	1	2	2	1	0	0	1	2	3	2	1	0	1	0	1	2	13	11	12	7	4	10	10	10	6	11	13	10
Q8VCH6	Delta(24)-sterol reductase OS=Mus musculus OX=10090 GN=Dhcr24 PE=1 SV=1	0.329	Down	0.021918	Dhcr24	60.112	10.7	15	6	6	6	2	4	1	0	1	0	1	0	0	0	0	0	0	0	0	0	0	0	0	0	0	0	0	0	0	0	6	6	5	5	5	4	4	2	1	1	1	3
E2JF22	Piezo-type mechanosensitive ion channel component 1 OS=Mus musculus OX=10090 GN=Piezo1 PE=1 SV=1	2.094	Up	0.0043045	Piezo1	292	6.2	70	11	11	0	1	1	4	6	4	6	5	4	1	1	1	2	2	2	3	2	5	2	2	2	2	0	3	6	1	2	5	4	3	8	10	8	8	8	7	5	7	7
O35405	Phospholipase D3 OS=Mus musculus OX=10090 GN=Pld3 PE=1 SV=1	4.262	Up	0.00089887	Pld3	54.388	19.9	58	7	7	1	1	1	6	6	7	3	6	5	0	1	4	2	1	1	2	1	3	1	0	1	0	0	0	2	2	1	5	5	2	7	6	5	6	6	6	4	5	6
Q99LW0	Ankyrin repeat domain-containing protein 10 OS=Mus musculus OX=10090 GN=Ankrd10 PE=2 SV=2	0.456	Down	0.0096445	Ankrd10	43.975	10.6	15	3	3	3	1	1	1	1	1	1	1	0	1	1	1	0	0	0	0	0	0	1	0	1	0	0	0	0	0	0	3	3	3	3	3	2	1	2	0	2	2	2
O88878	AN1-type zinc finger protein 5 OS=Mus musculus OX=10090 GN=Zfand5 PE=1 SV=1	3.144	Up	0.000180521	Zfand5	23.058	33.8	23	3	3	1	1	2	2	3	3	2	2	2	1	2	0	0	0	0	0	0	0	0	0	1	0	0	0	1	0	0	3	2	3	2	3	3	3	2	3	2	2	2
P14901	Heme oxygenase 1 OS=Mus musculus OX=10090 GN=Hmox1 PE=1 SV=1	3.173	Up	3.0586e-06	Hmox1	32.928	43.3	124	9	9	5	2	6	8	12	12	13	7	11	2	2	3	2	3	2	4	2	2	4	2	5	3	1	2	3	3	3	7	6	9	9	8	9	8	7	9	8	5	5
Q8K385	Ferric-chelate reductase 1 OS=Mus musculus OX=10090 GN=FRRS1 PE=1 SV=1	1.552	Up	0.004658	FRRS1	66.047	18.4	89	6	6	4	4	4	5	6	5	6	2	3	3	3	5	4	1	3	3	2	3	3	3	3	3	1	3	5	2	0	4	4	3	5	5	4	6	4	5	5	4	5
P35951	Low-density lipoprotein receptor OS=Mus musculus OX=10090 GN=Ldlr PE=1 SV=2	1.708	Up	0.0065992	Ldlr	94.946	27.8	109	17	17	5	6	5	8	9	13	10	11	9	2	2	2	2	2	3	5	3	3	0	1	3	1	0	0	0	3	1	13	10	9	14	13	14	14	14	14	8	10	8
Q9WU62	Inner centromere protein OS=Mus musculus OX=10090 GN=Incenp PE=1 SV=2	0.379	Down	9.7354e-05	Incenp	101.21	26	103	15	15	8	7	9	1	1	2	5	5	4	2	3	3	3	3	3	4	3	2	6	3	5	3	4	4	2	4	4	12	9	13	5	9	8	9	9	8	9	10	8
Q9DBU3	Serine/threonine-protein kinase RIO3 OS=Mus musculus OX=10090 GN=Riok3 PE=1 SV=3	2.017	Up	0.00024028	Riok3	58.704	23.5	84	8	7	0	0	0	5	3	4	3	6	4	3	3	3	4	4	3	3	6	6	4	1	3	2	1	4	5	2	2	4	2	2	6	6	6	6	7	6	7	6	4
P08103	Tyrosine-protein kinase HCK OS=Mus musculus OX=10090 GN=Hck PE=1 SV=4	1.889	Up	1.57194e-05	Hck	59.129	47.7	324	18	17	11	9	7	11	14	12	12	13	12	14	10	11	13	11	13	13	15	14	8	12	12	11	12	14	13	14	13	15	17	12	18	17	18	17	14	16	17	14	15
P14234	Tyrosine-protein kinase Fgr OS=Mus musculus OX=10090 GN=Fgr PE=1 SV=2	2.803	Up	0.021116	Fgr	58.866	24.6	56	8	8	1	1	1	5	5	6	2	3	2	1	1	2	3	2	3	2	1	4	2	2	2	0	1	1	1	1	1	4	3	4	7	7	8	4	5	5	4	5	6
Q9DC04	Regulator of G-protein signaling 3 OS=Mus musculus OX=10090 GN=Rgs3 PE=1 SV=2	1.659	Up	0.0041043	Rgs3	106.22	10.7	33	7	7	1	0	1	1	1	2	1	1	1	1	1	0	1	2	1	2	2	2	1	1	1	1	1	2	3	1	1	3	2	3	5	4	2	2	5	2	3	3	3
Q9WVM1	Rac GTPase-activating protein 1 OS=Mus musculus OX=10090 GN=Racgap1 PE=1 SV=1	0.552	Down	0.026918	Racgap1	70.158	19.3	76	8	8	4	2	5	3	3	2	2	4	2	3	3	2	2	2	2	3	2	1	6	3	4	2	1	4	4	3	2	7	7	6	5	6	2	5	8	6	6	5	6
Q9Z1G4	V-type proton ATPase 116 kDa subunit a isoform 1 OS=Mus musculus OX=10090 GN=Atp6v0a1 PE=1 SV=3	1.514	Up	0.0021624	Atp6v0a1	96.466	23.7	225	17	15	3	4	4	7	6	6	4	6	5	8	7	8	8	14	8	12	14	11	9	9	8	11	11	6	8	15	13	13	12	11	14	13	13	12	13	13	15	14	13
P28033	CCAAT/enhancer-binding protein beta OS=Mus musculus OX=10090 GN=Cebpb PE=1 SV=1	2.419	Up	0.0094195	Cebpb	31.445	35.8	68	8	8	2	1	1	6	5	5	3	4	4	2	2	3	3	3	2	2	2	0	1	5	0	1	3	3	2	2	1	5	6	4	7	6	7	5	6	5	5	4	5
Q8BVE8	Histone-lysine N-methyltransferase NSD2 OS=Mus musculus OX=10090 GN=Nsd2 PE=1 SV=2	0.61	Down	0.033079	Nsd2	152.25	7.8	46	7	7	5	2	6	5	3	1	4	4	2	0	0	1	1	1	0	1	1	0	1	2	0	0	0	1	2	2	1	5	5	7	6	7	5	5	5	4	3	3	4
E9Q5G3	Kinesin-like protein KIF23 OS=Mus musculus OX=10090 GN=Kif23 PE=1 SV=1	0.531	Down	0.00137566	Kif23	108.77	25.6	158	17	17	8	10	14	4	3	7	10	8	6	4	4	3	6	3	6	7	2	2	8	4	7	4	3	3	8	8	6	12	12	15	10	9	11	13	12	10	8	9	8
P35831	Tyrosine-protein phosphatase non-receptor type 12 OS=Mus musculus OX=10090 GN=Ptpn12 PE=1 SV=3	1.646	Up	0.0021436	Ptpn12	86.525	36.8	179	21	21	2	6	2	6	6	6	5	7	3	5	4	8	11	9	8	9	9	7	6	2	6	7	7	9	7	9	13	8	10	8	14	14	15	14	12	10	15	13	14
B1AQJ2	Ubiquitin carboxyl-terminal hydrolase 36 OS=Mus musculus OX=10090 GN=Usp36 PE=1 SV=1	1.654	Up	0.047658	Usp36	119.91	16.6	63	11	11	2	1	3	7	5	4	6	4	2	1	4	1	3	4	2	3	3	2	0	0	0	0	1	1	2	1	1	7	4	7	9	10	8	9	8	7	5	7	4
Q05910	Disintegrin and metalloproteinase domain-containing protein 8 OS=Mus musculus OX=10090 GN=Adam8 PE=1 SV=3	2.786	Up	0.0020803	Adam8	90.046	16	25	8	8	0	0	0	5	3	3	3	4	3	0	0	0	0	1	0	1	1	0	0	0	0	0	0	0	0	1	0	1	2	2	6	5	7	4	6	4	0	0	1
Q64282	Interferon-induced protein with tetratricopeptide repeats 1 OS=Mus musculus OX=10090 GN=Ifit1 PE=1 SV=2	3.585	Up	0.0094227	Ifit1	53.737	48.6	121	15	15	0	0	0	1	2	1	6	7	4	0	0	0	7	5	5	12	10	13	0	0	0	4	4	6	10	13	11	2	2	1	3	5	4	11	11	7	4	4	2
Q2EMV9	Protein mono-ADP-ribosyltransferase PARP14 OS=Mus musculus OX=10090 GN=Parp14 PE=1 SV=3	1.533	Up	0.00062494	Parp14	203.8	28.3	354	39	39	6	11	11	13	12	13	17	16	19	12	7	9	11	13	15	14	18	18	13	13	6	12	11	15	16	16	17	26	20	27	32	29	28	32	31	28	24	24	24
Q05769	Prostaglandin G/H synthase 2 OS=Mus musculus OX=10090 GN=Ptgs2 PE=1 SV=1	148.941	Up	0.0163624	Ptgs2	69.012	42.4	268	19	18	0	0	0	20	20	20	22	25	25	0	0	0	10	9	10	20	20	22	0	0	1	2	4	5	10	9	14	4	3	7	15	18	16	19	17	18	4	4	3
Q60766	Immunity-related GTPase family M protein 1 OS=Mus musculus OX=10090 GN=Irgm1 PE=1 SV=1	1.709	Up	0.003141	Irgm1	46.551	24.4	125	11	11	1	2	4	4	7	6	5	5	4	5	4	4	4	4	5	7	5	6	4	5	4	4	4	5	4	7	6	8	6	8	8	8	10	11	9	10	9	8	8
Q9DAP7	Histone chaperone ASF1B OS=Mus musculus OX=10090 GN=Asf1b PE=1 SV=1	0.488	Down	0.0152353	Asf1b	22.464	16.8	49	2	2	4	3	2	2	3	2	3	2	2	2	2	2	1	2	2	1	1	1	2	1	1	1	2	1	1	1	2	2	2	1	1	2	2	2	2	2	2	2	2
Q9QWF0	Chromatin assembly factor 1 subunit A OS=Mus musculus OX=10090 GN=Chaf1a PE=1 SV=1	0.605	Down	0.0021576	Chaf1a	101.93	21.4	113	13	13	7	2	7	4	6	5	6	5	5	4	5	4	2	2	3	4	1	3	6	4	4	6	3	4	4	3	4	10	8	10	8	9	11	11	7	9	8	7	9
Q6ZQJ5	DNA replication ATP-dependent helicase/nuclease DNA2 OS=Mus musculus OX=10090 GN=Dna2 PE=1 SV=2	0.636	Down	0.0076627	Dna2	119.45	14.2	43	13	12	4	5	4	2	2	5	1	2	0	1	2	2	4	1	2	2	1	1	0	0	0	0	0	0	1	1	0	11	13	10	9	10	10	9	5	5	7	7	8
Q9CQT5	Proteasome maturation protein OS=Mus musculus OX=10090 GN=Pomp PE=1 SV=1	1.986	Up	0.0191618	Pomp	15.766	27.7	18	3	3	1	0	1	3	3	1	3	1	1	0	0	1	0	0	0	0	0	0	1	0	2	0	0	0	0	0	0	3	2	2	3	3	3	3	3	3	2	2	2
O35386	Phytanoyl-CoA dioxygenase, peroxisomal OS=Mus musculus OX=10090 GN=Phyh PE=1 SV=1	0.463	Down	0.032042	Phyh	38.607	23.4	24	7	7	0	2	2	0	1	0	0	2	1	1	2	1	1	1	1	0	0	0	2	2	2	0	0	0	2	1	0	4	5	6	4	2	5	4	5	2	4	5	5
Q9R0Q8	C-type lectin domain family 4 member E OS=Mus musculus OX=10090 GN=Clec4e PE=1 SV=1	5.444	Up	0.030418	Clec4e	24.431	15.9	22	3	3	1	1	0	2	2	1	2	3	3	0	0	1	0	0	0	0	1	0	1	0	0	0	2	0	1	0	1	3	1	2	3	3	3	3	3	3	1	1	1
Q9WTV6	Ubl carboxyl-terminal hydrolase 18 OS=Mus musculus OX=10090 GN=Usp18 PE=1 SV=2	5.563	Up	0.00127501	Usp18	42.472	20.7	50	6	6	0	0	1	5	2	2	3	4	4	0	0	0	2	2	2	3	4	4	1	0	0	1	0	2	2	3	3	2	1	4	6	6	3	5	5	5	4	2	3
Q9D2L9	Protein FAM111A OS=Mus musculus OX=10090 GN=Fam111a PE=2 SV=1	0.37	Down	0.00033715	Fam111a	69.948	14.8	81	6	6	4	2	5	2	1	2	2	4	2	2	3	3	3	4	3	3	3	3	5	4	3	3	3	4	4	1	3	6	5	6	4	2	6	5	5	5	3	6	5
P54987	Cis-aconitate decarboxylase OS=Mus musculus OX=10090 GN=Acod1 PE=1 SV=2	83.373	Up	8.4296e-07	Acod1	53.758	63.9	523	23	23	1	0	1	32	26	34	30	29	28	2	0	0	28	27	28	41	36	35	1	0	0	21	15	20	27	32	29	8	7	8	23	23	23	22	22	21	11	8	10
P47915	60S ribosomal protein L29 OS=Mus musculus OX=10090 GN=Rpl29 PE=1 SV=2	0.541	Down	0.035376	Rpl29	17.587	19.4	67	4	4	3	3	2	1	3	3	3	3	2	3	2	2	2	2	3	4	3	4	1	1	3	2	2	3	3	2	2	4	4	4	4	4	4	4	4	4	4	3	4
Q91WA1	TIMELESS-interacting protein OS=Mus musculus OX=10090 GN=Tipin PE=1 SV=2	0.477	Down	0.020423	Tipin	31.497	13.3	24	4	4	1	2	1	0	1	1	1	1	0	1	2	0	1	1	1	1	1	0	0	2	0	1	1	2	1	0	1	3	3	2	3	3	2	1	2	3	2	2	1
[truncated: 105 more columns]

## Sheet: M28_24hvsKB_24h
Protein accession	Protein description	M28_24h/KB_24h Ratio	Regulated Type	M28_24h/KB_24h P value	Gene name	Mol. weight [kDa]	Sequence coverage [%]	MS/MS Counts	Peptides	Unique peptides	MS/MS Count KB_4h_1	MS/MS Count KB_4h_2	MS/MS Count KB_4h_3	MS/MS Count M28_4h_1	MS/MS Count M28_4h_2	MS/MS Count M28_4h_3	MS/MS Count Q_4h_1	MS/MS Count Q_4h_2	MS/MS Count Q_4h_3	MS/MS Count KB_24h_1	MS/MS Count KB_24h_2	MS/MS Count KB_24h_3	MS/MS Count M28_24h_1	MS/MS Count M28_24h_2	MS/MS Count M28_24h_3	MS/MS Count Q_24h_1	MS/MS Count Q_24h_2	MS/MS Count Q_24h_3	MS/MS Count KB_48h_1	MS/MS Count KB_48h_2	MS/MS Count KB_48h_3	MS/MS Count M28_48h_1	MS/MS Count M28_48h_2	MS/MS Count M28_48h_3	MS/MS Count Q_48h_1	MS/MS Count Q_48h_2	MS/MS Count Q_48h_3	Peptides KB_4h_1	Peptides KB_4h_2	Peptides KB_4h_3	Peptides M28_4h_1	Peptides M28_4h_2	Peptides M28_4h_3	Peptides Q_4h_1	Peptides Q_4h_2	Peptides Q_4h_3	Peptides KB_24h_1	Peptides KB_24h_2	Peptides KB_24h_3
Q9R0T8	Inhibitor of nuclear factor kappa-B kinase subunit epsilon OS=Mus musculus OX=10090 GN=Ikbke PE=1 SV=2	2.36	Up	0.00099733	Ikbke	80.952	11.2	54	6	6	0	0	0	3	3	3	2	3	2	1	2	1	3	2	3	5	2	2	0	2	2	2	2	3	1	3	2	3	0	3	4	4	5	5	4	5	4	4	4
P31266	Recombining binding protein suppressor of hairless OS=Mus musculus OX=10090 GN=Rbpj PE=1 SV=1	1.513	Up	8.0221e-05	Rbpj	58.537	43	337	20	20	11	12	10	13	12	13	14	12	15	10	11	12	14	12	14	13	16	13	10	12	13	10	12	12	15	13	13	15	17	14	16	17	14	17	18	16	15	17	17
P01101	Proto-oncogene c-Fos OS=Mus musculus OX=10090 GN=Fos PE=1 SV=1	1.846	Up	0.0046199	Fos	40.838	20.8	20	6	6	1	0	0	2	1	2	3	3	3	0	0	0	1	0	0	0	0	1	0	0	0	1	0	0	0	1	1	3	2	2	6	4	4	4	4	5	3	2	2
Q9R257	Heme-binding protein 1 OS=Mus musculus OX=10090 GN=Hebp1 PE=1 SV=2	0.618	Down	0.032045	Hebp1	21.067	30	76	3	3	4	3	4	2	3	1	3	1	3	4	4	4	2	2	3	2	3	2	4	3	3	1	2	3	3	3	4	3	2	3	2	2	2	2	2	2	3	3	3
O35316	Sodium- and chloride-dependent taurine transporter OS=Mus musculus OX=10090 GN=Slc6a6 PE=1 SV=2	0.377	Down	0.00045719	Slc6a6	69.855	6.3	45	4	4	2	2	1	1	0	2	0	0	0	2	1	3	1	1	2	0	2	1	3	4	2	3	1	2	3	4	2	4	4	4	4	4	4	4	4	4	4	4	4
P97808	FXYD domain-containing ion transport regulator 5 OS=Mus musculus OX=10090 GN=Fxyd5 PE=1 SV=3	0.213	Down	0.0045975	Fxyd5	19.454	62.4	76	6	6	4	4	8	3	3	3	4	2	2	3	1	2	1	1	1	1	0	1	5	4	4	2	2	3	4	4	4	4	4	4	4	4	3	4	4	3	4	3	4
Q922B1	ADP-ribose glycohydrolase MACROD1 OS=Mus musculus OX=10090 GN=Macrod1 PE=1 SV=2	0.476	Down	0.00052187	Macrod1	35.294	14.9	45	3	3	2	2	2	2	1	2	2	2	2	2	3	2	1	1	0	1	0	1	3	2	3	2	1	2	1	2	1	3	3	2	3	1	3	3	2	3	2	3	2
Q9QUH0	Glutaredoxin-1 OS=Mus musculus OX=10090 GN=Glrx PE=1 SV=3	2.765	Up	2.2051e-05	Glrx	11.871	43	133	5	5	5	4	4	5	6	5	4	6	4	4	3	4	8	4	7	6	7	5	2	5	4	4	6	5	6	5	5	4	4	4	4	4	4	4	4	4	4	4	4
Q64339	Ubiquitin-like protein ISG15 OS=Mus musculus OX=10090 GN=Isg15 PE=1 SV=4	5.652	Up	0.0198423	Isg15	17.897	47.8	124	8	8	1	2	0	3	3	4	4	5	5	2	3	1	7	4	6	7	9	9	1	1	2	6	6	4	10	10	9	3	3	3	4	5	5	6	7	5	5	5	3
Q8K4Q8	Collectin-12 OS=Mus musculus OX=10090 GN=Colec12 PE=1 SV=1	0.551	Down	0.045663	Colec12	81.303	12.7	89	9	9	6	5	8	3	6	6	6	6	3	2	4	3	1	1	1	1	0	0	3	6	5	1	2	2	3	3	2	7	8	8	7	7	6	8	6	4	4	6	6
Q6P3B9	Putative ribosome-binding factor A, mitochondrial OS=Mus musculus OX=10090 GN=Rbfa PE=2 SV=1	0.65	Down	0.0110028	Rbfa	39.317	11.1	17	2	2	1	2	1	1	1	0	1	0	0	1	0	2	1	0	0	0	0	1	2	1	1	1	0	0	0	0	0	2	2	2	2	2	2	2	2	1	2	2	2
Q9D967	Magnesium-dependent phosphatase 1 OS=Mus musculus OX=10090 GN=Mdp1 PE=1 SV=1	0.456	Down	0.0060361	Mdp1	18.582	37.8	39	4	4	2	0	1	1	2	1	1	3	0	3	2	1	1	0	2	1	1	1	1	3	2	1	2	2	1	3	1	3	1	3	4	4	3	4	3	2	4	3	3
A1L314	Macrophage-expressed gene 1 protein OS=Mus musculus OX=10090 GN=Mpeg1 PE=1 SV=1	0.305	Down	8.4487e-05	Mpeg1	78.39	32.7	299	18	18	14	14	18	16	19	15	13	18	19	17	18	17	5	4	6	9	7	10	12	12	9	3	4	5	6	3	6	16	17	18	17	17	18	17	17	17	18	17	18
P70182	Phosphatidylinositol 4-phosphate 5-kinase type-1 alpha OS=Mus musculus OX=10090 GN=Pip5k1a PE=1 SV=2	1.613	Up	0.0053032	Pip5k1a	60.484	30.6	151	13	12	2	2	3	6	7	5	9	8	8	2	2	5	8	7	5	6	7	8	4	5	3	7	4	7	6	7	8	6	5	7	9	8	5	9	11	9	9	7	8
Q03963	Interferon-induced, double-stranded RNA-activated protein kinase OS=Mus musculus OX=10090 GN=Eif2ak2 PE=1 SV=2	1.643	Up	0.00042032	Eif2ak2	58.279	28.2	147	13	13	4	7	6	4	4	5	7	4	4	4	3	5	8	8	5	6	7	5	6	4	5	5	4	6	7	9	5	11	12	8	8	8	9	11	8	9	10	9	12
Q9DC29	ATP-binding cassette sub-family B member 6, mitochondrial OS=Mus musculus OX=10090 GN=Abcb6 PE=1 SV=1	1.885	Up	0.0056801	Abcb6	93.769	14.7	68	9	8	1	0	1	1	2	1	3	2	2	1	2	3	3	3	4	6	4	6	0	1	3	3	3	1	5	4	3	6	5	6	5	5	7	6	7	4	4	8	8
P09671	Superoxide dismutase [Mn], mitochondrial OS=Mus musculus OX=10090 GN=Sod2 PE=1 SV=3	1.757	Up	0.00032106	Sod2	24.603	55	213	10	10	6	9	6	8	8	8	8	9	9	9	5	7	7	11	9	11	7	8	6	5	8	8	8	9	9	7	8	7	9	9	9	9	9	10	10	10	10	9	10
Q9D6N1	Carbonic anhydrase 13 OS=Mus musculus OX=10090 GN=Ca13 PE=1 SV=1	1.861	Up	0.00079696	Ca13	29.522	35.9	70	7	7	1	1	0	2	2	2	3	3	2	2	2	2	4	3	4	4	5	3	2	2	1	2	3	3	3	5	4	2	3	2	3	5	4	5	6	5	4	4	3
Q8R1S4	Protein MTSS 1 OS=Mus musculus OX=10090 GN=Mtss1 PE=1 SV=1	0.487	Down	1.57349e-05	Mtss1	82.407	34.1	146	16	16	3	4	5	1	2	5	5	2	5	10	12	10	3	2	3	4	0	1	11	8	12	7	5	6	8	5	7	12	11	13	12	10	12	12	12	11	11	15	14
E9Q634	Unconventional myosin-Ie OS=Mus musculus OX=10090 GN=Myo1e PE=1 SV=1	1.886	Up	3.6529e-05	Myo1e	126.82	39	535	36	32	14	18	16	20	25	26	23	22	30	15	17	13	17	22	22	24	20	22	13	16	15	18	14	21	27	24	21	30	26	33	31	32	35	35	33	33	31	29	30
Q9DBY1	E3 ubiquitin-protein ligase synoviolin OS=Mus musculus OX=10090 GN=Syvn1 PE=1 SV=3	1.76	Up	0.0121557	Syvn1	67.296	3.9	58	3	3	2	3	2	2	2	3	2	2	2	2	2	2	2	2	2	2	2	3	2	2	0	4	2	2	2	2	3	1	2	1	2	1	3	2	1	1	1	1	2
Q923D2	Flavin reductase (NADPH) OS=Mus musculus OX=10090 GN=Blvrb PE=1 SV=3	2.777	Up	4.6919e-06	Blvrb	22.197	70.4	216	10	10	4	4	5	6	10	6	5	6	4	7	6	6	11	11	11	11	10	11	6	8	6	10	6	11	13	12	10	7	8	10	7	9	6	7	7	6	7	6	8
Q60953	Protein PML OS=Mus musculus OX=10090 GN=Pml PE=1 SV=3	1.774	Up	7.7823e-05	Pml	98.241	34.6	197	20	20	6	2	6	7	4	3	12	7	6	8	5	5	9	8	10	8	7	12	5	7	6	9	5	7	10	9	14	13	9	15	12	14	13	16	14	12	14	13	13
P20060	Beta-hexosaminidase subunit beta OS=Mus musculus OX=10090 GN=Hexb PE=1 SV=2	0.628	Down	0.000104118	Hexb	61.115	32.3	337	19	19	14	13	15	14	13	12	14	14	10	14	15	13	12	11	10	10	13	9	14	15	16	13	10	9	10	12	12	17	16	18	17	16	18	18	15	15	18	19	18
Q9JKF6	Nectin-1 OS=Mus musculus OX=10090 GN=Nectin1 PE=1 SV=3	0.249	Down	0.00069978	Nectin1	57.034	21.7	44	9	9	7	3	5	0	0	0	0	1	0	3	2	3	0	0	0	0	0	0	4	5	4	1	2	1	2	0	1	8	5	7	6	5	4	4	3	4	4	4	5
P45377	Aldose reductase-related protein 2 OS=Mus musculus OX=10090 GN=Akr1b8 PE=1 SV=2	1.699	Up	3.543e-06	Akr1b8	36.12	47.2	271	9	8	10	5	11	7	9	10	10	9	7	9	11	11	13	11	11	11	11	8	11	6	8	11	11	12	11	14	13	7	5	7	8	8	8	7	7	7	8	7	7
Q69Z38	Inactive tyrosine-protein kinase PEAK1 OS=Mus musculus OX=10090 GN=Peak1 PE=1 SV=4	2.056	Up	1.76657e-05	Peak1	191.09	31.8	391	36	35	9	7	11	14	13	17	9	9	12	10	11	10	22	17	23	21	23	17	12	10	12	14	11	16	19	19	23	20	22	26	26	25	30	23	24	20	25	21	25
Q9D5V6	Synapse-associated protein 1 OS=Mus musculus OX=10090 GN=Syap1 PE=1 SV=1	1.583	Up	0.00095625	Syap1	41.349	52.3	141	13	13	5	3	6	7	5	5	3	5	4	6	6	2	6	4	6	4	6	6	6	5	5	6	4	7	7	7	5	10	10	11	10	9	11	8	10	10	10	9	9
P43406	Integrin alpha-V OS=Mus musculus OX=10090 GN=Itgav PE=1 SV=2	0.531	Down	0.00022166	Itgav	115.36	21.6	125	18	18	9	7	10	5	5	4	11	13	7	5	6	5	1	2	3	0	2	3	2	7	5	1	3	1	3	3	2	12	10	13	9	13	10	14	13	10	12	14	10
P27512	Tumor necrosis factor receptor superfamily member 5 OS=Mus musculus OX=10090 GN=Cd40 PE=1 SV=3	4.893	Up	0.032017	Cd40	32.093	31.1	54	7	7	0	0	0	2	2	3	7	6	6	1	0	0	1	2	2	6	1	3	0	1	0	2	1	0	4	2	2	2	2	2	3	6	4	7	7	6	3	4	2
Q3V009	Transmembrane emp24 domain-containing protein 1 OS=Mus musculus OX=10090 GN=Tmed1 PE=1 SV=1	0.665	Down	0.022121	Tmed1	25.262	21.1	33	4	4	1	2	1	1	1	2	1	0	1	2	1	1	2	1	1	1	1	1	2	2	3	1	1	0	1	1	1	2	4	3	4	2	4	3	3	4	3	3	3
P25799	Nuclear factor NF-kappa-B p105 subunit OS=Mus musculus OX=10090 GN=Nfkb1 PE=1 SV=2	1.614	Up	6.3936e-05	Nfkb1	105.61	38.3	497	28	28	14	16	14	24	19	21	21	20	22	14	16	17	24	19	19	20	20	21	16	18	18	16	16	19	18	15	20	22	20	20	25	22	26	24	27	22	22	21	24
Q8BY89	Choline transporter-like protein 2 OS=Mus musculus OX=10090 GN=Slc44a2 PE=1 SV=2	0.422	Down	0.00043963	Slc44a2	80.109	5.4	23	3	3	2	2	2	1	2	0	1	0	1	1	1	1	0	0	1	0	0	0	1	1	2	0	0	1	2	0	1	2	2	2	2	2	1	1	1	2	2	2	2
Q8CBA2	Schlafen family member 5 OS=Mus musculus OX=10090 GN=Slfn5 PE=1 SV=2	2.446	Up	0.0053425	Slfn5	100.82	27	171	18	17	1	1	3	7	9	12	11	13	11	4	2	2	9	5	9	9	11	11	1	0	0	6	1	6	8	10	9	6	5	9	13	16	14	15	16	13	10	8	9
P50396	Rab GDP dissociation inhibitor alpha OS=Mus musculus OX=10090 GN=Gdi1 PE=1 SV=3	1.798	Up	0.0002412	Gdi1	50.521	60.9	180	20	14	3	5	5	4	6	6	8	6	4	5	6	3	7	8	7	8	8	6	8	6	6	9	8	9	9	11	9	13	13	17	14	15	17	16	14	12	15	17	14
Q8BVI5	Syntaxin-16 OS=Mus musculus OX=10090 GN=Stx16 PE=1 SV=3	0.623	Down	0.0131609	Stx16	37.08	13.5	22	4	4	0	0	0	0	0	0	0	0	0	1	0	1	1	1	1	1	0	1	3	3	2	0	1	2	1	2	1	1	3	3	2	2	2	2	2	1	3	2	3
P15066	Transcription factor jun-D OS=Mus musculus OX=10090 GN=Jund PE=1 SV=1	2.198	Up	0.0195435	Jund	34.904	14.4	34	3	3	0	0	0	2	0	1	2	3	3	1	0	0	1	2	2	2	1	1	1	1	2	1	1	2	2	2	1	3	0	3	3	3	3	3	3	3	3	3	3
P97449	Aminopeptidase N OS=Mus musculus OX=10090 GN=Anpep PE=1 SV=4	0.604	Down	0.00055728	Anpep	109.65	21.2	169	17	17	1	3	0	4	6	1	3	6	5	11	10	10	8	4	6	10	7	5	13	9	13	6	4	5	7	5	7	12	7	7	8	14	9	11	14	10	16	14	14
P08003	Protein disulfide-isomerase A4 OS=Mus musculus OX=10090 GN=Pdia4 PE=1 SV=3	1.54	Up	7.8717e-05	Pdia4	71.982	54.7	859	37	37	29	32	34	29	32	27	34	29	27	29	28	34	32	36	38	33	29	33	28	30	29	35	41	35	31	32	33	33	31	35	34	32	33	34	32	31	34	33	34
O70373	Xin actin-binding repeat-containing protein 1 OS=Mus musculus OX=10090 GN=Xirp1 PE=1 SV=2	1.896	Up	0.00188441	Xirp1	123.43	38.5	158	24	24	3	3	6	12	14	9	8	7	7	4	2	3	8	8	7	10	7	5	7	6	6	3	2	2	3	4	2	13	7	15	16	19	18	15	16	18	13	10	10
Q9D1M7	Peptidyl-prolyl cis-trans isomerase FKBP11 OS=Mus musculus OX=10090 GN=Fkbp11 PE=1 SV=1	1.849	Up	3.9947e-05	Fkbp11	22.137	23.4	70	4	4	2	2	2	3	2	3	3	3	2	3	2	3	4	3	3	3	3	4	1	3	2	1	3	3	1	3	3	4	4	4	4	4	4	4	4	4	4	4	4
P47226	Testin OS=Mus musculus OX=10090 GN=Tes PE=1 SV=1	1.798	Up	0.00105704	Tes	47.983	48.5	303	17	16	12	12	13	13	11	14	14	12	13	13	10	7	15	11	14	11	11	12	9	9	9	9	9	9	11	12	8	15	14	14	12	14	15	14	16	14	12	11	12
Q3ULW8	Protein mono-ADP-ribosyltransferase PARP3 OS=Mus musculus OX=10090 GN=Parp3 PE=2 SV=1	1.949	Up	0.0021246	Parp3	59.948	25.7	85	10	10	0	1	1	1	1	1	3	1	3	3	1	1	4	4	4	5	4	3	4	3	3	4	4	5	7	9	5	3	2	4	7	5	5	4	6	6	6	7	4
P09528	Ferritin heavy chain OS=Mus musculus OX=10090 GN=Fth1 PE=1 SV=2	1.516	Up	0.00137983	Fth1	21.066	69.8	374	16	16	10	11	13	19	14	20	15	15	16	13	14	11	12	14	12	16	16	15	11	12	11	15	17	16	11	11	14	14	14	13	15	14	14	13	15	14	15	13	15
Q811J3	Iron-responsive element-binding protein 2 OS=Mus musculus OX=10090 GN=Ireb2 PE=1 SV=2	2.192	Up	0.028063	Ireb2	104.92	16.1	48	9	9	0	1	1	3	3	4	3	2	3	1	0	1	3	1	3	1	1	3	3	1	1	3	1	2	1	1	1	4	4	7	7	7	9	8	6	5	4	4	6
Q76LS9	Ubiquitin carboxyl-terminal hydrolase MINDY-1 OS=Mus musculus OX=10090 GN=Mindy1 PE=1 SV=1	1.837	Up	0.0026393	Mindy1	51.225	25	61	7	6	0	0	0	2	0	1	1	1	1	2	2	2	3	4	2	3	4	2	4	2	3	3	4	2	5	4	4	2	1	3	3	4	4	4	2	3	4	4	3
Q920Q8	Influenza virus NS1A-binding protein homolog OS=Mus musculus OX=10090 GN=Ivns1abp PE=1 SV=2	1.56	Up	0.032703	Ivns1abp	71.58	20.6	74	9	9	4	8	4	3	3	3	4	2	2	0	1	2	2	2	3	2	3	2	2	3	3	3	2	3	3	2	3	8	8	6	7	8	6	6	7	7	7	3	6
C0HKE9	Histone H2A type 1-P OS=Mus musculus OX=10090 GN=Hist1h2ap PE=1 SV=1	0.436	Down	0.042204	Hist1h2ap	14.135	46.2	65	9	1	2	6	3	3	2	2	3	4	4	2	4	3	1	2	3	1	2	3	2	1	2	3	2	2	1	1	1	9	9	9	9	8	8	9	9	9	9	8	9
Q9JHC9	ETS-related transcription factor Elf-2 OS=Mus musculus OX=10090 GN=Elf2 PE=1 SV=1	0.484	Down	0.00035505	Elf2	63.202	27.2	53	10	9	3	1	4	1	4	4	2	1	3	4	2	1	1	1	1	1	1	1	3	4	3	1	1	2	2	1	0	6	6	8	4	8	6	9	6	5	7	6	7
P21956	Lactadherin OS=Mus musculus OX=10090 GN=Mfge8 PE=1 SV=3	0.484	Down	0.0004615	Mfge8	51.24	31.7	102	12	12	5	5	5	4	4	4	6	2	5	5	4	9	4	3	5	4	2	3	4	4	4	0	1	2	3	2	3	9	9	9	8	9	10	8	6	9	12	9	10
P25322	G1/S-specific cyclin-D1 OS=Mus musculus OX=10090 GN=Ccnd1 PE=1 SV=1	0.45	Down	0.00021956	Ccnd1	33.428	42.4	73	10	10	3	1	2	6	7	8	7	4	4	2	2	1	0	0	0	0	0	0	4	3	3	2	4	3	2	2	3	7	5	5	8	9	8	9	5	6	7	7	7
Q8VD12	Zinc finger protein 385A OS=Mus musculus OX=10090 GN=Znf385a PE=1 SV=2	0.594	Down	0.030699	Znf385a	40.446	9.3	10	3	3	0	0	1	0	1	0	0	1	0	0	1	1	0	0	0	0	0	0	1	2	1	0	0	0	1	0	0	2	2	3	2	1	1	1	2	2	3	2	2
P08101	Low affinity immunoglobulin gamma Fc region receptor II OS=Mus musculus OX=10090 GN=Fcgr2 PE=1 SV=2	1.849	Up	0.0128649	Fcgr2	36.695	26.1	80	5	4	0	0	1	3	3	6	1	3	1	3	1	4	4	3	5	5	2	5	1	3	3	4	1	2	7	3	6	2	1	4	4	4	4	3	4	4	5	4	4
O88508	DNA (cytosine-5)-methyltransferase 3A OS=Mus musculus OX=10090 GN=Dnmt3a PE=1 SV=2	0.644	Down	0.00050126	Dnmt3a	101.67	21.3	130	13	13	5	3	6	2	4	8	6	6	7	6	4	8	6	3	2	3	2	4	7	7	5	3	2	3	6	7	5	10	8	8	9	8	9	7	8	10	10	10	10
Q9CR59	Growth arrest and DNA damage-inducible proteins-interacting protein 1 OS=Mus musculus OX=10090 GN=Gadd45gip1 PE=1 SV=1	0.638	Down	0.0180193	Gadd45gip1	25.82	40.1	79	6	6	4	3	3	4	3	4	2	2	2	1	2	3	3	2	3	3	3	3	4	3	3	2	3	3	4	4	3	5	4	4	5	5	6	4	4	4	5	6	5
Q3TWW8	Serine/arginine-rich splicing factor 6 OS=Mus musculus OX=10090 GN=Srsf6 PE=1 SV=1	0.587	Down	0.0158603	Srsf6	39.025	28.6	131	10	6	5	6	6	6	6	6	6	7	6	5	4	5	3	4	4	3	3	5	3	5	6	3	5	5	5	5	4	9	9	10	10	8	8	9	9	8	10	10	9
Q8CIE4	Protein mono-ADP-ribosyltransferase PARP10 OS=Mus musculus OX=10090 GN=Parp10 PE=2 SV=1	1.823	Up	0.00051783	Parp10	103.68	22.3	131	14	14	3	4	3	5	3	4	4	3	4	3	6	3	7	5	6	7	8	4	4	3	3	4	4	5	8	8	10	4	7	5	6	8	8	11	8	10	8	10	8
Q8BPM2	Mitogen-activated protein kinase kinase kinase kinase 5 OS=Mus musculus OX=10090 GN=Map4k5 PE=1 SV=2	1.882	Up	0.020664	Map4k5	95.044	9.4	39	5	4	1	1	0	3	0	2	1	0	2	2	0	3	2	0	3	2	1	2	2	2	1	1	0	2	2	3	1	2	2	3	5	3	4	4	2	3	4	4	3
Q8VI93	2'-5'-oligoadenylate synthase 3 OS=Mus musculus OX=10090 GN=Oas3 PE=1 SV=1	2.047	Up	3.815e-05	Oas3	126.33	53.3	913	45	45	21	18	21	31	27	26	31	27	27	31	29	21	35	41	40	43	43	39	32	29	30	42	43	41	44	49	52	36	28	33	35	35	35	39	34	37	37	36	37
Q2TBA3	Mucosa-associated lymphoid tissue lymphoma translocation protein 1 homolog OS=Mus musculus OX=10090 GN=Malt1 PE=1 SV=2	1.579	Up	0.033562	Malt1	93.215	29.7	102	17	17	0	0	0	9	9	7	6	11	15	0	1	2	4	1	6	6	6	2	2	5	4	1	0	0	3	0	2	10	4	7	13	13	13	13	14	14	9	11	9
Q9Z1E4	Glycogen [starch] synthase, muscle OS=Mus musculus OX=10090 GN=Gys1 PE=1 SV=2	1.517	Up	0.00102336	Gys1	83.926	32.5	195	18	18	4	2	5	5	3	4	4	4	4	5	6	8	12	12	14	10	7	5	7	9	9	10	9	11	8	10	8	12	6	12	11	13	12	13	10	12	13	15	15
Q9R112	Sulfide:quinone oxidoreductase, mitochondrial OS=Mus musculus OX=10090 GN=Sqor PE=1 SV=3	1.852	Up	0.0051771	Sqor	50.282	47.6	141	18	18	5	2	3	3	3	3	3	3	3	4	5	4	3	8	5	8	10	8	3	5	4	7	5	8	9	9	8	9	6	9	6	10	9	8	9	7	11	11	12
P97352	Protein S100-A13 OS=Mus musculus OX=10090 GN=S100a13 PE=1 SV=1	0.665	Down	0.00067985	S100a13	11.158	33.7	47	4	4	2	4	2	3	1	1	2	2	2	2	2	2	1	1	1	2	2	2	2	1	3	2	1	2	1	0	1	3	3	3	3	3	4	2	3	3	4	4	3
P49710	Hematopoietic lineage cell-specific protein OS=Mus musculus OX=10090 GN=Hcls1 PE=1 SV=2	1.61	Up	5.5195e-05	Hcls1	54.24	45.5	475	25	25	20	19	15	18	21	16	16	13	16	14	20	19	16	17	21	19	19	21	17	21	17	12	20	10	17	23	18	23	19	21	23	22	21	24	23	22	21	20	22
Q6P9Q4	FH1/FH2 domain-containing protein 1 OS=Mus musculus OX=10090 GN=Fhod1 PE=1 SV=3	0.644	Down	0.00123763	Fhod1	129.6	30.7	203	24	24	10	11	12	10	7	10	7	12	9	9	11	11	5	7	5	4	7	5	9	9	10	4	4	7	3	0	5	18	16	20	17	16	17	16	18	15	20	20	20
P97287	Induced myeloid leukemia cell differentiation protein Mcl-1 homolog OS=Mus musculus OX=10090 GN=Mcl1 PE=1 SV=3	0.622	Down	0.00046297	Mcl1	35.217	42	141	9	9	4	7	7	7	7	8	9	6	7	5	6	6	5	4	4	2	6	6	6	4	6	3	2	4	3	5	2	7	7	8	7	7	9	8	8	8	7	8	6
P58681	Toll-like receptor 7 OS=Mus musculus OX=10090 GN=Tlr7 PE=1 SV=1	0.47	Down	1.82234e-05	Tlr7	121.84	30.6	295	24	24	15	14	12	11	11	14	15	11	14	18	15	16	10	7	8	8	8	5	13	15	16	7	5	6	7	8	6	20	21	18	18	18	18	17	18	18	18	20	18
A3KGB4	TBC1 domain family member 8B OS=Mus musculus OX=10090 GN=Tbc1d8b PE=1 SV=1	1.823	Up	0.00111899	Tbc1d8b	127.89	10	37	6	6	1	1	0	2	0	1	0	0	0	0	1	1	3	3	2	3	1	1	1	3	1	2	0	1	4	3	2	5	4	2	2	2	4	3	1	2	3	4	2
Q99JG7	TNFAIP3-interacting protein 2 OS=Mus musculus OX=10090 GN=Tnip2 PE=1 SV=1	2.045	Up	0.0444	Tnip2	49.094	36.5	43	12	12	0	0	0	0	1	3	0	1	0	1	0	1	3	4	2	3	3	3	2	4	1	2	1	2	1	2	3	2	1	1	3	2	6	3	2	3	3	5	3
A6X919	Probable C-mannosyltransferase DPY19L1 OS=Mus musculus OX=10090 GN=Dpy19l1 PE=1 SV=1	0.632	Down	0.0067799	Dpy19l1	84.186	11.3	23	5	5	2	1	2	0	0	0	0	0	2	2	3	2	0	1	0	0	0	0	2	2	2	0	0	1	1	0	0	3	3	3	2	2	3	3	2	4	5	5	4
Q9JHI5	Isovaleryl-CoA dehydrogenase, mitochondrial OS=Mus musculus OX=10090 GN=Ivd PE=1 SV=1	0.658	Down	0.002215	Ivd	46.325	30	98	10	10	2	5	3	3	4	5	5	3	3	4	6	6	5	2	4	6	1	1	2	2	5	4	4	1	5	3	4	6	7	7	7	7	7	6	7	6	7	9	8
Q8R361	Rab11 family-interacting protein 5 OS=Mus musculus OX=10090 GN=Rab11fip5 PE=1 SV=2	0.482	Down	0.00151555	Rab11fip5	69.552	31.2	119	11	11	2	4	3	4	3	1	4	2	3	9	8	8	5	5	4	3	1	2	6	8	9	4	7	5	4	2	3	6	5	5	5	8	5	7	6	5	10	10	11
Q9D486	C-Maf-inducing protein OS=Mus musculus OX=10090 GN=Cmip PE=1 SV=3	0.59	Down	0.0054562	Cmip	86.258	9.6	29	5	5	1	2	1	2	2	0	1	0	0	1	1	1	1	0	1	0	1	1	2	1	3	1	1	1	1	1	2	4	3	3	3	4	2	4	3	3	4	4	3
Q8BY35	FYVE, RhoGEF and PH domain-containing protein 2 OS=Mus musculus OX=10090 GN=Fgd2 PE=1 SV=1	0.571	Down	0.026277	Fgd2	74.633	30.4	51	12	12	5	4	4	2	3	4	2	2	2	3	3	1	1	1	0	0	0	0	3	4	5	1	1	0	0	0	0	7	7	9	3	5	8	5	6	3	6	6	5
Q9CXY1	Endosomal/lysosomal potassium channel TMEM175 OS=Mus musculus OX=10090 GN=Tmem175 PE=1 SV=2	0.623	Down	0.00160194	Tmem175	55.577	7.6	25	2	2	0	0	0	0	0	0	0	1	0	2	1	1	1	1	0	1	2	0	3	3	2	1	2	1	0	1	2	1	1	2	1	1	1	2	2	1	2	1	2
Q9D136	2-oxoglutarate and iron-dependent oxygenase domain-containing protein 3 OS=Mus musculus OX=10090 GN=Ogfod3 PE=2 SV=1	0.587	Down	0.0163184	Ogfod3	35.384	18.7	34	4	4	3	1	3	1	1	2	1	3	1	1	1	0	1	1	1	1	0	2	2	2	3	1	0	0	1	1	0	4	2	4	3	2	4	3	4	2	3	4	4
Q3UDK1	TRAF-type zinc finger domain-containing protein 1 OS=Mus musculus OX=10090 GN=Trafd1 PE=1 SV=1	1.853	Up	0.00047624	Trafd1	64.282	31.7	152	13	13	3	5	2	6	5	8	7	8	11	4	3	4	7	9	6	8	7	7	5	5	4	3	4	4	5	6	6	10	8	9	10	10	10	11	11	11	10	9	9
Q3U2C5	E3 ubiquitin-protein ligase RNF149 OS=Mus musculus OX=10090 GN=Rnf149 PE=1 SV=3	1.759	Up	0.037863	Rnf149	42.552	18.8	50	5	5	1	0	2	3	2	5	4	4	4	0	1	0	3	3	1	2	3	1	1	1	0	0	0	1	3	1	4	2	2	3	5	4	5	4	5	4	3	4	3
Q9JM52	Misshapen-like kinase 1 OS=Mus musculus OX=10090 GN=Mink1 PE=1 SV=3	0.429	Down	0.01446	Mink1	147.29	11.5	32	12	6	2	0	1	1	1	1	1	2	1	3	3	0	1	0	1	0	0	1	2	2	4	0	1	1	1	0	2	8	5	6	7	5	6	9	6	5	9	6	7
Q8BYP3	Rho-related GTP-binding protein RhoF OS=Mus musculus OX=10090 GN=Rhof PE=1 SV=1	2.501	Up	0.0095177	Rhof	23.577	17.5	38	2	2	0	0	0	1	1	2	2	1	1	2	2	1	2	3	2	2	0	2	1	2	2	2	1	2	2	1	1	2	0	0	1	2	2	2	1	2	2	2	2
Q8R179	Kelch repeat and BTB domain-containing protein 4 OS=Mus musculus OX=10090 GN=Kbtbd4 PE=2 SV=1	0.499	Down	0.031576	Kbtbd4	59.856	10.5	22	4	4	1	0	3	1	0	1	0	1	0	0	2	1	1	1	0	1	2	0	1	1	0	1	0	1	1	2	0	2	0	3	3	2	4	1	3	2	3	4	3
P04202	Transforming growth factor beta-1 proprotein OS=Mus musculus OX=10090 GN=Tgfb1 PE=1 SV=1	2.14	Up	7.9078e-05	Tgfb1	44.309	22.6	68	5	5	1	2	3	3	3	3	3	2	4	2	2	3	3	2	2	5	3	3	2	2	3	2	2	2	2	2	2	4	3	2	4	4	4	5	4	4	2	3	3
Q91XA2	Golgi membrane protein 1 OS=Mus musculus OX=10090 GN=Golm1 PE=1 SV=2	1.708	Up	0.0026421	Golm1	44.326	22.1	88	6	6	2	3	3	3	2	3	2	3	5	3	6	2	4	3	2	4	2	3	2	3	4	5	3	3	5	6	2	5	4	5	5	3	5	4	5	4	4	6	4
P57725	SAM domain-containing protein SAMSN-1 OS=Mus musculus OX=10090 GN=Samsn1 PE=1 SV=2	3.259	Up	0.0060225	Samsn1	41.601	28.8	51	7	7	1	0	0	2	1	1	0	1	0	0	1	1	2	4	2	3	4	3	1	2	3	3	3	3	3	4	3	2	2	1	3	3	5	0	2	0	3	5	4
Q5SYD0	Unconventional myosin-Id OS=Mus musculus OX=10090 GN=Myo1d PE=1 SV=1	2.388	Up	1.91626e-05	Myo1d	116.08	37.2	232	29	27	5	2	4	7	12	11	4	2	4	6	5	7	17	12	14	11	10	15	4	9	4	8	10	13	14	9	13	18	9	13	18	19	22	18	10	11	20	21	21
Q3UZA1	CapZ-interacting protein OS=Mus musculus OX=10090 GN=Rcsd1 PE=1 SV=1	0.663	Down	0.041856	Rcsd1	44.114	35.4	90	7	7	2	4	4	2	4	4	2	4	4	2	6	6	6	2	2	3	1	2	6	5	5	3	2	2	2	4	1	6	6	5	6	6	6	7	6	6	4	5	6
E9QAM5	Helicase with zinc finger domain 2 OS=Mus musculus OX=10090 GN=Helz2 PE=1 SV=1	2.396	Up	0.000121871	Helz2	331.56	22	437	41	41	4	4	8	20	17	15	20	18	17	10	8	8	23	19	32	31	23	23	8	7	7	18	14	13	24	24	22	22	19	19	30	32	29	32	33	28	28	22	22
P53568	CCAAT/enhancer-binding protein gamma OS=Mus musculus OX=10090 GN=Cebpg PE=1 SV=1	0.607	Down	0.0027374	Cebpg	16.399	54.7	22	3	3	1	0	0	0	1	2	1	0	0	2	1	1	1	1	0	1	0	0	1	0	2	1	0	2	2	1	1	2	0	1	1	1	3	2	2	0	2	2	2
Q9EQ32	Phosphoinositide 3-kinase adapter protein 1 OS=Mus musculus OX=10090 GN=Pik3ap1 PE=1 SV=1	2.502	Up	9.2385e-07	Pik3ap1	90.927	43.4	335	25	25	8	4	8	14	13	10	13	12	12	8	7	9	17	15	20	19	21	13	9	6	7	12	11	17	17	18	15	14	11	13	18	21	20	17	19	17	16	14	16
Q9CQ56	Vesicle transport protein USE1 OS=Mus musculus OX=10090 GN=Use1 PE=1 SV=1	1.726	Up	0.0037972	Use1	30.593	43	54	10	9	2	3	2	1	2	2	0	3	2	1	0	1	2	1	2	1	4	3	4	3	1	3	2	3	2	2	2	5	6	7	4	5	5	3	4	5	5	6	5
P97473	RISC-loading complex subunit TARBP2 OS=Mus musculus OX=10090 GN=Tarbp2 PE=1 SV=2	1.778	Up	0.047781	Tarbp2	38.842	14.5	35	5	5	2	0	1	1	2	2	0	2	0	1	0	2	1	3	1	2	2	1	1	0	1	3	0	1	3	0	3	3	1	3	2	2	2	3	2	3	2	1	3
Q6X893	Choline transporter-like protein 1 OS=Mus musculus OX=10090 GN=Slc44a1 PE=1 SV=3	0.34	Down	0.004625	Slc44a1	73.066	13.2	67	6	6	2	4	2	2	3	3	4	3	2	5	3	3	2	2	1	1	1	2	4	4	4	2	1	1	2	2	2	5	5	4	5	5	3	5	4	5	5	6	5
Q60787	Lymphocyte cytosolic protein 2 OS=Mus musculus OX=10090 GN=Lcp2 PE=1 SV=2	1.639	Up	0.00022005	Lcp2	60.238	52.7	366	25	25	7	9	12	16	17	19	13	13	11	14	14	13	15	15	22	15	12	13	12	13	12	15	11	13	15	11	14	17	20	21	23	24	24	24	20	21	21	21	20
Q99KX1	Myeloid leukemia factor 2 OS=Mus musculus OX=10090 GN=Mlf2 PE=1 SV=1	0.407	Down	0.0168841	Mlf2	28.055	22.3	45	4	4	2	2	2	3	3	2	2	2	2	3	2	1	1	0	1	0	1	1	2	2	2	1	3	1	1	1	2	3	3	2	4	4	3	3	2	3	3	2	1
Q8K0P3	MTOR-associated protein MEAK7 OS=Mus musculus OX=10090 GN=Meak7 PE=2 SV=1	0.644	Down	0.0109375	Meak7	50.844	7	15	2	2	2	1	0	1	1	0	0	0	1	0	0	0	0	0	1	0	1	1	1	0	1	1	1	0	0	1	1	2	1	2	2	1	1	2	1	1	2	1	2
P52927	High mobility group protein HMGI-C OS=Mus musculus OX=10090 GN=Hmga2 PE=1 SV=1	1.528	Up	0.00084087	Hmga2	11.819	58.3	116	6	6	4	4	4	5	3	5	5	6	5	4	4	4	4	3	4	5	4	5	4	3	3	4	4	5	4	6	5	5	5	5	5	4	6	5	5	5	5	4	5
Q8BGR2	Volume-regulated anion channel subunit LRRC8D OS=Mus musculus OX=10090 GN=Lrrc8d PE=1 SV=1	1.505	Up	0.00113939	Lrrc8d	98.112	28.4	181	18	18	5	4	6	7	9	10	8	10	5	9	4	4	9	8	9	8	8	8	4	3	5	5	5	6	7	6	9	10	8	11	13	13	14	14	14	11	11	11	14
Q80YQ8	E3 ubiquitin-protein ligase RMND5A OS=Mus musculus OX=10090 GN=Rmnd5a PE=1 SV=2	0.65	Down	0.0131799	Rmnd5a	43.992	14.6	40	5	5	2	1	2	2	1	2	1	2	3	2	2	3	0	1	3	1	1	0	2	2	3	2	1	1	0	0	0	4	4	4	4	5	3	4	3	4	5	5	4
Q6WVG3	BTB/POZ domain-containing protein KCTD12 OS=Mus musculus OX=10090 GN=Kctd12 PE=1 SV=1	2.167	Up	5.7724e-05	Kctd12	35.892	62.1	215	13	13	4	6	5	8	10	7	5	2	5	8	4	6	11	10	10	10	14	12	7	5	6	8	7	7	12	13	13	9	8	8	10	9	11	9	7	7	10	10	8
Q6PFQ7	Ras GTPase-activating protein 4 OS=Mus musculus OX=10090 GN=Rasa4 PE=1 SV=1	0.561	Down	0.0069616	Rasa4	90.059	40	222	22	22	3	2	6	7	3	5	13	12	5	14	12	12	8	9	4	5	6	6	14	11	12	9	6	9	12	9	8	10	10	14	14	14	14	16	19	14	20	17	17
O09172	Glutamate--cysteine ligase regulatory subunit OS=Mus musculus OX=10090 GN=Gclm PE=1 SV=1	1.73	Up	0.006562	Gclm	30.534	40.1	195	10	10	9	6	7	8	6	7	8	6	7	6	7	5	9	6	7	8	9	7	3	4	6	8	9	10	10	9	8	9	10	9	8	7	8	9	9	8	7	9	8
Q9WUU8	TNFAIP3-interacting protein 1 OS=Mus musculus OX=10090 GN=Tnip1 PE=1 SV=1	1.927	Up	0.00042172	Tnip1	73.049	28.6	116	12	12	2	2	2	7	5	11	6	6	4	4	2	4	4	5	7	7	5	5	3	2	2	4	1	1	6	5	4	8	4	10	10	10	12	11	10	6	10	9	9
Q8R2Q8	Bone marrow stromal antigen 2 OS=Mus musculus OX=10090 GN=Bst2 PE=1 SV=1	2.532	Up	0.00026287	Bst2	19.152	27.9	38	5	5	2	1	0	1	4	2	2	1	1	1	2	2	2	1	0	2	1	2	1	1	1	0	1	1	3	1	2	3	3	1	2	5	2	4	4	3	2	3	3
Q9D404	3-oxoacyl-[acyl-carrier-protein] synthase, mitochondrial OS=Mus musculus OX=10090 GN=Oxsm PE=1 SV=1	0.616	Down	0.032223	Oxsm	48.627	30.9	51	8	8	2	2	1	0	1	0	1	3	0	5	3	5	1	2	1	3	1	2	3	4	1	3	1	0	1	4	1	4	5	6	4	5	5	7	6	3	6	7	7
A2ALW5	DnaJ homolog subfamily C member 25 OS=Mus musculus OX=10090 GN=Dnajc25 PE=1 SV=1	1.693	Up	0.0037382	Dnajc25	41.937	12	35	3	3	2	0	2	1	2	1	0	1	1	2	0	2	1	1	1	3	2	3	1	1	1	1	1	2	1	1	1	3	1	3	3	3	3	2	3	2	3	2	2
Q9CYN9	Renin receptor OS=Mus musculus OX=10090 GN=Atp6ap2 PE=1 SV=2	0.432	Down	0.047216	Atp6ap2	39.091	26.3	42	8	8	1	3	2	1	2	5	0	2	2	2	2	2	0	1	1	0	1	0	1	2	2	2	1	3	1	2	1	3	5	3	4	4	6	4	2	4	4	4	3
P04184	Thymidine kinase, cytosolic OS=Mus musculus OX=10090 GN=Tk1 PE=1 SV=3	0.272	Down	0.030316	Tk1	25.776	63.9	42	11	11	8	11	10	0	0	0	0	0	1	2	1	0	0	0	0	0	0	0	4	2	1	0	0	1	1	0	0	9	11	10	5	6	6	3	5	4	8	7	5
Q91V12	Cytosolic acyl coenzyme A thioester hydrolase OS=Mus musculus OX=10090 GN=Acot7 PE=1 SV=2	1.684	Up	0.00020376	Acot7	42.536	45.9	308	14	14	10	6	10	10	14	10	13	10	9	8	11	8	15	14	14	13	16	13	9	11	10	13	10	11	14	12	14	10	10	11	11	12	13	12	12	10	11	11	9
P97821	Dipeptidyl peptidase 1 OS=Mus musculus OX=10090 GN=Ctsc PE=1 SV=1	1.641	Up	0.00025842	Ctsc	52.376	37.2	251	12	12	9	9	10	13	9	7	9	8	8	7	8	9	13	9	11	11	10	10	10	7	9	10	6	9	11	11	8	7	8	9	10	9	7	9	10	8	9	9	9
P11152	Lipoprotein lipase OS=Mus musculus OX=10090 GN=Lpl PE=1 SV=3	2.424	Up	0.026317	Lpl	53.109	18.4	75	6	6	2	3	3	4	5	5	4	3	4	0	1	0	3	2	3	2	2	3	2	3	2	2	3	3	3	4	4	3	5	5	4	5	5	5	4	4	2	2	2
Q8K4B2	Interleukin-1 receptor-associated kinase 3 OS=Mus musculus OX=10090 GN=Irak3 PE=1 SV=2	2.03	Up	0.0042157	Irak3	68.455	16.6	44	7	7	0	0	0	0	1	2	0	1	0	0	2	1	2	3	2	3	2	1	2	1	2	2	3	3	5	2	4	4	2	2	3	4	5	2	3	4	4	4	2
Q9D975	Sulfiredoxin-1 OS=Mus musculus OX=10090 GN=Srxn1 PE=2 SV=1	2.769	Up	0.034181	Srxn1	14.149	55.1	43	5	5	2	1	2	2	1	2	1	1	1	1	1	1	1	2	1	3	2	1	1	1	1	1	1	2	3	3	4	3	2	3	2	3	3	3	3	3	2	3	1
P50096	Inosine-5'-monophosphate dehydrogenase 1 OS=Mus musculus OX=10090 GN=Impdh1 PE=1 SV=2	1.59	Up	2.0258e-05	Impdh1	55.278	44.2	355	18	17	13	11	14	14	16	13	16	14	15	10	8	11	16	16	14	14	11	14	7	12	11	12	11	15	15	17	15	17	17	16	17	15	16	17	15	13	16	16	14
Q4VGL6	Roquin-1 OS=Mus musculus OX=10090 GN=Rc3h1 PE=1 SV=1	1.617	Up	0.040064	Rc3h1	125.38	10.6	63	7	7	3	1	2	3	5	4	2	6	2	2	1	2	3	2	3	5	3	3	1	1	1	1	1	1	2	0	3	5	4	4	5	5	5	2	6	3	5	4	4
Q99MU3	Double-stranded RNA-specific adenosine deaminase OS=Mus musculus OX=10090 GN=Adar PE=1 SV=2	1.628	Up	0.00131767	Adar	130.45	35.6	386	30	30	14	10	11	11	18	16	17	16	15	14	14	13	15	20	17	17	12	15	13	12	9	15	12	12	16	17	15	22	21	24	24	26	26	23	25	24	23	22	24
Q64337	Sequestosome-1 OS=Mus musculus OX=10090 GN=Sqstm1 PE=1 SV=1	3.161	Up	2.2811e-06	Sqstm1	48.162	71.5	630	20	20	10	10	13	30	29	26	32	26	25	16	18	23	26	24	27	31	31	29	12	19	13	24	26	23	28	28	31	14	12	15	19	19	19	19	17	17	16	16	16
O89001	Carboxypeptidase D OS=Mus musculus OX=10090 GN=Cpd PE=1 SV=2	2.384	Up	0.000143396	Cpd	152.4	23.2	216	22	22	5	3	7	12	11	16	20	16	20	5	1	2	10	5	10	9	13	11	2	1	3	2	2	6	10	10	4	15	14	16	20	18	19	21	18	20	12	12	10
Q9JHF7	Hematopoietic prostaglandin D synthase OS=Mus musculus OX=10090 GN=Hpgds PE=1 SV=3	0.437	Down	0.00054378	Hpgds	23.227	25.6	81	4	4	3	1	3	2	2	2	3	1	3	7	8	6	2	2	1	3	2	3	2	5	4	4	2	3	3	2	2	3	4	3	4	3	4	4	3	4	4	4	4
Q61823	Programmed cell death protein 4 OS=Mus musculus OX=10090 GN=Pdcd4 PE=1 SV=1	0.124	Down	0.00024337	Pdcd4	51.702	25.6	56	9	9	1	1	2	0	0	0	0	0	0	5	6	7	1	1	0	1	1	0	7	5	7	1	3	1	2	3	1	5	2	7	1	2	0	0	2	2	7	7	8
Q99JW2	Aminoacylase-1 OS=Mus musculus OX=10090 GN=Acy1 PE=1 SV=1	1.708	Up	0.00022376	Acy1	45.78	44.4	189	15	15	5	4	3	6	3	6	3	7	5	7	6	6	11	9	9	8	10	7	7	5	2	10	10	13	7	10	10	9	7	10	9	10	10	11	13	9	11	10	9
P15307	Proto-oncogene c-Rel OS=Mus musculus OX=10090 GN=Rel PE=1 SV=2	1.503	Up	4.0529e-05	Rel	64.959	31	202	14	13	6	7	4	8	8	6	9	9	10	5	8	5	12	6	8	12	9	11	6	6	5	7	3	4	11	8	9	11	11	12	12	12	12	11	11	12	11	12	12
Q8R2R3	Alpha- and gamma-adaptin-binding protein p34 OS=Mus musculus OX=10090 GN=Aagab PE=1 SV=2	0.601	Down	0.00068469	Aagab	34.51	39.6	76	8	8	2	7	5	2	2	3	3	3	1	2	3	4	2	3	2	3	2	2	4	6	6	2	0	2	2	2	1	5	6	6	5	4	5	6	5	5	5	6	8
Q3U1Y4	DENN domain-containing protein 4B OS=Mus musculus OX=10090 GN=Dennd4b PE=1 SV=2	1.585	Up	1.91052e-05	Dennd4b	164.74	14.6	137	15	15	3	3	3	4	5	4	4	6	3	6	5	3	7	6	5	5	4	6	5	4	5	7	7	7	5	8	7	8	8	7	7	9	7	8	9	7	10	10	8
P50295	Arylamine N-acetyltransferase 2 OS=Mus musculus OX=10090 GN=Nat2 PE=1 SV=1	1.512	Up	0.037361	Nat2	33.701	26.2	37	4	4	0	1	0	1	1	0	2	1	1	0	1	2	2	2	2	2	2	2	1	3	2	2	1	2	2	1	1	2	1	1	3	3	1	3	2	1	3	2	3
E9Q1P8	Interferon regulatory factor 2-binding protein 2 OS=Mus musculus OX=10090 GN=Irf2bp2 PE=1 SV=1	0.566	Down	8.2676e-05	Irf2bp2	59.291	51.6	218	17	13	12	9	13	6	8	8	10	7	11	9	12	10	6	8	6	5	7	4	8	9	12	4	5	7	9	7	6	13	13	14	10	12	12	12	13	14	12	15	14
Q99LI9	Polyribonucleotide 5'-hydroxyl-kinase Clp1 OS=Mus musculus OX=10090 GN=Clp1 PE=1 SV=1	0.497	Down	0.00168259	Clp1	47.737	25.6	60	8	8	1	3	0	1	3	3	4	6	2	5	4	3	1	2	1	2	1	2	2	2	2	1	2	2	3	1	1	7	7	7	7	8	8	7	7	6	8	7	6
Q8CB96	Ras association domain-containing protein 4 OS=Mus musculus OX=10090 GN=Rassf4 PE=1 SV=1	1.661	Up	0.00067597	Rassf4	36.934	55.3	160	13	12	3	3	5	5	4	9	8	7	5	5	3	7	4	5	7	6	9	6	5	5	5	5	6	11	7	8	7	11	8	9	10	11	12	11	11	12	8	10	10
Q8K482	EMILIN-2 OS=Mus musculus OX=10090 GN=Emilin2 PE=1 SV=1	1.631	Up	0.0087013	Emilin2	117.31	9.1	40	7	7	0	0	0	1	2	1	0	0	0	0	1	0	1	3	3	5	1	1	2	3	1	3	2	2	3	2	3	2	1	2	2	5	4	2	6	3	3	3	3
Q61112	45 kDa calcium-binding protein OS=Mus musculus OX=10090 GN=Sdf4 PE=1 SV=1	4.323	Up	0.0055809	Sdf4	42.064	23	43	6	6	0	1	0	1	1	1	0	1	0	0	0	0	3	2	0	2	1	1	4	3	2	4	1	5	3	3	4	2	2	4	2	3	5	2	3	0	2	1	2
Q8R5M8	Cell adhesion molecule 1 OS=Mus musculus OX=10090 GN=Cadm1 PE=1 SV=2	0.423	Down	0.00032088	Cadm1	49.788	38.6	165	12	12	6	10	9	4	7	7	7	4	4	6	8	4	7	4	4	2	5	6	11	10	9	4	2	7	8	4	6	10	10	11	10	10	10	9	10	9	11	11	9
P19973	Lymphocyte-specific protein 1 OS=Mus musculus OX=10090 GN=Lsp1 PE=1 SV=2	0.495	Down	1.5798e-06	Lsp1	36.713	52.7	156	10	10	6	5	6	6	5	7	5	7	4	8	8	8	5	6	6	3	4	3	8	9	8	6	4	7	4	5	3	8	6	8	8	7	8	8	7	7	7	10	8
Q3TXU5	Deoxyhypusine synthase OS=Mus musculus OX=10090 GN=Dhps PE=1 SV=2	2.015	Up	0.00031876	Dhps	40.642	25.5	53	6	6	0	1	2	3	4	4	3	3	1	1	2	1	3	2	2	3	3	4	0	1	0	2	0	1	2	1	4	5	1	5	6	6	6	5	6	5	5	4	5
Q8K212	Phosphofurin acidic cluster sorting protein 1 OS=Mus musculus OX=10090 GN=Pacs1 PE=1 SV=2	0.606	Down	0.0033846	Pacs1	104.83	18.9	71	13	12	5	1	5	2	0	1	2	1	2	3	3	2	2	1	0	1	1	2	5	6	5	4	3	5	4	3	2	11	7	10	6	4	6	7	6	5	10	9	10
Q9QXN3	Activating signal cointegrator 1 OS=Mus musculus OX=10090 GN=Trip4 PE=1 SV=2	1.704	Up	0.007741	Trip4	66.197	29.4	80	12	11	0	1	2	2	2	2	2	1	2	2	2	2	6	4	3	4	3	4	1	4	3	5	2	6	5	3	7	6	7	8	6	9	9	9	7	8	8	5	9
Q8BNW9	Kelch repeat and BTB domain-containing protein 11 OS=Mus musculus OX=10090 GN=Kbtbd11 PE=1 SV=3	0.555	Down	8.2233e-05	Kbtbd11	67.945	60.2	453	25	25	18	18	21	19	17	17	19	16	18	24	23	23	14	14	14	14	13	12	27	21	21	13	10	17	9	11	10	22	18	23	23	23	21	22	21	21	22	23	23
Q69ZK0	Phosphatidylinositol 3,4,5-trisphosphate-dependent Rac exchanger 1 protein OS=Mus musculus OX=10090 GN=Prex1 PE=1 SV=2	0.61	Down	5.9097e-05	Prex1	184.93	30.7	346	36	36	16	12	12	8	14	11	14	12	9	17	20	17	12	6	10	8	11	10	17	22	20	9	14	13	8	14	10	26	26	29	23	23	23	24	22	19	31	32	28
Q00651	Integrin alpha-4 OS=Mus musculus OX=10090 GN=Itga4 PE=1 SV=1	0.539	Down	3.8498e-05	Itga4	115.69	29.3	388	24	24	19	18	17	9	14	12	18	12	11	22	17	20	14	14	9	9	9	10	15	20	18	12	15	13	13	16	12	20	17	19	16	18	15	18	21	16	20	18	21
Q9D1R9	60S ribosomal protein L34 OS=Mus musculus OX=10090 GN=Rpl34 PE=1 SV=2	0.504	Down	0.03086	Rpl34	13.293	37.6	98	7	7	4	5	6	3	3	4	4	5	4	4	5	4	4	1	3	5	5	2	4	3	2	3	1	5	4	3	2	7	7	7	7	7	6	7	7	7	6	7	7
Q6Q899	Probable ATP-dependent RNA helicase DDX58 OS=Mus musculus OX=10090 GN=Ddx58 PE=1 SV=2	2.139	Up	0.000121932	Ddx58	105.97	39.4	483	35	35	10	8	10	13	12	13	18	19	22	14	12	9	20	23	18	25	24	24	15	16	13	21	20	21	27	32	24	18	16	21	18	25	24	27	26	24	24	25	26
Q9CWX4	Mitochondrial RNA pseudouridine synthase Rpusd4 OS=Mus musculus OX=10090 GN=Rpusd4 PE=2 SV=1	0.629	Down	0.040436	Rpusd4	42.407	26.5	30	9	9	2	3	2	1	1	1	1	1	2	2	0	0	1	1	0	1	0	1	3	3	0	0	1	0	0	2	1	6	6	6	5	6	6	6	4	6	4	4	6
Q3TGW2	Endonuclease/exonuclease/phosphatase family domain-containing protein 1 OS=Mus musculus OX=10090 GN=Eepd1 PE=1 SV=1	0.659	Down	0.00054072	Eepd1	62.953	31.8	129	13	13	7	3	5	7	5	4	6	3	3	8	6	5	8	4	5	5	5	3	5	5	6	3	3	5	6	3	1	12	10	9	12	8	8	10	8	8	9	12	9
P09581	Macrophage colony-stimulating factor 1 receptor OS=Mus musculus OX=10090 GN=Csf1r PE=1 SV=3	0.478	Down	0.00120016	Csf1r	109.18	29.1	178	22	22	11	10	13	5	8	6	3	1	3	7	5	7	2	2	3	1	1	2	17	18	26	5	3	4	6	5	4	17	15	19	12	14	13	8	7	8	12	15	14
P00416	Cytochrome c oxidase subunit 3 OS=Mus musculus OX=10090 GN=mt-Co3 PE=1 SV=2	0.555	Down	0.0189611	mt-Co3	29.922	5.4	24	1	1	0	1	2	1	1	1	1	0	1	1	2	1	1	1	1	1	1	0	1	1	1	1	1	0	1	1	0	1	1	1	1	1	1	1	1	1	1	1	1
Q8VI94	2'-5'-oligoadenylate synthase-like protein 1 OS=Mus musculus OX=10090 GN=Oasl1 PE=2 SV=1	1.875	Up	0.0031592	Oasl1	59.088	36.6	228	14	14	5	7	5	7	8	8	7	11	10	7	6	5	9	8	8	10	10	11	6	8	4	10	6	10	15	13	14	10	9	12	9	9	10	10	10	11	12	11	10
P14069	Protein S100-A6 OS=Mus musculus OX=10090 GN=S100a6 PE=1 SV=3	0.545	Down	0.0098599	S100a6	10.051	38.2	85	5	5	4	3	2	3	4	4	4	4	3	3	3	3	2	3	3	4	3	4	3	4	1	2	5	4	2	2	3	5	5	4	4	5	5	4	4	5	5	5	5
Q9R210	Transcription factor EB OS=Mus musculus OX=10090 GN=Tfeb PE=1 SV=2	0.634	Down	0.0081842	Tfeb	52.614	14.7	40	5	4	2	2	2	1	1	2	2	1	3	2	3	2	1	1	2	0	1	0	2	3	3	1	1	1	0	1	0	4	4	5	4	4	5	3	5	5	4	5	3
Q9JKR6	Hypoxia up-regulated protein 1 OS=Mus musculus OX=10090 GN=Hyou1 PE=1 SV=1	1.515	Up	0.000117461	Hyou1	111.18	49.9	1196	44	43	44	38	50	45	48	44	45	43	43	42	41	42	52	48	43	46	45	48	36	40	48	45	49	39	41	49	42	36	34	39	39	39	39	37	38	35	38	39	37
Q9D7B1	tRNA-dihydrouridine(20) synthase [NAD(P)+]-like OS=Mus musculus OX=10090 GN=Dus2 PE=1 SV=1	1.667	Up	0.00191572	Dus2	55.324	33.5	136	12	12	3	3	3	6	5	5	5	4	6	3	3	5	6	7	6	7	7	7	4	3	6	6	4	3	8	6	5	7	6	11	11	11	11	11	10	8	8	8	11
P81117	Nucleobindin-2 OS=Mus musculus OX=10090 GN=Nucb2 PE=1 SV=2	1.694	Up	5.625e-05	Nucb2	50.304	51.2	416	19	19	12	12	15	10	10	13	14	10	11	17	14	15	19	16	17	23	19	15	17	15	18	19	17	17	17	18	16	15	13	15	14	14	15	16	15	15	15	16	14
O70161	Phosphatidylinositol 4-phosphate 5-kinase type-1 gamma OS=Mus musculus OX=10090 GN=Pip5k1c PE=1 SV=2	0.636	Down	0.0156041	Pip5k1c	72.407	27.2	122	11	10	5	6	6	4	5	7	4	7	5	5	5	5	5	4	3	3	4	1	6	4	5	5	4	4	1	5	4	10	10	9	10	10	9	9	10	9	6	10	9
Q9ES70	Serine/threonine-protein kinase Nek6 OS=Mus musculus OX=10090 GN=Nek6 PE=1 SV=1	0.646	Down	0.02036	Nek6	35.742	17.9	19	4	4	1	0	3	1	1	3	0	0	1	2	2	1	0	0	0	0	0	0	1	1	2	0	0	0	0	0	0	3	3	4	3	3	3	3	1	2	4	2	3
P22437	Prostaglandin G/H synthase 1 OS=Mus musculus OX=10090 GN=Ptgs1 PE=1 SV=1	0.489	Down	0.0078768	Ptgs1	69.042	17.3	60	7	6	4	3	3	3	2	5	5	2	4	5	3	2	1	1	3	1	0	2	3	3	4	1	0	0	0	0	0	5	5	6	5	5	7	6	5	6	7	7	5
Q8BJL0	SWI/SNF-related matrix-associated actin-dependent regulator of chromatin subfamily A-like protein 1 OS=Mus musculus OX=10090 GN=Smarcal1 PE=1 SV=1	0.601	Down	0.0020811	Smarcal1	100.84	20.9	111	13	13	6	4	5	4	4	4	6	6	4	8	6	8	3	1	3	3	2	2	3	7	4	3	3	3	2	4	3	12	8	9	9	8	8	8	11	8	12	10	11
P37040	NADPH--cytochrome P450 reductase OS=Mus musculus OX=10090 GN=Por PE=1 SV=2	1.647	Up	4.0265e-05	Por	77.043	53.2	728	33	33	21	22	23	26	30	32	32	27	28	25	21	21	31	31	29	34	29	29	19	21	20	26	23	26	31	35	36	27	26	29	30	29	29	27	27	29	31	30	30
Q8VEA8	Ras-related protein Rab-7b OS=Mus musculus OX=10090 GN=Rab7b PE=1 SV=1	0.643	Down	0.0008239	Rab7b	22.502	59.3	117	10	10	5	4	5	3	3	3	5	4	1	7	8	8	3	4	3	3	5	2	6	7	6	5	3	3	3	3	5	9	6	9	7	6	8	9	7	6	9	9	9
Q9Z2V6	Histone deacetylase 5 OS=Mus musculus OX=10090 GN=Hdac5 PE=1 SV=2	0.643	Down	0.029524	Hdac5	120.94	1.9	10	2	2	1	0	1	0	0	0	0	0	0	0	1	0	0	0	0	0	0	0	2	2	2	1	0	0	0	0	0	2	2	2	2	1	1	1	1	1	2	2	2
P17897	Lysozyme C-1 OS=Mus musculus OX=10090 GN=Lyz1 PE=1 SV=1	0.48	Down	3.6638e-05	Lyz1	16.794	47.3	135	6	4	7	6	5	4	6	7	6	5	5	7	4	3	4	6	7	5	4	4	5	5	6	2	5	4	3	4	6	5	5	5	4	6	6	5	5	4	5	5	5
O35601	FYN-binding protein 1 OS=Mus musculus OX=10090 GN=Fyb1 PE=1 SV=2	1.843	Up	3.8799e-05	Fyb1	90.054	34.1	381	22	22	10	10	10	12	16	16	15	17	13	11	11	13	19	19	14	15	19	18	11	12	10	14	13	13	17	15	18	15	16	18	19	18	19	21	19	17	19	18	19
Q8R0F5	RNA-binding motif protein, X-linked 2 OS=Mus musculus OX=10090 GN=Rbmx2 PE=1 SV=1	2.134	Up	0.037678	Rbmx2	37.535	11.7	36	3	3	0	2	2	2	1	2	0	0	1	1	2	1	2	1	1	1	2	2	0	1	3	2	1	1	1	1	3	2	2	3	3	2	3	2	2	2	1	3	3
O35969	Guanidinoacetate N-methyltransferase OS=Mus musculus OX=10090 GN=Gamt PE=1 SV=1	0.613	Down	0.0038964	Gamt	26.336	54.7	92	8	8	3	4	4	2	3	2	3	3	3	6	5	5	1	3	4	4	2	2	4	8	4	4	3	6	2	1	1	7	6	8	5	6	6	3	5	7	7	7	8
Q6R5N8	Toll-like receptor 13 OS=Mus musculus OX=10090 GN=Tlr13 PE=1 SV=1	0.594	Down	0.00090454	Tlr13	114.44	19.8	104	16	16	3	4	3	4	2	1	2	3	1	7	11	7	3	4	5	3	2	1	8	8	4	4	4	4	5	0	1	10	7	12	12	9	8	10	7	11	13	14	12
Q9CR13	Protein FMC1 homolog OS=Mus musculus OX=10090 GN=Fmc1 PE=1 SV=1	0.608	Down	0.0021386	Fmc1	12.694	23.9	29	2	2	1	1	1	1	0	0	2	1	1	0	0	2	2	0	1	1	0	1	4	2	1	1	1	0	1	2	2	1	1	2	1	0	2	1	1	1	2	2	2
P28667	MARCKS-related protein OS=Mus musculus OX=10090 GN=Marcksl1 PE=1 SV=2	2.645	Up	0.0041375	Marcksl1	20.165	65.5	84	5	5	1	1	2	3	4	7	6	5	4	2	2	2	3	3	3	4	4	6	2	2	2	1	3	2	4	3	3	2	2	3	5	5	5	5	5	5	2	3	2
Q91YS8	Calcium/calmodulin-dependent protein kinase type 1 OS=Mus musculus OX=10090 GN=Camk1 PE=1 SV=1	0.515	Down	0.000176958	Camk1	41.624	64.4	348	17	13	13	12	13	11	11	13	11	12	14	16	17	22	16	11	13	11	9	10	16	19	13	13	9	11	14	9	9	15	15	16	15	15	15	13	14	16	15	16	16
P56394	Cytochrome c oxidase copper chaperone OS=Mus musculus OX=10090 GN=Cox17 PE=1 SV=2	2.538	Up	0.000142847	Cox17	6.784	84.1	180	6	6	2	4	5	8	8	8	8	6	3	7	5	5	8	5	9	10	9	10	4	5	4	9	8	4	10	9	7	4	3	6	5	6	6	6	6	6	6	6	5
Q8R2E9	ERO1-like protein beta OS=Mus musculus OX=10090 GN=Ero1b PE=1 SV=1	1.644	Up	0.00088497	Ero1b	53.517	37.3	157	14	13	5	8	5	4	5	5	4	6	7	5	5	3	7	6	5	6	6	6	7	6	6	6	4	7	8	7	8	9	12	12	9	11	11	13	13	12	13	12	13
Q64516	Glycerol kinase OS=Mus musculus OX=10090 GN=Gk PE=1 SV=2	2.267	Up	0.000138038	Gk	61.227	39.4	256	18	18	7	10	7	9	9	9	10	7	12	6	5	8	10	10	11	11	11	14	6	6	7	8	12	10	16	13	12	14	12	13	17	14	16	16	15	16	14	13	15
P30204	Macrophage scavenger receptor types I and II OS=Mus musculus OX=10090 GN=Msr1 PE=1 SV=3	1.747	Up	0.00116392	Msr1	50.169	26.6	244	11	11	8	7	10	9	10	11	10	8	10	9	10	9	12	11	8	11	9	7	7	7	7	8	8	10	9	10	9	10	10	10	9	11	11	10	10	9	11	10	11
Q9JM90	Signal-transducing adaptor protein 1 OS=Mus musculus OX=10090 GN=Stap1 PE=1 SV=1	2.938	Up	3.3417e-06	Stap1	34.627	60.3	334	16	16	11	10	9	13	11	12	13	13	16	9	13	11	15	16	13	16	13	14	8	9	13	11	13	11	10	15	16	13	11	12	13	13	11	15	12	14	12	14	12
Q9JLZ3	Methylglutaconyl-CoA hydratase, mitochondrial OS=Mus musculus OX=10090 GN=Auh PE=1 SV=1	0.548	Down	0.0063428	Auh	33.395	18.2	25	4	4	2	0	0	1	2	0	2	1	0	2	1	2	1	1	0	0	0	0	1	0	2	0	1	2	1	1	2	2	4	1	3	2	2	3	4	4	3	4	4
Q9D9Z5	DET1- and DDB1-associated protein 1 OS=Mus musculus OX=10090 GN=Dda1 PE=1 SV=1	1.595	Up	0.048378	Dda1	11.753	41.2	19	4	4	0	1	1	1	0	2	0	1	1	0	0	0	0	1	1	1	0	1	0	0	1	1	0	3	1	2	0	3	3	4	4	4	3	3	3	2	3	4	3
P50429	Arylsulfatase B OS=Mus musculus OX=10090 GN=Arsb PE=1 SV=3	0.397	Down	0.00074335	Arsb	59.646	25.7	140	11	10	5	7	7	9	7	7	8	6	7	8	8	7	4	2	2	3	5	2	5	8	7	2	1	2	3	5	3	9	8	9	9	11	8	9	9	7	10	10	8
E9PVX6	Proliferation marker protein Ki-67 OS=Mus musculus OX=10090 GN=Mki67 PE=1 SV=1	0.614	Down	4.5872e-06	Mki67	350.86	46.4	1510	127	126	89	95	92	48	51	63	67	75	79	64	60	65	48	35	39	35	33	33	63	68	63	40	38	39	42	48	38	112	108	109	93	94	103	96	108	107	104	99	103
Q3V1T4	Prolyl 3-hydroxylase 1 OS=Mus musculus OX=10090 GN=P3h1 PE=1 SV=2	1.914	Up	0.00197676	P3h1	83.65	12.6	47	6	6	1	1	0	2	2	1	1	1	1	0	0	1	3	2	4	3	2	5	1	2	2	2	2	1	2	1	4	4	2	5	3	5	5	4	6	4	6	5	5
Q99K95	Replication termination factor 2 OS=Mus musculus OX=10090 GN=Rtf2 PE=1 SV=1	0.623	Down	0.00085808	Rtf2	33.934	25.1	55	6	6	2	4	4	2	1	4	2	4	2	5	4	2	2	0	0	2	0	3	2	2	2	1	0	2	2	1	0	5	5	5	4	5	5	5	5	3	6	5	5
P48999	Arachidonate 5-lipoxygenase OS=Mus musculus OX=10090 GN=Alox5 PE=1 SV=3	0.581	Down	0.0169963	Alox5	77.966	30	179	15	15	6	5	8	9	7	6	8	6	5	8	9	8	7	6	5	4	4	4	9	10	10	10	5	8	5	2	5	10	9	10	11	11	9	9	8	10	12	13	13
Q6P4S6	Serine/threonine-protein kinase SIK3 OS=Mus musculus OX=10090 GN=Sik3 PE=1 SV=3	1.608	Up	0.0027616	Sik3	145.78	18.5	244	20	20	9	6	8	9	9	11	9	10	8	9	7	5	12	11	11	15	12	12	8	3	10	7	5	7	12	9	10	14	9	14	16	14	18	17	16	15	13	11	12
O08856	RNA polymerase II elongation factor ELL OS=Mus musculus OX=10090 GN=Ell PE=2 SV=2	1.542	Up	0.035115	Ell	67.146	13.1	22	6	6	0	0	0	0	2	3	1	0	1	1	1	0	1	2	1	2	0	1	1	0	2	1	0	0	0	1	1	1	2	4	4	4	5	3	3	3	4	3	3
P26323	Friend leukemia integration 1 transcription factor OS=Mus musculus OX=10090 GN=Fli1 PE=1 SV=1	0.603	Down	0.000101779	Fli1	51.001	47.1	227	12	12	11	7	9	5	12	7	7	8	9	16	13	14	10	5	4	5	7	3	14	11	11	7	5	6	6	7	8	12	11	11	10	11	10	10	9	11	12	11	12
Q9ERG0	LIM domain and actin-binding protein 1 OS=Mus musculus OX=10090 GN=Lima1 PE=1 SV=3	1.628	Up	0.0025622	Lima1	84.059	15.7	102	8	7	3	4	2	4	3	3	4	4	2	4	2	3	4	4	3	5	6	5	4	3	2	6	2	4	6	5	5	5	4	6	5	7	4	5	5	5	7	6	5
Q9R1Q7	Proteolipid protein 2 OS=Mus musculus OX=10090 GN=Plp2 PE=1 SV=1	0.656	Down	0.0113166	Plp2	16.607	30.9	91	3	3	3	4	3	3	4	5	4	3	4	4	3	2	1	3	4	3	3	4	3	3	3	2	5	3	6	3	3	3	3	3	3	3	3	3	3	3	3	3	3
Q8BKX1	Brain-specific angiogenesis inhibitor 1-associated protein 2 OS=Mus musculus OX=10090 GN=Baiap2 PE=1 SV=2	0.609	Down	0.04852	Baiap2	59.236	13.5	30	5	5	2	3	1	1	3	2	2	2	1	1	0	1	0	1	0	0	1	0	2	2	2	1	0	1	1	0	0	4	4	4	2	2	3	3	4	1	3	3	3
Q60790	Ras GTPase-activating protein 3 OS=Mus musculus OX=10090 GN=Rasa3 PE=1 SV=2	0.633	Down	0.0003803	Rasa3	95.986	32.6	178	20	20	10	8	9	5	7	8	8	6	5	11	12	11	6	5	5	6	6	4	6	6	10	6	1	3	4	7	3	19	16	17	12	12	15	15	14	17	17	18	18
P45700	Mannosyl-oligosaccharide 1,2-alpha-mannosidase IA OS=Mus musculus OX=10090 GN=Man1a1 PE=1 SV=1	2.659	Up	0.021265	Man1a1	73.275	17.1	42	7	7	0	0	0	0	0	1	1	0	0	1	1	0	2	1	3	2	4	1	2	2	2	4	1	3	4	5	2	1	1	3	5	2	5	4	4	3	7	4	6
Q8C3X4	Translation factor Guf1, mitochondrial OS=Mus musculus OX=10090 GN=Guf1 PE=1 SV=1	0.644	Down	0.0039442	Guf1	72.462	29.8	80	11	11	2	1	7	2	3	4	5	1	2	7	5	4	3	2	3	4	2	2	4	4	4	2	0	3	2	1	1	5	4	7	7	8	8	8	7	7	11	9	6
P36371	Antigen peptide transporter 2 OS=Mus musculus OX=10090 GN=Tap2 PE=1 SV=1	1.904	Up	0.042657	Tap2	77.444	22.6	106	11	11	3	1	3	4	1	2	1	3	1	1	2	4	6	3	6	6	7	5	6	4	2	3	5	5	9	6	7	6	5	6	7	8	5	5	7	5	5	7	6
Q9CQW9	Interferon-induced transmembrane protein 3 OS=Mus musculus OX=10090 GN=Ifitm3 PE=1 SV=1	1.98	Up	0.000199892	Ifitm3	14.954	48.9	253	6	5	9	9	8	11	12	14	10	10	9	12	11	8	12	10	11	11	10	12	6	8	8	7	2	6	8	10	9	5	5	5	5	6	4	5	5	4	5	5	5
Q91WE6	Threonylcarbamoyladenosine tRNA methylthiotransferase OS=Mus musculus OX=10090 GN=Cdkal1 PE=1 SV=1	0.645	Down	0.034741	Cdkal1	65.288	9.7	28	4	4	1	2	0	0	0	3	1	0	1	4	2	1	1	0	0	3	0	0	2	2	1	1	1	1	1	0	0	2	4	1	3	2	4	4	0	3	4	3	2
Q9CQE5	Regulator of G-protein signaling 10 OS=Mus musculus OX=10090 GN=Rgs10 PE=1 SV=1	0.62	Down	0.000176293	Rgs10	21.151	60.8	156	9	9	7	6	8	8	6	7	8	4	7	6	7	8	7	4	4	4	6	3	7	8	7	4	4	6	2	4	4	8	8	9	9	9	8	9	8	9	7	9	9
Q9CQ88	Tetraspanin-31 OS=Mus musculus OX=10090 GN=Tspan31 PE=1 SV=1	1.687	Up	0.0053428	Tspan31	22.694	10.5	35	2	2	2	0	2	2	2	1	2	2	2	1	1	2	1	1	1	0	1	1	1	1	1	1	2	1	1	1	2	2	2	2	2	2	2	2	2	2	2	2	2
Q9Z1Z0	General vesicular transport factor p115 OS=Mus musculus OX=10090 GN=Uso1 PE=1 SV=2	1.502	Up	5.8095e-05	Uso1	106.98	45.3	724	34	34	23	26	22	25	26	23	25	23	26	25	25	23	31	29	28	31	28	28	25	25	26	30	28	28	33	31	31	29	29	31	32	31	25	27	30	28	27	29	31
Q9D478	Protein BCAP OS=Mus musculus OX=10090 GN=Odf2l PE=2 SV=1	1.613	Up	0.0165384	Odf2l	74.15	2.2	28	1	1	1	1	0	1	1	1	0	1	1	2	2	1	1	1	1	1	1	1	1	2	2	1	0	1	1	1	1	1	1	1	1	1	1	1	1	1	1	1	1
P70248	Unconventional myosin-If OS=Mus musculus OX=10090 GN=Myo1f PE=1 SV=1	0.635	Down	0.00140236	Myo1f	125.95	24.6	157	22	18	8	6	9	4	5	3	4	11	6	11	9	7	5	7	6	5	4	5	9	5	8	3	8	0	5	3	1	17	14	20	17	17	19	18	18	18	18	18	19
P11157	Ribonucleoside-diphosphate reductase subunit M2 OS=Mus musculus OX=10090 GN=Rrm2 PE=1 SV=1	1.579	Up	0.0006637	Rrm2	45.095	40	204	14	14	13	12	15	4	3	5	9	10	10	8	8	8	9	8	7	6	9	4	6	6	7	5	5	8	5	9	5	14	14	14	11	11	10	11	11	11	11	12	12
Q6ZPR6	Inhibitor of Bruton tyrosine kinase OS=Mus musculus OX=10090 GN=Ibtk PE=1 SV=3	1.571	Up	0.0182154	Ibtk	149.57	15.7	72	14	14	2	1	5	2	2	0	3	2	4	3	2	1	6	3	3	4	5	3	3	1	1	3	0	4	2	2	5	7	2	5	3	6	6	5	6	5	9	7	8
Q3UND0	Src kinase-associated phosphoprotein 2 OS=Mus musculus OX=10090 GN=Skap2 PE=1 SV=2	1.89	Up	0.0008787	Skap2	40.712	38.3	175	13	13	5	3	6	6	7	8	6	7	4	6	8	9	5	5	6	11	8	8	6	6	5	5	6	5	10	6	8	10	8	12	11	11	11	11	10	10	9	11	9
Q80UK7	Spindle assembly abnormal protein 6 homolog OS=Mus musculus OX=10090 GN=Sass6 PE=2 SV=2	2.041	Up	0.029317	Sass6	74.053	18	44	9	9	1	4	3	0	0	0	3	2	2	1	0	1	3	2	1	4	1	1	2	3	3	1	0	2	1	2	1	7	6	7	2	2	4	6	7	5	4	0	3
Q80TJ7	Histone lysine demethylase PHF8 OS=Mus musculus OX=10090 GN=Phf8 PE=1 SV=2	0.616	Down	0.00064093	Phf8	113.55	15	72	10	9	2	3	3	1	2	3	2	1	2	5	5	4	3	2	1	1	2	1	6	4	5	2	3	2	2	2	3	6	7	8	5	5	5	7	6	5	9	8	5
P58801	Receptor-interacting serine/threonine-protein kinase 2 OS=Mus musculus OX=10090 GN=Ripk2 PE=1 SV=1	2.129	Up	0.0004987	Ripk2	60.399	32.3	121	14	14	1	0	1	3	5	5	8	6	2	2	1	1	11	4	5	11	7	6	3	4	2	6	4	6	5	6	6	9	5	5	9	8	11	9	9	4	6	8	7
P0DOV2	Interferon-activable protein 204 OS=Mus musculus OX=10090 GN=Ifi204 PE=1 SV=1	1.595	Up	0.00134131	Ifi204	69.437	45.2	423	24	11	12	12	11	13	13	12	19	12	14	16	17	15	15	12	16	17	17	23	11	14	10	13	17	19	25	25	23	15	13	16	17	18	16	20	18	19	18	17	16
P61804	Dolichyl-diphosphooligosaccharide--protein glycosyltransferase subunit DAD1 OS=Mus musculus OX=10090 GN=Dad1 PE=1 SV=3	0.537	Down	0.028399	Dad1	12.497	28.3	39	3	3	3	3	1	1	1	2	3	1	1	1	3	2	2	1	1	2	1	1	1	1	1	0	1	1	1	2	1	3	3	2	2	3	3	3	2	2	1	3	3
Q9CWG8	Protein arginine methyltransferase NDUFAF7, mitochondrial OS=Mus musculus OX=10090 GN=Ndufaf7 PE=1 SV=4	0.649	Down	0.035764	Ndufaf7	48.384	27.1	79	8	8	5	3	3	1	2	5	3	3	1	3	5	4	2	3	3	3	2	2	4	3	3	4	2	2	3	1	4	6	3	3	3	5	5	4	5	2	6	6	6
E9Q6B2	Coiled-coil domain-containing protein 85C OS=Mus musculus OX=10090 GN=Ccdc85c PE=1 SV=1	0.573	Down	0.033536	Ccdc85c	45.333	13.6	16	4	4	2	0	2	1	0	1	1	1	0	1	1	0	1	0	0	0	0	1	0	1	1	0	0	1	0	1	0	3	1	3	2	3	3	2	2	3	2	3	1
Q6NWW9	Fibronectin type III domain-containing protein 3B OS=Mus musculus OX=10090 GN=Fndc3b PE=1 SV=1	1.838	Up	0.00040324	Fndc3b	132.76	13.3	118	10	10	1	3	2	3	4	3	1	4	3	3	4	5	6	7	8	7	6	6	3	1	0	7	4	7	7	6	7	4	3	5	5	10	7	4	6	6	5	8	6
Q05117	Tartrate-resistant acid phosphatase type 5 OS=Mus musculus OX=10090 GN=Acp5 PE=1 SV=2	1.931	Up	0.0133645	Acp5	36.807	9.5	12	2	2	0	0	0	0	1	0	0	1	1	0	0	1	1	1	1	0	0	0	0	0	0	0	0	2	1	1	1	0	0	0	0	2	1	1	2	2	1	2	2
Q8R035	Peptidyl-tRNA hydrolase ICT1, mitochondrial OS=Mus musculus OX=10090 GN=Mrpl58 PE=1 SV=1	0.622	Down	0.048625	Mrpl58	23.477	31.1	37	5	5	1	2	1	2	3	2	1	2	3	3	2	2	1	0	0	1	1	1	2	1	2	1	2	0	0	0	1	3	4	3	4	3	2	3	4	3	3	4	3
O08573	Galectin-9 OS=Mus musculus OX=10090 GN=Lgals9 PE=1 SV=1	2.816	Up	0.040319	Lgals9	40.035	39.1	105	10	10	3	2	2	3	6	4	8	6	8	2	1	2	5	4	6	7	5	7	2	1	2	2	1	1	5	6	4	7	3	5	6	9	8	10	9	8	7	5	5
Q62425	Cytochrome c oxidase subunit NDUFA4 OS=Mus musculus OX=10090 GN=Ndufa4 PE=1 SV=2	0.662	Down	0.00171903	Ndufa4	9.3267	47.6	112	5	5	5	3	3	5	5	5	6	5	7	4	5	4	4	2	4	5	4	3	3	5	3	3	4	3	5	3	4	4	5	4	5	5	5	5	4	5	5	4	5
Q9Z2H7	PDZ domain-containing protein GIPC2 OS=Mus musculus OX=10090 GN=Gipc2 PE=1 SV=1	1.781	Up	0.0091367	Gipc2	34.118	10.2	27	2	2	0	1	2	1	2	1	1	1	1	2	2	2	1	2	1	0	0	2	0	1	1	0	0	0	0	2	1	1	1	1	1	1	1	1	1	1	1	1	1
Q9JHK5	Pleckstrin OS=Mus musculus OX=10090 GN=Plek PE=1 SV=1	1.962	Up	0.0045048	Plek	39.9	47.4	448	14	14	12	12	15	16	19	13	16	16	17	15	15	15	22	18	20	22	21	20	15	14	13	16	20	14	17	16	19	9	10	12	13	13	11	13	13	10	13	11	12
Q8R4B8	NACHT, LRR and PYD domains-containing protein 3 OS=Mus musculus OX=10090 GN=Nlrp3 PE=1 SV=1	2.506	Up	1.86147e-05	Nlrp3	118.27	40.1	350	30	30	6	4	6	21	22	23	16	18	17	8	6	12	20	16	15	15	17	18	6	8	7	11	10	9	13	13	13	13	13	14	22	24	27	21	23	22	18	20	20
Q7TQK0	Cyclin-T2 OS=Mus musculus OX=10090 GN=Ccnt2 PE=1 SV=1	1.892	Up	0.0138182	Ccnt2	80.251	6.5	13	3	2	0	0	0	0	0	1	0	0	0	1	1	0	2	0	2	1	0	1	0	0	0	1	0	0	2	1	0	2	1	3	1	3	3	3	2	2	3	3	2
Q8BTZ7	Mannose-1-phosphate guanyltransferase beta OS=Mus musculus OX=10090 GN=Gmppb PE=1 SV=1	1.797	Up	0.00028042	Gmppb	39.916	46.9	238	12	12	8	8	5	4	8	6	11	9	7	6	8	9	10	11	11	13	11	10	9	7	7	10	11	9	9	11	10	10	11	9	9	10	9	10	10	10	8	10	10
P28650	Adenylosuccinate synthetase isozyme 1 OS=Mus musculus OX=10090 GN=Adss1 PE=1 SV=2	0.657	Down	0.0037573	Adss1	50.254	54.7	380	22	19	18	16	16	15	18	12	17	13	17	21	15	17	11	17	15	10	11	12	23	19	17	11	9	9	7	8	6	17	18	15	18	15	17	18	19	19	18	17	17
O55098	Serine/threonine-protein kinase 10 OS=Mus musculus OX=10090 GN=Stk10 PE=1 SV=2	1.534	Up	0.00026343	Stk10	111.9	24.2	278	21	20	7	6	6	11	11	12	10	11	6	9	12	10	13	10	13	14	15	12	12	13	12	8	7	8	13	8	9	15	13	16	18	19	18	17	20	15	17	16	18
Q9D1L0	Coiled-coil-helix-coiled-coil-helix domain-containing protein 2 OS=Mus musculus OX=10090 GN=Chchd2 PE=2 SV=1	0.636	Down	0.00020131	Chchd2	15.661	30.7	80	3	3	4	5	4	2	3	3	3	2	3	3	3	3	3	3	1	2	1	3	4	4	3	3	3	4	3	3	2	3	3	3	3	3	3	3	3	3	3	3	3
Q8BMZ5	tRNA-splicing endonuclease subunit Sen34 OS=Mus musculus OX=10090 GN=Tsen34 PE=2 SV=2	0.655	Down	0.0185395	Tsen34	34.196	19.3	56	5	4	3	4	2	2	2	1	3	1	2	2	1	4	2	3	0	2	1	1	3	1	1	3	2	1	4	3	2	5	5	5	4	5	3	4	4	3	4	3	4
Q9D832	DnaJ homolog subfamily B member 4 OS=Mus musculus OX=10090 GN=Dnajb4 PE=1 SV=1	1.782	Up	0.040064	Dnajb4	37.781	27.3	57	7	6	1	1	1	1	2	0	4	2	2	2	1	0	2	0	3	3	3	4	2	3	1	2	3	3	2	4	5	4	4	5	4	7	6	5	5	5	7	5	3
O70370	Cathepsin S OS=Mus musculus OX=10090 GN=Ctss PE=1 SV=2	0.583	Down	0.000140999	Ctss	38.474	50.9	305	12	12	12	14	11	12	8	14	13	11	11	13	11	14	10	11	9	10	11	11	13	11	12	10	9	11	14	11	8	10	11	10	10	9	9	11	11	9	11	11	11
Q9QUK4	Baculoviral IAP repeat-containing protein 1b OS=Mus musculus OX=10090 GN=Naip2 PE=1 SV=2	1.53	Up	0.0186216	Naip2	164.08	3.8	12	5	4	0	0	0	1	0	0	1	0	0	0	1	0	1	0	0	1	1	0	1	0	0	0	1	1	2	1	0	1	3	2	2	2	1	1	1	2	1	2	4
Q9DBG7	Signal recognition particle receptor subunit alpha OS=Mus musculus OX=10090 GN=Srpra PE=1 SV=1	1.613	Up	0.00048066	Srpra	69.622	44.2	349	23	23	14	16	13	15	13	14	15	13	14	13	13	10	14	15	13	16	10	13	13	11	10	10	11	12	11	13	14	18	16	17	18	21	19	18	18	18	15	17	17
P05555	Integrin alpha-M OS=Mus musculus OX=10090 GN=Itgam PE=1 SV=2	1.51	Up	7.818e-05	Itgam	127.48	33.5	590	36	36	12	13	13	17	21	22	20	14	14	19	22	19	24	28	21	18	24	21	25	27	26	26	30	27	26	33	28	27	18	22	24	29	26	25	24	22	25	31	28
Q9Z1M0	P2X purinoceptor 7 OS=Mus musculus OX=10090 GN=P2rx7 PE=1 SV=2	0.551	Down	0.00076268	P2rx7	68.388	11.3	56	5	5	1	1	0	1	0	4	2	2	3	3	3	5	2	1	3	2	2	0	3	3	3	2	2	1	3	2	2	5	4	2	3	2	5	4	5	4	5	5	5
Q8BXA1	Golgi integral membrane protein 4 OS=Mus musculus OX=10090 GN=Golim4 PE=1 SV=1	1.609	Up	0.00067999	Golim4	76.784	29.3	213	18	18	7	4	9	3	7	6	4	5	6	8	9	7	9	7	9	10	10	6	9	9	10	11	7	10	13	9	9	11	6	11	12	10	10	10	8	12	12	12	13
P26231	Catenin alpha-1 OS=Mus musculus OX=10090 GN=Ctnna1 PE=1 SV=1	0.488	Down	0.0053214	Ctnna1	100.11	28.5	99	16	12	7	8	9	6	8	5	8	7	7	4	4	2	1	1	2	0	0	2	4	5	4	1	0	1	2	1	0	12	14	13	12	16	14	12	13	12	11	13	11
Q9QYB5	Gamma-adducin OS=Mus musculus OX=10090 GN=Add3 PE=1 SV=2	0.515	Down	0.0194791	Add3	78.776	25.2	100	14	14	5	4	6	3	5	4	2	2	2	5	5	5	4	2	2	2	3	2	7	6	8	2	2	3	4	3	2	11	11	11	8	9	9	7	10	9	11	12	13
Q9CXF7	Chromodomain-helicase-DNA-binding protein 1-like OS=Mus musculus OX=10090 GN=Chd1l PE=1 SV=1	1.51	Up	0.00188181	Chd1l	101.44	20.6	91	14	14	6	3	3	6	6	5	3	5	1	2	2	4	4	4	4	5	4	5	2	2	3	2	1	1	3	2	3	11	8	10	11	13	11	9	12	8	9	10	8
Q99P91	Transmembrane glycoprotein NMB OS=Mus musculus OX=10090 GN=Gpnmb PE=1 SV=2	0.493	Down	0.001839	Gpnmb	63.675	20.2	149	8	8	3	5	7	6	4	4	6	7	3	6	7	8	4	3	5	5	6	7	8	5	5	2	6	6	6	7	8	5	6	6	6	7	6	6	6	5	8	7	8
Q9DBG1	Sterol 26-hydroxylase, mitochondrial OS=Mus musculus OX=10090 GN=Cyp27a1 PE=1 SV=1	0.603	Down	0.0039781	Cyp27a1	60.719	11.1	46	4	4	2	0	2	2	0	2	1	1	1	1	3	2	1	1	2	1	2	2	2	2	2	2	1	2	3	3	3	3	1	2	3	1	3	3	2	1	3	4	3
Q7TSI1	Pleckstrin homology domain-containing family M member 1 OS=Mus musculus OX=10090 GN=Plekhm1 PE=1 SV=1	0.432	Down	0.00028368	Plekhm1	118.53	10.1	35	8	8	3	4	2	0	1	0	1	0	0	4	2	4	0	0	0	0	1	0	2	3	3	0	1	2	1	1	0	5	6	6	5	4	3	3	4	4	7	6	6
Q62431	AT-rich interactive domain-containing protein 3A OS=Mus musculus OX=10090 GN=Arid3a PE=1 SV=1	1.784	Up	0.0047226	Arid3a	64.172	9.7	28	4	3	0	1	0	1	1	1	2	1	2	0	1	2	1	1	3	2	2	1	0	0	0	1	1	2	0	1	1	4	4	3	4	3	4	3	3	3	4	3	4
Q7TPR4	Alpha-actinin-1 OS=Mus musculus OX=10090 GN=Actn1 PE=1 SV=1	1.591	Up	1.2222e-06	Actn1	103.07	61.3	551	49	30	18	13	15	24	22	24	18	23	22	17	19	20	27	22	28	21	24	27	16	17	14	16	16	20	23	21	24	44	40	46	45	46	45	46	45	44	43	48	45
Q8BJS4	SUN domain-containing protein 2 OS=Mus musculus OX=10090 GN=Sun2 PE=1 SV=3	0.578	Down	0.000141829	Sun2	81.604	49	317	24	24	14	14	18	15	17	13	15	15	16	16	15	15	13	7	12	6	6	7	15	15	13	9	5	6	8	9	3	21	17	19	21	19	20	21	22	23	20	20	21
Q9CXI5	Mesencephalic astrocyte-derived neurotrophic factor OS=Mus musculus OX=10090 GN=Manf PE=1 SV=1	1.592	Up	0.00125538	Manf	20.373	49.2	284	14	14	10	11	9	7	10	9	9	9	8	10	7	10	11	12	11	14	12	12	9	11	10	13	14	10	11	14	11	11	12	13	12	13	12	14	12	13	13	11	13
Q9CXA2	Trans-L-3-hydroxyproline dehydratase OS=Mus musculus OX=10090 GN=L3hypdh PE=1 SV=1	0.557	Down	0.029517	L3hypdh	37.804	18.9	23	4	4	2	1	1	1	0	1	1	1	1	3	2	1	1	1	0	1	0	0	2	2	0	1	0	0	0	0	0	3	2	3	3	3	2	3	2	3	4	3	3
P21460	Cystatin-C OS=Mus musculus OX=10090 GN=Cst3 PE=1 SV=2	0.138	Down	0.0008847	Cst3	15.531	61.4	110	8	8	8	8	9	3	7	5	6	5	7	4	4	4	0	0	0	0	1	0	5	6	6	1	5	4	4	3	5	6	7	7	6	5	6	6	5	7	4	6	5
Q8K1T1	Leucine-rich repeat-containing protein 25 OS=Mus musculus OX=10090 GN=Lrrc25 PE=1 SV=1	2.155	Up	0.00037807	Lrrc25	32.673	32	94	6	6	2	2	2	3	4	2	3	3	3	3	2	2	4	4	5	5	4	4	4	4	4	4	4	4	3	5	5	4	2	3	4	4	4	4	3	4	5	4	3
Q9D2Q3	ATPase PAAT OS=Mus musculus OX=10090 GN=Paat PE=2 SV=1	1.523	Up	0.0038597	Paat	48.743	19.8	42	7	7	1	2	1	2	2	2	1	2	3	3	1	1	2	3	1	2	2	2	2	0	2	1	0	1	0	2	1	4	3	4	5	5	5	2	4	4	4	4	4
Q7TMI3	E3 ubiquitin-protein ligase UHRF2 OS=Mus musculus OX=10090 GN=Uhrf2 PE=1 SV=1	0.53	Down	0.0045382	Uhrf2	90.105	12.3	34	7	6	0	0	3	1	0	1	2	0	1	2	1	2	0	1	0	1	0	0	2	5	1	1	2	3	1	2	2	4	4	6	4	4	6	5	6	6	6	4	6
Q8BX90	Fibronectin type-III domain-containing protein 3A OS=Mus musculus OX=10090 GN=Fndc3a PE=1 SV=3	2.938	Up	0.043058	Fndc3a	131.96	21.5	133	15	15	0	1	0	1	3	5	3	4	6	3	0	1	7	8	6	9	10	9	5	2	3	4	4	6	11	11	11	8	4	6	8	9	10	11	5	8	6	6	7
Q9QXL8	Nucleoside diphosphate kinase 7 OS=Mus musculus OX=10090 GN=Nme7 PE=1 SV=1	0.593	Down	0.0029409	Nme7	44.433	19.5	32	6	6	0	0	2	1	1	0	2	0	3	2	0	1	0	0	3	1	1	0	1	2	2	2	2	2	2	1	1	4	3	5	2	3	5	4	3	4	5	5	6
Q9CYA0	Protein disulfide isomerase Creld2 OS=Mus musculus OX=10090 GN=Creld2 PE=1 SV=1	1.811	Up	0.000180452	Creld2	38.219	40.9	295	14	14	11	10	10	11	10	13	12	9	12	12	7	11	10	13	16	11	12	14	9	9	10	10	8	8	13	10	14	11	12	10	12	11	12	11	13	11	13	13	12
Q8VDV3	Guanine nucleotide exchange factor for Rab-3A OS=Mus musculus OX=10090 GN=Rab3il1 PE=1 SV=1	0.474	Down	3.835e-05	Rab3il1	42.712	41	147	10	10	5	7	4	6	7	6	6	7	5	6	7	8	6	4	6	6	1	5	5	6	8	5	5	4	3	5	4	8	9	6	8	8	8	9	8	8	8	9	8
P42225	Signal transducer and activator of transcription 1 OS=Mus musculus OX=10090 GN=Stat1 PE=1 SV=1	1.749	Up	0.00066247	Stat1	87.196	44.5	610	32	32	21	19	20	21	22	21	21	25	28	17	21	21	24	24	26	24	29	23	13	18	17	23	27	22	25	28	30	27	26	29	28	29	26	27	28	29	26	25	25
P43276	Histone H1.5 OS=Mus musculus OX=10090 GN=H1-5 PE=1 SV=2	0.652	Down	0.00022197	H1-5	22.576	38.1	205	10	8	6	9	8	5	7	9	8	10	8	8	7	10	7	9	5	8	7	7	7	7	8	6	8	7	9	8	7	9	9	10	8	8	9	9	9	9	10	9	9
Q91XV3	Brain acid soluble protein 1 OS=Mus musculus OX=10090 GN=Basp1 PE=1 SV=3	2.19	Up	1.55556e-05	Basp1	22.086	77.4	232	11	11	6	5	6	7	8	5	10	8	6	7	9	7	8	9	8	11	10	10	12	10	8	8	10	11	10	13	10	8	7	9	7	9	8	10	10	10	7	9	10
Q3U5Q7	UMP-CMP kinase 2, mitochondrial OS=Mus musculus OX=10090 GN=Cmpk2 PE=1 SV=2	1.673	Up	0.0082371	Cmpk2	50.036	48.8	114	14	14	4	4	2	3	4	2	3	3	3	1	4	2	4	5	4	8	7	8	3	3	3	3	2	3	9	9	8	7	5	6	8	7	7	7	8	8	7	9	8
P25085	Interleukin-1 receptor antagonist protein OS=Mus musculus OX=10090 GN=Il1rn PE=2 SV=1	5.095	Up	4.3079e-06	Il1rn	20.274	30.3	94	4	4	0	0	2	4	5	5	5	4	4	3	3	2	5	5	4	3	7	5	2	1	2	3	4	4	4	4	4	3	2	3	3	4	4	4	4	4	3	3	3
E9Q9A9	2'-5'-oligoadenylate synthase 2 OS=Mus musculus OX=10090 GN=Oas2 PE=1 SV=1	1.829	Up	0.012579	Oas2	85.05	17.7	52	8	8	0	0	0	2	3	1	2	1	2	3	2	1	4	1	3	2	5	1	1	0	1	2	1	2	7	2	3	3	1	2	3	5	3	4	5	2	5	5	3
Q8VHN8	Tudor-interacting repair regulator protein OS=Mus musculus OX=10090 GN=Nudt16l1 PE=1 SV=2	0.613	Down	3.5944e-05	Nudt16l1	23.414	57.8	147	10	9	8	5	7	10	7	4	6	5	5	8	7	6	4	4	4	2	2	5	8	6	7	5	5	6	3	4	4	9	8	9	9	10	8	9	9	7	9	9	10
Q5NBU8	XIAP-associated factor 1 OS=Mus musculus OX=10090 GN=Xaf1 PE=1 SV=3	2.591	Up	0.0005157	Xaf1	31.117	44.3	109	8	8	2	1	3	6	5	4	6	5	5	3	2	2	5	4	5	6	6	6	2	2	3	3	4	3	5	5	6	5	3	4	7	7	5	7	7	7	7	4	5
Q80TI0	Protein Aster-B OS=Mus musculus OX=10090 GN=Gramd1b PE=1 SV=2	1.731	Up	0.0176389	Gramd1b	85.354	11.4	46	7	7	1	0	1	2	3	3	2	2	1	1	1	1	1	2	1	3	2	2	1	1	2	1	1	3	2	2	4	1	2	2	3	5	5	5	6	3	3	5	3
P11276	Fibronectin OS=Mus musculus OX=10090 GN=Fn1 PE=1 SV=4	2.173	Up	0.032501	Fn1	272.53	6	41	11	11	0	0	1	0	2	2	0	1	4	0	0	1	3	0	2	1	4	2	0	0	1	3	3	0	5	2	4	1	1	2	2	7	6	3	5	6	3	1	2
Q62230	Sialoadhesin OS=Mus musculus OX=10090 GN=Siglec1 PE=1 SV=2	63.725	Up	0.000116094	Siglec1	182.98	29.7	205	33	33	0	0	0	0	0	0	0	0	0	0	0	0	13	11	12	8	8	11	1	2	1	17	15	19	25	31	31	3	2	2	2	4	4	3	3	1	6	4	4
P61226	Ras-related protein Rap-2b OS=Mus musculus OX=10090 GN=Rap2b PE=1 SV=1	0.613	Down	0.00046469	Rap2b	20.504	42.1	112	6	5	4	4	4	4	4	4	4	4	5	5	5	5	4	3	5	3	4	4	5	4	4	5	3	5	3	4	4	5	5	5	5	5	5	5	5	4	6	5	5
P43883	Perilipin-2 OS=Mus musculus OX=10090 GN=Plin2 PE=1 SV=2	2.491	Up	0.00074161	Plin2	46.646	28.5	45	6	6	0	0	0	0	1	2	0	0	0	0	1	0	4	2	3	2	3	2	2	2	2	5	2	2	3	4	3	0	0	0	4	4	3	2	0	2	3	4	2
Q91YW3	DnaJ homolog subfamily C member 3 OS=Mus musculus OX=10090 GN=Dnajc3 PE=1 SV=1	1.537	Up	0.00052173	Dnajc3	57.463	42.5	343	24	24	13	13	15	11	11	15	10	12	11	13	11	14	18	9	14	15	12	13	11	14	12	10	12	13	16	14	11	20	13	19	18	18	19	18	18	18	19	20	19
O09159	Lysosomal alpha-mannosidase OS=Mus musculus OX=10090 GN=Man2b1 PE=1 SV=4	0.608	Down	1.6498e-06	Man2b1	114.65	27.4	181	21	21	5	6	9	9	5	5	7	3	7	11	6	8	5	5	7	6	5	4	12	11	12	8	5	5	5	6	4	14	13	16	14	16	17	13	14	15	17	16	16
B1AVH7	TBC1 domain family member 2A OS=Mus musculus OX=10090 GN=Tbc1d2 PE=2 SV=1	0.581	Down	0.0062647	Tbc1d2	104.26	13.2	16	8	8	0	1	0	0	0	0	0	0	0	3	3	2	0	0	1	0	0	0	2	0	0	2	0	0	1	1	0	2	2	4	2	3	2	1	1	1	4	6	6
P70290	55 kDa erythrocyte membrane protein OS=Mus musculus OX=10090 GN=Mpp1 PE=1 SV=1	0.539	Down	0.00047723	Mpp1	52.227	62	259	21	21	6	8	6	8	7	9	10	6	7	14	9	14	10	10	10	7	5	12	14	14	15	10	6	11	12	10	9	12	14	13	13	14	13	16	12	13	15	16	15
Q6DFV1	Condensin-2 complex subunit G2 OS=Mus musculus OX=10090 GN=Ncapg2 PE=1 SV=2	0.629	Down	0.0091569	Ncapg2	130.89	19.4	150	16	15	11	8	12	9	6	4	7	7	5	9	8	9	4	1	1	1	3	3	10	10	5	2	2	3	4	3	3	14	12	14	13	12	10	14	13	10	12	12	11
Q9WVL3	Solute carrier family 12 member 7 OS=Mus musculus OX=10090 GN=Slc12a7 PE=1 SV=1	1.717	Up	0.00075637	Slc12a7	119.48	18.7	101	14	14	2	3	2	2	4	4	1	1	2	3	2	2	8	5	4	10	3	4	4	3	4	5	2	4	6	5	6	7	7	9	7	7	9	7	5	7	6	9	5
Q64455	Receptor-type tyrosine-protein phosphatase eta OS=Mus musculus OX=10090 GN=Ptprj PE=1 SV=2	1.51	Up	0.00076216	Ptprj	136.77	15.9	169	15	15	3	3	3	10	9	10	7	6	4	4	3	5	8	6	4	7	6	9	7	5	6	6	4	10	8	7	9	12	8	9	14	13	14	11	12	13	13	14	11
P04441	H-2 class II histocompatibility antigen gamma chain OS=Mus musculus OX=10090 GN=Cd74 PE=1 SV=3	1.686	Up	0.0101991	Cd74	31.557	30.5	113	8	8	2	2	3	4	2	3	5	4	4	2	4	4	4	6	5	5	5	3	4	4	5	6	7	6	5	5	4	6	6	6	5	6	5	6	6	6	3	6	6
Q9ET22	Dipeptidyl peptidase 2 OS=Mus musculus OX=10090 GN=Dpp7 PE=1 SV=2	0.529	Down	0.00088372	Dpp7	56.253	14.8	54	6	6	1	2	1	1	1	2	2	1	2	3	4	4	2	2	2	2	1	2	1	3	1	4	2	1	2	2	3	5	6	6	5	5	5	4	3	5	6	6	6
Q07797	Galectin-3-binding protein OS=Mus musculus OX=10090 GN=Lgals3bp PE=1 SV=1	1.511	Up	0.00097699	Lgals3bp	64.49	44.4	461	17	17	16	17	17	17	15	18	19	18	18	13	18	16	19	17	19	19	19	17	13	12	15	18	15	19	18	20	19	15	14	16	16	15	16	16	16	16	14	17	17
Q8C551	RAD51-associated protein 1 OS=Mus musculus OX=10090 GN=Rad51ap1 PE=1 SV=2	0.479	Down	0.027502	Rad51ap1	36.227	16.6	18	4	4	3	3	2	0	0	0	2	0	0	2	0	1	0	0	0	0	0	0	1	1	0	1	0	1	0	1	0	4	4	2	1	1	1	2	2	2	3	2	1
O35495	Cyclin-dependent kinase 14 OS=Mus musculus OX=10090 GN=Cdk14 PE=1 SV=2	1.51	Up	0.00046439	Cdk14	52.995	20.3	83	8	6	3	1	2	1	2	4	2	2	1	4	2	2	4	5	4	3	5	3	3	2	2	5	3	5	5	4	4	7	5	6	6	6	7	7	6	5	7	8	6
Q99J87	Probable ATP-dependent RNA helicase DHX58 OS=Mus musculus OX=10090 GN=Dhx58 PE=1 SV=2	2.487	Up	7.8697e-05	Dhx58	76.708	47.5	270	26	26	4	2	5	8	10	8	13	8	9	6	7	3	14	14	11	17	17	14	7	6	8	9	8	10	19	15	18	11	5	12	14	16	17	18	14	19	14	12	8
Q8K2Y9	Cerebral cavernous malformations protein 2 homolog OS=Mus musculus OX=10090 GN=Ccm2 PE=1 SV=1	0.605	Down	0.027201	Ccm2	49.917	7.9	30	2	2	0	0	0	1	1	2	0	0	1	2	1	2	1	0	0	1	1	1	2	2	1	2	1	2	2	2	2	2	1	0	2	1	2	0	1	2	2	1	2
Q8BV66	Interferon-induced protein 44 OS=Mus musculus OX=10090 GN=Ifi44 PE=2 SV=1	1.907	Up	0.000158326	Ifi44	47.852	54	413	20	20	14	11	12	11	14	13	13	12	14	15	14	15	20	19	15	15	17	17	12	13	13	16	15	18	20	22	23	15	12	16	17	18	17	19	18	17	19	19	19
P17809	Solute carrier family 2, facilitated glucose transporter member 1 OS=Mus musculus OX=10090 GN=Slc2a1 PE=1 SV=4	1.71	Up	0.00022094	Slc2a1	53.984	10.8	114	5	5	3	5	5	5	5	4	4	3	4	4	2	4	5	5	5	5	4	5	5	4	4	4	4	4	5	4	3	5	5	5	5	5	5	4	5	5	5	5	5
Q60929	Myocyte-specific enhancer factor 2A OS=Mus musculus OX=10090 GN=Mef2a PE=1 SV=2	0.574	Down	0.027176	Mef2a	53.578	20.7	66	7	4	5	4	3	2	3	4	2	2	4	1	3	3	2	1	0	4	2	2	4	3	2	1	2	1	2	3	1	7	7	6	6	6	6	7	7	5	7	6	6
P0C8B4	EKC/KEOPS complex subunit GON7 OS=Mus musculus OX=10090 GN=Gon7 PE=3 SV=1	0.663	Down	0.0057985	Gon7	10.346	37.8	57	2	2	3	2	2	2	2	2	3	0	3	2	3	2	3	3	3	3	3	3	2	1	2	1	0	2	2	2	1	2	1	2	2	2	1	2	0	2	2	2	2
Q9R0B7	Zinc finger protein 346 OS=Mus musculus OX=10090 GN=Znf346 PE=1 SV=1	0.651	Down	0.000159017	Znf346	32.698	23.1	70	5	5	2	1	1	1	3	3	1	3	1	6	5	3	2	2	2	4	1	2	3	2	5	3	3	1	4	3	3	3	2	3	2	4	3	4	4	3	5	5	5
Q9Z1B5	Mitotic spindle assembly checkpoint protein MAD2A OS=Mus musculus OX=10090 GN=Mad2l1 PE=1 SV=2	0.624	Down	0.0028812	Mad2l1	23.598	33.2	58	6	6	2	5	3	3	4	1	2	3	4	3	2	3	2	2	2	1	1	1	3	3	2	1	1	1	1	1	1	5	5	5	5	5	5	5	4	4	5	5	5
O35144	Telomeric repeat-binding factor 2 OS=Mus musculus OX=10090 GN=Terf2 PE=1 SV=3	0.585	Down	0.042218	Terf2	60.263	18.3	32	7	7	2	0	1	3	1	1	1	2	1	1	2	3	1	1	0	1	1	1	1	2	1	2	2	0	0	1	0	5	2	5	4	3	4	4	3	4	4	3	5
P11928	2'-5'-oligoadenylate synthase 1A OS=Mus musculus OX=10090 GN=Oas1a PE=1 SV=2	1.585	Up	6.0547e-05	Oas1a	42.428	48.2	268	15	13	7	8	7	9	11	12	10	11	10	11	8	8	10	11	13	8	10	15	7	8	8	12	9	12	10	11	12	11	13	13	13	14	14	14	14	12	14	14	14
Q7TMX5	Protein SHQ1 homolog OS=Mus musculus OX=10090 GN=Shq1 PE=1 SV=2	1.974	Up	0.041021	Shq1	63.457	12.1	43	4	4	1	2	2	2	3	3	2	2	2	0	0	2	2	2	2	2	2	1	0	1	2	3	1	0	1	1	2	2	4	3	3	3	3	3	2	3	3	2	2
P81069	GA-binding protein subunit beta-2 OS=Mus musculus OX=10090 GN=Gabpb2 PE=1 SV=2	0.576	Down	0.0049157	Gabpb2	45.658	18.4	54	4	4	3	0	3	2	2	2	2	1	3	1	3	3	2	1	1	1	1	3	4	3	4	2	0	1	1	2	3	4	1	4	4	4	4	3	3	4	4	3	4
Q8BTY2	Sodium bicarbonate cotransporter 3 OS=Mus musculus OX=10090 GN=Slc4a7 PE=1 SV=2	2.735	Up	2.6701e-06	Slc4a7	116.51	18.7	234	15	14	5	6	5	15	12	11	12	13	10	6	7	5	7	9	8	10	9	11	7	6	6	8	7	10	12	9	8	13	10	13	15	15	15	15	14	12	4	11	11
Q3THW5	Histone H2A.V OS=Mus musculus OX=10090 GN=H2afv PE=1 SV=3	0.575	Down	0.006197	H2afv	13.509	31.2	109	5	3	5	4	6	4	4	4	5	5	7	5	4	6	4	4	5	4	2	4	3	3	2	3	4	2	3	4	3	5	5	5	5	5	5	5	5	5	5	5	5
P10923	Osteopontin OS=Mus musculus OX=10090 GN=Spp1 PE=1 SV=1	21.746	Up	0.00041664	Spp1	32.459	41.8	115	7	7	0	1	0	4	3	4	2	2	4	0	2	2	6	6	6	10	9	7	1	2	1	4	6	3	10	10	10	2	1	3	6	5	5	4	5	5	4	4	3
Q9JIS8	Solute carrier family 12 member 4 OS=Mus musculus OX=10090 GN=Slc12a4 PE=1 SV=2	1.833	Up	0.0010799	Slc12a4	120.62	14.7	134	12	11	5	1	5	3	5	5	3	3	3	2	2	6	6	6	4	7	6	6	7	4	6	8	6	6	8	6	5	9	7	9	11	10	11	8	9	9	9	10	9
P31996	Macrosialin OS=Mus musculus OX=10090 GN=Cd68 PE=1 SV=1	0.531	Down	0.00085537	Cd68	34.817	16.9	67	5	5	4	4	4	2	3	2	4	3	2	3	3	3	2	2	1	1	1	3	4	3	4	1	0	2	2	2	2	4	5	4	2	4	4	4	4	4	5	5	5
Q8K368	Fanconi anemia group I protein homolog OS=Mus musculus OX=10090 GN=Fanci PE=1 SV=2	0.565	Down	0.0105602	Fanci	149.32	10.8	45	10	10	5	1	7	1	2	2	2	0	1	2	3	2	0	1	2	1	0	0	3	3	0	1	1	0	3	1	1	8	6	7	8	5	6	6	5	4	7	6	7
P06801	NADP-dependent malic enzyme OS=Mus musculus OX=10090 GN=Me1 PE=1 SV=2	1.775	Up	0.0041444	Me1	63.953	32	152	12	12	5	3	2	4	4	5	4	5	5	4	3	5	8	8	5	7	8	9	3	4	5	5	6	8	8	11	8	8	5	7	7	8	6	7	6	6	8	6	9
Q9JHZ2	Progressive ankylosis protein OS=Mus musculus OX=10090 GN=Ankh PE=2 SV=1	2.221	Up	0.0039558	Ankh	54.297	14.4	65	6	6	4	3	3	3	2	5	2	3	3	1	0	0	3	3	4	5	4	3	1	2	1	1	2	1	3	2	1	5	5	5	4	5	5	4	5	5	4	4	3
Q8BH73	Glutaminyl-peptide cyclotransferase-like protein OS=Mus musculus OX=10090 GN=Qpctl PE=1 SV=1	2.092	Up	0.028084	Qpctl	42.691	7.3	37	2	2	0	1	1	1	0	2	1	0	1	0	2	2	2	2	2	2	2	2	2	2	2	1	1	1	2	2	1	1	1	2	1	2	2	2	1	1	1	2	2
Q9R0P3	S-formylglutathione hydrolase OS=Mus musculus OX=10090 GN=Esd PE=1 SV=1	1.978	Up	0.00012294	Esd	31.319	78.7	446	15	14	13	15	16	14	21	18	15	17	13	14	13	15	19	20	19	17	20	15	13	12	11	22	17	18	19	19	21	11	10	10	12	14	12	14	11	11	13	12	13
Q9WVK4	EH domain-containing protein 1 OS=Mus musculus OX=10090 GN=Ehd1 PE=1 SV=1	2.55	Up	2.2008e-06	Ehd1	60.602	67.4	697	36	23	22	18	20	28	27	32	24	29	30	22	19	18	24	28	29	35	30	35	16	14	19	33	33	28	27	29	28	26	23	29	33	32	32	30	31	32	29	27	24
P23949	mRNA decay activator protein ZFP36L2 OS=Mus musculus OX=10090 GN=Zfp36l2 PE=1 SV=2	0.37	Down	0.000143665	Zfp36l2	50.069	24.8	80	10	10	3	3	6	4	4	5	6	4	5	2	5	6	1	2	1	1	2	1	2	1	2	3	1	3	2	2	3	6	6	8	7	8	8	7	6	6	6	7	8
O35613	Death domain-associated protein 6 OS=Mus musculus OX=10090 GN=Daxx PE=1 SV=1	2.352	Up	0.0055827	Daxx	81.488	18.3	50	8	8	1	0	1	1	4	3	4	3	1	0	1	0	1	2	4	2	4	1	1	1	2	1	1	1	3	4	3	4	4	3	3	4	4	4	4	3	5	2	4
Q9ERE3	Serine/threonine-protein kinase Sgk3 OS=Mus musculus OX=10090 GN=Sgk3 PE=1 SV=1	0.531	Down	0.023145	Sgk3	57.145	15.5	53	6	6	2	1	1	2	2	2	1	1	2	2	5	1	1	1	1	1	1	1	3	4	3	2	4	2	2	2	3	4	2	2	3	2	3	4	3	3	3	5	5
P21958	Antigen peptide transporter 1 OS=Mus musculus OX=10090 GN=Tap1 PE=1 SV=3	1.765	Up	0.00066303	Tap1	78.863	25.7	167	13	13	3	6	5	4	5	5	8	6	4	6	5	6	6	8	5	6	6	9	6	4	7	8	5	9	9	9	7	6	7	8	7	9	8	10	9	8	10	10	7
Q9BDB7	Interferon-induced protein 44-like OS=Mus musculus OX=10090 GN=Ifi44l PE=2 SV=2	1.683	Up	0.000121491	Ifi44l	49.679	29.1	252	11	11	10	8	9	8	8	8	11	10	9	9	9	7	8	11	8	12	10	10	9	6	9	10	9	10	11	13	10	10	10	10	10	9	10	10	10	10	10	9	10
Q8VDG7	Platelet-activating factor acetylhydrolase 2, cytoplasmic OS=Mus musculus OX=10090 GN=Pafah2 PE=1 SV=2	1.716	Up	0.033761	Pafah2	43.561	14.4	13	4	4	0	0	0	0	0	0	0	0	0	1	0	0	2	1	0	0	1	1	0	0	0	0	1	1	2	3	0	2	2	3	2	2	1	2	2	2	3	2	3
Q8R5F7	Interferon-induced helicase C domain-containing protein 1 OS=Mus musculus OX=10090 GN=Ifih1 PE=1 SV=1	3.989	Up	3.4016e-06	Ifih1	115.97	38.5	172	26	26	0	1	2	2	3	1	5	8	6	1	1	2	10	9	11	14	8	12	2	2	1	6	8	12	15	13	17	10	7	10	17	8	11	17	16	14	10	9	9
Q05915	GTP cyclohydrolase 1 OS=Mus musculus OX=10090 GN=Gch1 PE=1 SV=1	2.179	Up	0.027219	Gch1	27.014	29.5	42	6	6	0	0	0	3	2	2	2	2	2	0	1	2	1	1	3	3	3	3	0	0	0	2	2	1	2	3	2	1	1	1	5	5	4	5	5	3	2	4	4
E2JF22	Piezo-type mechanosensitive ion channel component 1 OS=Mus musculus OX=10090 GN=Piezo1 PE=1 SV=1	1.857	Up	0.0166432	Piezo1	292	6.2	70	11	11	0	1	1	4	6	4	6	5	4	1	1	1	2	2	2	3	2	5	2	2	2	2	0	3	6	1	2	5	4	3	8	10	8	8	8	7	5	7	7
Q9CQR4	Acyl-coenzyme A thioesterase 13 OS=Mus musculus OX=10090 GN=Acot13 PE=1 SV=1	0.422	Down	0.0104197	Acot13	15.183	31.4	44	3	3	2	2	4	3	3	3	3	3	1	1	3	3	0	1	1	0	0	1	1	2	0	3	1	1	1	0	1	3	2	3	3	3	3	3	2	3	3	3	3
P99029	Peroxiredoxin-5, mitochondrial OS=Mus musculus OX=10090 GN=Prdx5 PE=1 SV=2	1.76	Up	4.1774e-06	Prdx5	21.897	57.1	218	12	12	6	8	5	8	10	7	10	9	7	7	5	6	8	8	8	10	8	7	9	8	8	9	9	10	10	8	10	9	8	10	9	8	9	11	8	8	9	8	10
Q9WTN0	Geranylgeranyl pyrophosphate synthase OS=Mus musculus OX=10090 GN=Ggps1 PE=1 SV=1	1.564	Up	0.00041676	Ggps1	34.706	16.3	21	4	4	0	0	0	0	1	1	1	0	0	1	1	1	2	1	2	1	1	1	2	1	1	0	0	0	1	1	1	3	1	3	3	4	4	4	2	2	2	4	4
P46414	Cyclin-dependent kinase inhibitor 1B OS=Mus musculus OX=10090 GN=Cdkn1b PE=1 SV=2	0.542	Down	0.036617	Cdkn1b	22.193	24.4	33	3	3	1	0	0	2	1	1	0	0	2	2	2	1	2	2	1	2	1	1	2	3	1	3	0	0	2	1	0	2	1	1	2	3	2	1	0	2	3	2	3
P23708	Nuclear transcription factor Y subunit alpha OS=Mus musculus OX=10090 GN=Nfya PE=1 SV=2	0.435	Down	0.038995	Nfya	36.778	12.1	35	2	2	2	1	1	2	0	1	1	2	1	1	2	1	1	1	1	2	1	2	2	2	2	1	1	1	2	0	1	2	1	2	2	1	2	2	2	2	2	2	2
P56542	Deoxyribonuclease-2-alpha OS=Mus musculus OX=10090 GN=Dnase2 PE=1 SV=1	0.626	Down	0.000160683	Dnase2	38.81	25.8	100	7	7	5	5	2	5	4	3	5	5	5	5	5	4	5	1	4	4	4	5	4	3	4	3	2	3	2	2	1	7	7	6	6	6	7	6	6	7	7	7	7
Q08874	Microphthalmia-associated transcription factor OS=Mus musculus OX=10090 GN=Mitf PE=1 SV=4	0.649	Down	0.034083	Mitf	58.605	15.6	50	6	4	2	1	2	2	3	3	1	1	2	3	3	1	1	0	1	2	0	2	2	3	3	1	1	2	3	3	2	4	6	5	5	6	6	5	3	4	5	6	4
Q9DBU3	Serine/threonine-protein kinase RIO3 OS=Mus musculus OX=10090 GN=Riok3 PE=1 SV=3	2.108	Up	0.000283	Riok3	58.704	23.5	84	8	7	0	0	0	5	3	4	3	6	4	3	3	3	4	4	3	3	6	6	4	1	3	2	1	4	5	2	2	4	2	2	6	6	6	6	7	6	7	6	4
Q8K400	Syntaxin-binding protein 5 OS=Mus musculus OX=10090 GN=Stxbp5 PE=1 SV=3	0.644	Down	0.0028785	Stxbp5	127.65	9.2	72	7	7	2	2	3	2	1	3	2	3	2	3	5	5	2	3	2	1	4	1	4	3	4	2	1	3	4	3	2	4	2	4	4	4	5	4	5	5	7	6	5
Q8BH24	Transmembrane 9 superfamily member 4 OS=Mus musculus OX=10090 GN=Tm9sf4 PE=1 SV=1	1.562	Up	0.00155614	Tm9sf4	74.692	24.6	218	12	11	8	9	7	7	8	9	8	9	7	7	8	6	10	10	7	6	8	8	9	10	9	8	8	8	7	10	7	10	10	10	9	9	8	8	9	9	9	8	8
Q8R502	Volume-regulated anion channel subunit LRRC8C OS=Mus musculus OX=10090 GN=Lrrc8c PE=1 SV=1	0.437	Down	0.0029603	Lrrc8c	92.371	10.7	37	6	5	1	1	3	1	2	2	2	1	1	2	3	1	0	1	1	1	1	0	2	3	2	1	0	1	2	1	1	3	4	4	5	4	4	3	5	4	3	4	5
O35114	Lysosome membrane protein 2 OS=Mus musculus OX=10090 GN=Scarb2 PE=1 SV=3	0.541	Down	0.0088754	Scarb2	54.043	15.7	32	5	5	1	1	2	2	0	0	1	0	2	3	2	3	0	0	1	0	0	0	1	1	1	3	0	2	3	1	2	4	1	5	4	4	2	2	1	3	4	3	5
P17433	Transcription factor PU.1 OS=Mus musculus OX=10090 GN=Spi1 PE=1 SV=2	0.628	Down	0.028923	Spi1	31.349	19.5	36	4	4	2	0	2	2	1	2	3	2	1	2	1	1	1	2	1	1	1	1	2	0	1	2	2	1	0	1	1	4	2	4	4	2	3	4	4	3	4	3	4
Q9Z1G4	V-type proton ATPase 116 kDa subunit a isoform 1 OS=Mus musculus OX=10090 GN=Atp6v0a1 PE=1 SV=3	1.685	Up	0.000143646	Atp6v0a1	96.466	23.7	225	17	15	3	4	4	7	6	6	4	6	5	8	7	8	8	14	8	12	14	11	9	9	8	11	11	6	8	15	13	13	12	11	14	13	13	12	13	13	15	14	13
P23611	Interferon regulatory factor 8 OS=Mus musculus OX=10090 GN=Irf8 PE=1 SV=1	0.595	Down	0.022099	Irf8	48.237	24.3	46	7	7	1	2	3	4	3	4	3	5	4	2	2	0	0	0	1	0	0	0	1	2	3	2	0	1	0	2	1	4	2	5	5	6	4	5	6	6	4	5	2
P28033	CCAAT/enhancer-binding protein beta OS=Mus musculus OX=10090 GN=Cebpb PE=1 SV=1	0.537	Down	0.00091912	Cebpb	31.445	35.8	68	8	8	2	1	1	6	5	5	3	4	4	2	2	3	3	3	2	2	2	0	1	5	0	1	3	3	2	2	1	5	6	4	7	6	7	5	6	5	5	4	5
Q8C5H8	NAD kinase 2, mitochondrial OS=Mus musculus OX=10090 GN=Nadk2 PE=1 SV=2	0.643	Down	0.025904	Nadk2	50.858	24.8	57	7	7	2	1	1	2	2	3	3	1	1	5	2	4	4	1	0	1	1	2	3	2	4	2	3	2	2	1	2	6	4	6	5	5	6	5	4	3	5	4	6
Q60775	ETS-related transcription factor Elf-1 OS=Mus musculus OX=10090 GN=Elf1 PE=1 SV=1	0.634	Down	0.00176184	Elf1	66.22	22.5	100	8	7	5	5	4	4	4	4	5	3	4	4	3	5	3	3	3	3	4	2	3	4	4	3	4	4	3	3	4	7	7	8	8	7	6	5	6	6	8	6	8
O88839	Disintegrin and metalloproteinase domain-containing protein 15 OS=Mus musculus OX=10090 GN=Adam15 PE=1 SV=2	1.846	Up	0.009496	Adam15	92.663	7.8	41	5	5	1	0	1	0	1	1	1	1	0	1	1	2	3	1	2	1	1	1	3	2	3	3	2	4	2	1	2	3	1	4	2	3	3	2	1	3	2	2	2
E9Q555	E3 ubiquitin-protein ligase RNF213 OS=Mus musculus OX=10090 GN=Rnf213 PE=1 SV=2	1.669	Up	0.000116203	Rnf213	584.78	41.3	2510	172	172	70	72	67	87	87	78	106	107	89	77	80	80	104	105	115	117	114	108	78	66	81	91	82	100	112	118	119	113	112	131	130	126	132	143	145	127	131	126	130
P35831	Tyrosine-protein phosphatase non-receptor type 12 OS=Mus musculus OX=10090 GN=Ptpn12 PE=1 SV=3	1.728	Up	0.00096152	Ptpn12	86.525	36.8	179	21	21	2	6	2	6	6	6	5	7	3	5	4	8	11	9	8	9	9	7	6	2	6	7	7	9	7	9	13	8	10	8	14	14	15	14	12	10	15	13	14
Q91WR3	Activating signal cointegrator 1 complex subunit 2 OS=Mus musculus OX=10090 GN=Ascc2 PE=1 SV=1	1.953	Up	0.0043027	Ascc2	85.652	17.4	52	11	11	0	1	1	0	0	0	1	1	1	0	2	1	4	2	2	4	4	2	2	1	1	3	3	3	3	4	6	4	5	9	5	4	8	9	6	3	8	8	6
P24288	Branched-chain-amino-acid aminotransferase, cytosolic OS=Mus musculus OX=10090 GN=Bcat1 PE=1 SV=2	1.625	Up	6.3792e-05	Bcat1	42.791	30.6	158	11	11	5	7	6	5	8	5	6	6	7	7	4	5	7	7	5	7	7	9	5	5	4	5	5	6	5	4	6	8	10	9	7	8	7	9	6	8	9	6	7
Q64282	Interferon-induced protein with tetratricopeptide repeats 1 OS=Mus musculus OX=10090 GN=Ifit1 PE=1 SV=2	8.924	Up	0.026964	Ifit1	53.737	48.6	121	15	15	0	0	0	1	2	1	6	7	4	0	0	0	7	5	5	12	10	13	0	0	0	4	4	6	10	13	11	2	2	1	3	5	4	11	11	7	4	4	2
Q8BIE6	FERM domain-containing protein 4A OS=Mus musculus OX=10090 GN=Frmd4a PE=1 SV=2	1.629	Up	0.00126101	Frmd4a	113.88	10.6	60	6	5	1	0	2	2	2	4	3	3	3	1	2	2	3	1	2	1	2	1	4	4	2	4	1	2	1	4	3	3	3	3	3	3	5	5	5	6	3	3	4
Q2EMV9	Protein mono-ADP-ribosyltransferase PARP14 OS=Mus musculus OX=10090 GN=Parp14 PE=1 SV=3	1.708	Up	0.00046121	Parp14	203.8	28.3	354	39	39	6	11	11	13	12	13	17	16	19	12	7	9	11	13	15	14	18	18	13	13	6	12	11	15	16	16	17	26	20	27	32	29	28	32	31	28	24	24	24
Q05769	Prostaglandin G/H synthase 2 OS=Mus musculus OX=10090 GN=Ptgs2 PE=1 SV=1	22.209	Up	0.00028063	Ptgs2	69.012	42.4	268	19	18	0	0	0	20	20	20	22	25	25	0	0	0	10	9	10	20	20	22	0	0	1	2	4	5	10	9	14	4	3	7	15	18	16	19	17	18	4	4	3
Q60766	Immunity-related GTPase family M protein 1 OS=Mus musculus OX=10090 GN=Irgm1 PE=1 SV=1	1.757	Up	0.00036288	Irgm1	46.551	24.4	125	11	11	1	2	4	4	7	6	5	5	4	5	4	4	4	4	5	7	5	6	4	5	4	4	4	5	4	7	6	8	6	8	8	8	10	11	9	10	9	8	8
Q9R002	Interferon-activable protein 202 OS=Mus musculus OX=10090 GN=Ifi202 PE=1 SV=3	11.271	Up	0.0040177	Ifi202	50.466	28.1	94	12	12	0	0	0	0	1	1	1	1	2	0	0	0	5	4	7	11	8	11	0	0	0	3	2	5	9	10	13	1	1	2	4	6	5	9	4	4	2	1	4
Q6ZQJ5	DNA replication ATP-dependent helicase/nuclease DNA2 OS=Mus musculus OX=10090 GN=Dna2 PE=1 SV=2	1.619	Up	0.0063216	Dna2	119.45	14.2	43	13	12	4	5	4	2	2	5	1	2	0	1	2	2	4	1	2	2	1	1	0	0	0	0	0	0	1	1	0	11	13	10	9	10	10	9	5	5	7	7	8
Q9Z0R4	Intersectin-1 OS=Mus musculus OX=10090 GN=Itsn1 PE=1 SV=2	2.191	Up	0.0078607	Itsn1	194.29	12.7	45	13	9	0	0	0	2	0	1	2	1	0	3	0	0	3	3	2	4	4	3	2	0	0	1	2	2	2	2	6	2	3	4	8	5	4	9	6	4	7	8	5
Q61235	Beta-2-syntrophin OS=Mus musculus OX=10090 GN=Sntb2 PE=1 SV=2	1.803	Up	0.0083213	Sntb2	56.381	14	31	6	6	0	0	3	2	1	1	2	1	1	0	2	1	1	1	2	1	1	1	0	1	0	0	2	1	2	2	2	1	1	5	4	2	4	4	3	2	4	5	5
A6H5X4	PHD finger protein 11 OS=Mus musculus OX=10090 GN=Phf11 PE=2 SV=1	2.168	Up	0.00107767	Phf11	37.728	20.2	105	6	6	3	2	4	3	4	3	4	5	4	4	4	3	1	4	3	7	6	5	3	4	2	4	3	3	6	5	6	4	3	4	4	3	4	4	4	5	5	3	4
O35386	Phytanoyl-CoA dioxygenase, peroxisomal OS=Mus musculus OX=10090 GN=Phyh PE=1 SV=1	0.576	Down	0.041997	Phyh	38.607	23.4	24	7	7	0	2	2	0	1	0	0	2	1	1	2	1	1	1	1	0	0	0	2	2	2	0	0	0	2	1	0	4	5	6	4	2	5	4	5	2	4	5	5
Q8VEH6	COBW domain-containing protein 1 OS=Mus musculus OX=10090 GN=Cbwd1 PE=1 SV=1	1.536	Up	0.00179663	Cbwd1	43.771	39.7	140	11	11	4	2	6	5	4	6	5	5	4	5	4	6	5	5	6	7	5	6	6	5	6	5	5	7	6	6	4	7	5	8	7	6	8	5	6	6	8	6	9
Q9WTV6	Ubl carboxyl-terminal hydrolase 18 OS=Mus musculus OX=10090 GN=Usp18 PE=1 SV=2	2.732	Up	0.0060603	Usp18	42.472	20.7	50	6	6	0	0	1	5	2	2	3	4	4	0	0	0	2	2	2	3	4	4	1	0	0	1	0	2	2	3	3	2	1	4	6	6	3	5	5	5	4	2	3
Q8K1C9	Leucine-rich repeat-containing protein 41 OS=Mus musculus OX=10090 GN=Lrrc41 PE=1 SV=3	0.565	Down	0.002218	Lrrc41	88.179	26.6	161	15	15	10	5	7	7	7	8	10	8	7	8	9	7	2	2	2	4	4	3	8	7	6	4	6	4	5	5	6	14	12	14	12	14	13	15	15	13	13	13	13
Q8R180	ERO1-like protein alpha OS=Mus musculus OX=10090 GN=Ero1a PE=1 SV=2	1.997	Up	8.9519e-07	Ero1a	54.084	62.3	487	26	25	10	12	13	11	16	14	12	10	9	16	16	19	22	22	23	16	21	20	20	14	23	24	24	25	22	28	25	19	20	20	21	19	19	19	19	18	19	20	21
Q9D1I6	39S ribosomal protein L14, mitochondrial OS=Mus musculus OX=10090 GN=Mrpl14 PE=1 SV=1	0.639	Down	0.021458	Mrpl14	15.874	37.2	41	4	4	1	3	3	2	3	2	2	2	2	2	3	1	0	1	0	0	1	2	1	1	1	1	2	1	2	2	0	2	4	4	4	4	4	4	4	3	4	4	3
Q571I4	Inactive tyrosine-protein kinase PRAG1 OS=Mus musculus OX=10090 GN=Prag1 PE=1 SV=3	0.529	Down	0.022922	Prag1	147.94	9.8	33	8	8	2	1	1	1	1	1	2	0	0	2	2	0	0	1	0	1	0	2	2	3	3	1	2	0	2	2	1	4	1	2	5	3	3	4	4	1	5	6	2
P59808	SAM and SH3 domain-containing protein 1 OS=Mus musculus OX=10090 GN=Sash1 PE=1 SV=1	1.773	Up	0.0044958	Sash1	135.59	13.7	91	10	10	1	0	2	5	5	7	7	5	4	1	2	2	2	3	3	3	4	3	2	2	4	2	3	3	7	5	4	6	3	6	8	8	9	9	7	6	5	5	4
P54987	Cis-aconitate decarboxylase OS=Mus musculus OX=10090 GN=Acod1 PE=1 SV=2	30.925	Up	9.6757e-05	Acod1	53.758	63.9	523	23	23	1	0	1	32	26	34	30	29	28	2	0	0	28	27	28	41	36	35	1	0	0	21	15	20	27	32	29	8	7	8	23	23	23	22	22	21	11	8	10
Q9Z2D1	Myotubularin-related protein 2 OS=Mus musculus OX=10090 GN=Mtmr2 PE=1 SV=3	0.657	Down	0.0109603	Mtmr2	73.231	21.9	55	9	9	1	4	3	3	3	3	1	1	3	5	2	2	2	1	1	0	0	0	5	3	3	2	2	1	1	1	2	6	7	7	5	5	6	6	7	6	7	6	6
P47856	Glutamine--fructose-6-phosphate aminotransferase [isomerizing] 1 OS=Mus musculus OX=10090 GN=Gfpt1 PE=1 SV=3	1.525	Up	0.00054058	Gfpt1	78.538	53.2	570	30	30	19	20	21	21	24	19	19	19	19	15	19	22	22	27	21	24	28	26	16	20	17	21	20	21	23	22	25	27	26	28	28	26	26	25	24	23	27	28	28
Q922H4	Mannose-1-phosphate guanyltransferase alpha OS=Mus musculus OX=10090 GN=Gmppa PE=1 SV=1	1.504	Up	0.00028423	Gmppa	46.244	36.7	163	10	10	6	5	6	4	7	4	5	3	5	6	4	6	8	6	6	7	8	9	6	7	5	7	8	6	7	7	5	9	9	8	8	8	7	9	7	8	9	9	8
Q80VJ2	Steroid receptor RNA activator 1 OS=Mus musculus OX=10090 GN=Sra1 PE=1 SV=3	1.581	Up	0.038183	Sra1	25.557	49.1	111	7	7	3	4	4	5	4	5	6	2	5	2	4	5	3	4	4	4	5	3	4	4	3	6	5	6	5	3	3	7	6	6	7	7	6	7	6	6	7	7	6
Q4QQM4	Tumor protein p53-inducible protein 11 OS=Mus musculus OX=10090 GN=Trp53i11 PE=1 SV=1	0.432	Down	0.018038	Trp53i11	20.91	19	56	5	5	5	3	5	3	2	4	3	4	3	3	2	4	1	1	1	1	1	0	2	3	2	1	0	1	0	0	1	5	4	5	4	4	4	5	5	5	4	4	4
O54824	Pro-interleukin-16 OS=Mus musculus OX=10090 GN=Il16 PE=1 SV=3	0.494	Down	0.039556	Il16	141.43	5.5	22	5	5	0	0	0	0	1	0	0	0	0	3	3	1	1	1	1	0	1	0	2	2	2	0	1	2	0	0	1	4	1	0	4	4	2	2	4	1	5	5	3
[truncated: 105 more columns]

## Sheet: M28_48hvsKB_48h
Protein accession	Protein description	M28_48h/KB_48h Ratio	Regulated Type	M28_48h/KB_48h P value	Gene name	Mol. weight [kDa]	Sequence coverage [%]	MS/MS Counts	Peptides	Unique peptides	MS/MS Count KB_4h_1	MS/MS Count KB_4h_2	MS/MS Count KB_4h_3	MS/MS Count M28_4h_1	MS/MS Count M28_4h_2	MS/MS Count M28_4h_3	MS/MS Count Q_4h_1	MS/MS Count Q_4h_2	MS/MS Count Q_4h_3	MS/MS Count KB_24h_1	MS/MS Count KB_24h_2	MS/MS Count KB_24h_3	MS/MS Count M28_24h_1	MS/MS Count M28_24h_2	MS/MS Count M28_24h_3	MS/MS Count Q_24h_1	MS/MS Count Q_24h_2	MS/MS Count Q_24h_3	MS/MS Count KB_48h_1	MS/MS Count KB_48h_2	MS/MS Count KB_48h_3	MS/MS Count M28_48h_1	MS/MS Count M28_48h_2	MS/MS Count M28_48h_3	MS/MS Count Q_48h_1	MS/MS Count Q_48h_2	MS/MS Count Q_48h_3	Peptides KB_4h_1	Peptides KB_4h_2	Peptides KB_4h_3	Peptides M28_4h_1	Peptides M28_4h_2	Peptides M28_4h_3	Peptides Q_4h_1	Peptides Q_4h_2	Peptides Q_4h_3	Peptides KB_24h_1	Peptides KB_24h_2	Peptides KB_24h_3
Q5DU57	Spermatogenesis-associated protein 13 OS=Mus musculus OX=10090 GN=Spata13 PE=1 SV=2	0.615	Down	0.0051384	Spata13	75.256	15.9	64	8	8	3	3	2	2	3	3	3	4	3	3	1	3	1	2	1	0	0	1	4	6	4	2	2	1	3	1	3	5	6	5	5	5	7	5	6	6	5	6	7
Q9R0T8	Inhibitor of nuclear factor kappa-B kinase subunit epsilon OS=Mus musculus OX=10090 GN=Ikbke PE=1 SV=2	1.826	Up	0.0081417	Ikbke	80.952	11.2	54	6	6	0	0	0	3	3	3	2	3	2	1	2	1	3	2	3	5	2	2	0	2	2	2	2	3	1	3	2	3	0	3	4	4	5	5	4	5	4	4	4
P31266	Recombining binding protein suppressor of hairless OS=Mus musculus OX=10090 GN=Rbpj PE=1 SV=1	1.58	Up	0.0033964	Rbpj	58.537	43	337	20	20	11	12	10	13	12	13	14	12	15	10	11	12	14	12	14	13	16	13	10	12	13	10	12	12	15	13	13	15	17	14	16	17	14	17	18	16	15	17	17
P97808	FXYD domain-containing ion transport regulator 5 OS=Mus musculus OX=10090 GN=Fxyd5 PE=1 SV=3	0.501	Down	0.0105412	Fxyd5	19.454	62.4	76	6	6	4	4	8	3	3	3	4	2	2	3	1	2	1	1	1	1	0	1	5	4	4	2	2	3	4	4	4	4	4	4	4	4	3	4	4	3	4	3	4
Q922B1	ADP-ribose glycohydrolase MACROD1 OS=Mus musculus OX=10090 GN=Macrod1 PE=1 SV=2	0.497	Down	0.049522	Macrod1	35.294	14.9	45	3	3	2	2	2	2	1	2	2	2	2	2	3	2	1	1	0	1	0	1	3	2	3	2	1	2	1	2	1	3	3	2	3	1	3	3	2	3	2	3	2
Q9QUH0	Glutaredoxin-1 OS=Mus musculus OX=10090 GN=Glrx PE=1 SV=3	1.914	Up	5.7151e-05	Glrx	11.871	43	133	5	5	5	4	4	5	6	5	4	6	4	4	3	4	8	4	7	6	7	5	2	5	4	4	6	5	6	5	5	4	4	4	4	4	4	4	4	4	4	4	4
Q64339	Ubiquitin-like protein ISG15 OS=Mus musculus OX=10090 GN=Isg15 PE=1 SV=4	5.851	Up	0.0029411	Isg15	17.897	47.8	124	8	8	1	2	0	3	3	4	4	5	5	2	3	1	7	4	6	7	9	9	1	1	2	6	6	4	10	10	9	3	3	3	4	5	5	6	7	5	5	5	3
Q9JIX0	Transcription and mRNA export factor ENY2 OS=Mus musculus OX=10090 GN=Eny2 PE=1 SV=1	0.646	Down	0.021184	Eny2	11.528	29.7	50	3	3	1	1	4	1	3	0	4	4	3	4	2	1	3	2	1	0	0	2	2	3	1	1	2	1	1	1	2	3	3	3	2	3	2	3	3	3	3	2	2
Q8BFW7	Lipoma-preferred partner homolog OS=Mus musculus OX=10090 GN=Lpp PE=1 SV=1	2.267	Up	0.0036647	Lpp	65.89	15.8	21	6	6	0	0	0	0	0	0	0	0	0	0	0	0	3	1	0	2	1	2	0	0	1	2	1	2	4	1	1	0	1	1	0	2	1	2	2	3	2	3	2
A1L314	Macrophage-expressed gene 1 protein OS=Mus musculus OX=10090 GN=Mpeg1 PE=1 SV=1	0.378	Down	4.2755e-05	Mpeg1	78.39	32.7	299	18	18	14	14	18	16	19	15	13	18	19	17	18	17	5	4	6	9	7	10	12	12	9	3	4	5	6	3	6	16	17	18	17	17	18	17	17	17	18	17	18
P70182	Phosphatidylinositol 4-phosphate 5-kinase type-1 alpha OS=Mus musculus OX=10090 GN=Pip5k1a PE=1 SV=2	1.595	Up	0.00097526	Pip5k1a	60.484	30.6	151	13	12	2	2	3	6	7	5	9	8	8	2	2	5	8	7	5	6	7	8	4	5	3	7	4	7	6	7	8	6	5	7	9	8	5	9	11	9	9	7	8
Q03963	Interferon-induced, double-stranded RNA-activated protein kinase OS=Mus musculus OX=10090 GN=Eif2ak2 PE=1 SV=2	1.542	Up	0.0037158	Eif2ak2	58.279	28.2	147	13	13	4	7	6	4	4	5	7	4	4	4	3	5	8	8	5	6	7	5	6	4	5	5	4	6	7	9	5	11	12	8	8	8	9	11	8	9	10	9	12
Q9JL35	High mobility group nucleosome-binding domain-containing protein 5 OS=Mus musculus OX=10090 GN=Hmgn5 PE=1 SV=2	0.644	Down	0.031657	Hmgn5	45.343	33.7	162	8	8	4	5	3	6	4	5	7	5	2	7	5	7	6	4	7	8	5	5	6	11	7	6	6	8	8	7	8	5	4	5	5	5	5	6	6	5	6	6	7
P09671	Superoxide dismutase [Mn], mitochondrial OS=Mus musculus OX=10090 GN=Sod2 PE=1 SV=3	1.503	Up	0.0023961	Sod2	24.603	55	213	10	10	6	9	6	8	8	8	8	9	9	9	5	7	7	11	9	11	7	8	6	5	8	8	8	9	9	7	8	7	9	9	9	9	9	10	10	10	10	9	10
Q9D6N1	Carbonic anhydrase 13 OS=Mus musculus OX=10090 GN=Ca13 PE=1 SV=1	1.782	Up	4.3327e-05	Ca13	29.522	35.9	70	7	7	1	1	0	2	2	2	3	3	2	2	2	2	4	3	4	4	5	3	2	2	1	2	3	3	3	5	4	2	3	2	3	5	4	5	6	5	4	4	3
P10833	Ras-related protein R-Ras OS=Mus musculus OX=10090 GN=Rras PE=1 SV=1	1.857	Up	0.0088366	Rras	23.764	28.9	44	4	3	0	0	0	0	1	0	0	0	1	3	1	2	2	3	3	1	3	3	2	1	2	3	2	3	3	3	2	2	2	3	2	3	3	3	3	2	4	4	4
Q923D2	Flavin reductase (NADPH) OS=Mus musculus OX=10090 GN=Blvrb PE=1 SV=3	2.519	Up	0.00027802	Blvrb	22.197	70.4	216	10	10	4	4	5	6	10	6	5	6	4	7	6	6	11	11	11	11	10	11	6	8	6	10	6	11	13	12	10	7	8	10	7	9	6	7	7	6	7	6	8
P20060	Beta-hexosaminidase subunit beta OS=Mus musculus OX=10090 GN=Hexb PE=1 SV=2	0.595	Down	0.0136225	Hexb	61.115	32.3	337	19	19	14	13	15	14	13	12	14	14	10	14	15	13	12	11	10	10	13	9	14	15	16	13	10	9	10	12	12	17	16	18	17	16	18	18	15	15	18	19	18
Q9JKF6	Nectin-1 OS=Mus musculus OX=10090 GN=Nectin1 PE=1 SV=3	0.34	Down	0.021164	Nectin1	57.034	21.7	44	9	9	7	3	5	0	0	0	0	1	0	3	2	3	0	0	0	0	0	0	4	5	4	1	2	1	2	0	1	8	5	7	6	5	4	4	3	4	4	4	5
P45377	Aldose reductase-related protein 2 OS=Mus musculus OX=10090 GN=Akr1b8 PE=1 SV=2	1.682	Up	0.0024625	Akr1b8	36.12	47.2	271	9	8	10	5	11	7	9	10	10	9	7	9	11	11	13	11	11	11	11	8	11	6	8	11	11	12	11	14	13	7	5	7	8	8	8	7	7	7	8	7	7
Q69Z38	Inactive tyrosine-protein kinase PEAK1 OS=Mus musculus OX=10090 GN=Peak1 PE=1 SV=4	1.804	Up	4.1663e-06	Peak1	191.09	31.8	391	36	35	9	7	11	14	13	17	9	9	12	10	11	10	22	17	23	21	23	17	12	10	12	14	11	16	19	19	23	20	22	26	26	25	30	23	24	20	25	21	25
Q9D5V6	Synapse-associated protein 1 OS=Mus musculus OX=10090 GN=Syap1 PE=1 SV=1	1.571	Up	0.0015763	Syap1	41.349	52.3	141	13	13	5	3	6	7	5	5	3	5	4	6	6	2	6	4	6	4	6	6	6	5	5	6	4	7	7	7	5	10	10	11	10	9	11	8	10	10	10	9	9
P43406	Integrin alpha-V OS=Mus musculus OX=10090 GN=Itgav PE=1 SV=2	0.564	Down	0.0081616	Itgav	115.36	21.6	125	18	18	9	7	10	5	5	4	11	13	7	5	6	5	1	2	3	0	2	3	2	7	5	1	3	1	3	3	2	12	10	13	9	13	10	14	13	10	12	14	10
Q9Z1N2	Origin recognition complex subunit 1 OS=Mus musculus OX=10090 GN=Orc1 PE=1 SV=2	1.534	Up	0.0169005	Orc1	95.102	14	92	9	9	3	3	3	4	4	3	6	4	3	4	2	3	4	5	4	2	3	4	3	4	2	3	1	4	4	4	3	7	5	7	7	9	5	8	8	5	7	6	7
Q3V009	Transmembrane emp24 domain-containing protein 1 OS=Mus musculus OX=10090 GN=Tmed1 PE=1 SV=1	0.507	Down	0.00136097	Tmed1	25.262	21.1	33	4	4	1	2	1	1	1	2	1	0	1	2	1	1	2	1	1	1	1	1	2	2	3	1	1	0	1	1	1	2	4	3	4	2	4	3	3	4	3	3	3
Q8K4J6	Myocardin-related transcription factor A OS=Mus musculus OX=10090 GN=Mrtfa PE=1 SV=2	0.397	Down	0.0111383	Mrtfa	102.54	7.3	23	5	5	1	1	1	0	1	2	0	0	1	0	1	0	1	0	1	1	0	0	2	2	2	1	0	1	1	2	1	2	2	3	1	2	2	1	2	2	4	2	2
Q8CBA2	Schlafen family member 5 OS=Mus musculus OX=10090 GN=Slfn5 PE=1 SV=2	2.438	Up	0.0126641	Slfn5	100.82	27	171	18	17	1	1	3	7	9	12	11	13	11	4	2	2	9	5	9	9	11	11	1	0	0	6	1	6	8	10	9	6	5	9	13	16	14	15	16	13	10	8	9
P50396	Rab GDP dissociation inhibitor alpha OS=Mus musculus OX=10090 GN=Gdi1 PE=1 SV=3	1.751	Up	1.74063e-05	Gdi1	50.521	60.9	180	20	14	3	5	5	4	6	6	8	6	4	5	6	3	7	8	7	8	8	6	8	6	6	9	8	9	9	11	9	13	13	17	14	15	17	16	14	12	15	17	14
P97449	Aminopeptidase N OS=Mus musculus OX=10090 GN=Anpep PE=1 SV=4	0.507	Down	0.00143665	Anpep	109.65	21.2	169	17	17	1	3	0	4	6	1	3	6	5	11	10	10	8	4	6	10	7	5	13	9	13	6	4	5	7	5	7	12	7	7	8	14	9	11	14	10	16	14	14
Q9D1M7	Peptidyl-prolyl cis-trans isomerase FKBP11 OS=Mus musculus OX=10090 GN=Fkbp11 PE=1 SV=1	2.436	Up	0.00020136	Fkbp11	22.137	23.4	70	4	4	2	2	2	3	2	3	3	3	2	3	2	3	4	3	3	3	3	4	1	3	2	1	3	3	1	3	3	4	4	4	4	4	4	4	4	4	4	4	4
Q8CHS8	Vacuolar protein sorting-associated protein 37A OS=Mus musculus OX=10090 GN=Vps37a PE=1 SV=1	1.704	Up	0.002155	Vps37a	44.418	18.9	27	5	5	1	1	0	1	1	1	1	1	1	1	0	1	1	0	1	1	1	0	1	1	1	3	0	2	2	1	2	2	1	1	1	3	3	3	2	3	1	1	3
Q9R1Q6	Transmembrane protein 176B OS=Mus musculus OX=10090 GN=Tmem176b PE=1 SV=1	0.616	Down	0.0028649	Tmem176b	28.367	17.5	69	5	5	3	4	5	4	5	8	5	5	4	3	3	3	2	0	1	3	1	1	1	1	1	1	1	1	0	1	2	5	5	5	5	5	5	5	5	5	5	5	5
Q3ULW8	Protein mono-ADP-ribosyltransferase PARP3 OS=Mus musculus OX=10090 GN=Parp3 PE=2 SV=1	1.542	Up	0.00143967	Parp3	59.948	25.7	85	10	10	0	1	1	1	1	1	3	1	3	3	1	1	4	4	4	5	4	3	4	3	3	4	4	5	7	9	5	3	2	4	7	5	5	4	6	6	6	7	4
P09528	Ferritin heavy chain OS=Mus musculus OX=10090 GN=Fth1 PE=1 SV=2	2.075	Up	0.00042263	Fth1	21.066	69.8	374	16	16	10	11	13	19	14	20	15	15	16	13	14	11	12	14	12	16	16	15	11	12	11	15	17	16	11	11	14	14	14	13	15	14	14	13	15	14	15	13	15
P62274	40S ribosomal protein S29 OS=Mus musculus OX=10090 GN=Rps29 PE=1 SV=2	1.691	Up	0.0145192	Rps29	6.6767	33.9	81	3	3	3	1	2	3	2	3	3	4	4	3	3	3	5	3	3	3	3	3	3	2	3	3	3	4	3	4	2	3	2	3	3	3	3	3	3	3	3	3	3
Q9JHC9	ETS-related transcription factor Elf-2 OS=Mus musculus OX=10090 GN=Elf2 PE=1 SV=1	0.471	Down	0.0060169	Elf2	63.202	27.2	53	10	9	3	1	4	1	4	4	2	1	3	4	2	1	1	1	1	1	1	1	3	4	3	1	1	2	2	1	0	6	6	8	4	8	6	9	6	5	7	6	7
P21956	Lactadherin OS=Mus musculus OX=10090 GN=Mfge8 PE=1 SV=3	0.512	Down	0.0048629	Mfge8	51.24	31.7	102	12	12	5	5	5	4	4	4	6	2	5	5	4	9	4	3	5	4	2	3	4	4	4	0	1	2	3	2	3	9	9	9	8	9	10	8	6	9	12	9	10
P97742	Carnitine O-palmitoyltransferase 1, liver isoform OS=Mus musculus OX=10090 GN=Cpt1a PE=1 SV=4	0.473	Down	0.0183969	Cpt1a	88.25	18.6	33	10	10	3	3	2	2	2	2	1	2	1	2	2	1	1	1	2	2	0	0	1	1	2	0	0	0	0	0	0	7	5	4	5	6	4	7	6	5	6	6	4
Q9R233	Tapasin OS=Mus musculus OX=10090 GN=Tapbp PE=1 SV=2	1.678	Up	0.03486	Tapbp	49.736	25.2	152	10	10	7	4	5	3	5	6	7	7	6	6	6	6	5	8	6	4	5	6	4	5	5	4	4	8	8	7	5	7	6	6	7	6	6	8	8	7	6	8	8
Q8CIE4	Protein mono-ADP-ribosyltransferase PARP10 OS=Mus musculus OX=10090 GN=Parp10 PE=2 SV=1	1.567	Up	0.0057633	Parp10	103.68	22.3	131	14	14	3	4	3	5	3	4	4	3	4	3	6	3	7	5	6	7	8	4	4	3	3	4	4	5	8	8	10	4	7	5	6	8	8	11	8	10	8	10	8
Q8VI93	2'-5'-oligoadenylate synthase 3 OS=Mus musculus OX=10090 GN=Oas3 PE=1 SV=1	1.97	Up	4.1917e-05	Oas3	126.33	53.3	913	45	45	21	18	21	31	27	26	31	27	27	31	29	21	35	41	40	43	43	39	32	29	30	42	43	41	44	49	52	36	28	33	35	35	35	39	34	37	37	36	37
Q2TBA3	Mucosa-associated lymphoid tissue lymphoma translocation protein 1 homolog OS=Mus musculus OX=10090 GN=Malt1 PE=1 SV=2	0.626	Down	0.0097156	Malt1	93.215	29.7	102	17	17	0	0	0	9	9	7	6	11	15	0	1	2	4	1	6	6	6	2	2	5	4	1	0	0	3	0	2	10	4	7	13	13	13	13	14	14	9	11	9
Q6QLQ4	C-type lectin domain family 7 member A OS=Mus musculus OX=10090 GN=Clec7a PE=1 SV=3	0.338	Down	0.038818	Clec7a	27.42	9.4	11	2	2	1	0	0	1	1	1	0	0	0	1	2	0	0	0	0	0	0	0	1	1	2	0	0	0	0	0	0	2	1	2	2	2	2	0	2	1	2	2	1
Q9R112	Sulfide:quinone oxidoreductase, mitochondrial OS=Mus musculus OX=10090 GN=Sqor PE=1 SV=3	2.361	Up	0.000523	Sqor	50.282	47.6	141	18	18	5	2	3	3	3	3	3	3	3	4	5	4	3	8	5	8	10	8	3	5	4	7	5	8	9	9	8	9	6	9	6	10	9	8	9	7	11	11	12
B1AZP2	Disks large-associated protein 4 OS=Mus musculus OX=10090 GN=Dlgap4 PE=1 SV=1	0.572	Down	0.03622	Dlgap4	108.04	9.5	49	7	7	1	3	2	4	1	1	2	3	2	3	1	1	2	1	2	1	2	2	4	2	2	1	0	1	3	1	1	3	4	2	6	4	3	5	4	5	5	5	2
P97287	Induced myeloid leukemia cell differentiation protein Mcl-1 homolog OS=Mus musculus OX=10090 GN=Mcl1 PE=1 SV=3	0.551	Down	0.0110951	Mcl1	35.217	42	141	9	9	4	7	7	7	7	8	9	6	7	5	6	6	5	4	4	2	6	6	6	4	6	3	2	4	3	5	2	7	7	8	7	7	9	8	8	8	7	8	6
Q64705	Upstream stimulatory factor 2 OS=Mus musculus OX=10090 GN=Usf2 PE=1 SV=1	0.657	Down	0.0067381	Usf2	36.953	13.9	29	4	3	1	2	1	1	3	3	0	1	0	0	3	2	1	1	0	1	0	0	1	2	1	1	0	1	1	0	2	3	3	4	3	3	4	3	4	3	4	4	4
P58681	Toll-like receptor 7 OS=Mus musculus OX=10090 GN=Tlr7 PE=1 SV=1	0.498	Down	0.00075618	Tlr7	121.84	30.6	295	24	24	15	14	12	11	11	14	15	11	14	18	15	16	10	7	8	8	8	5	13	15	16	7	5	6	7	8	6	20	21	18	18	18	18	17	18	18	18	20	18
Q3URE1	Malonate--CoA ligase ACSF3, mitochondrial OS=Mus musculus OX=10090 GN=Acsf3 PE=1 SV=2	1.569	Up	0.0152971	Acsf3	65.076	12.7	50	5	5	2	0	2	2	2	2	1	3	2	0	3	1	4	1	2	2	1	1	2	3	1	3	2	3	1	2	2	3	2	3	4	4	5	4	4	3	4	5	4
P29352	Tyrosine-protein phosphatase non-receptor type 22 OS=Mus musculus OX=10090 GN=Ptpn22 PE=1 SV=1	1.544	Up	0.00113825	Ptpn22	89.713	13.3	37	7	7	1	0	0	2	0	1	2	2	1	1	1	2	2	2	2	1	2	3	1	1	0	1	0	1	3	2	3	1	1	1	2	2	3	3	3	2	1	2	2
Q8R361	Rab11 family-interacting protein 5 OS=Mus musculus OX=10090 GN=Rab11fip5 PE=1 SV=2	0.602	Down	0.0113155	Rab11fip5	69.552	31.2	119	11	11	2	4	3	4	3	1	4	2	3	9	8	8	5	5	4	3	1	2	6	8	9	4	7	5	4	2	3	6	5	5	5	8	5	7	6	5	10	10	11
Q9ERE7	LRP chaperone MESD OS=Mus musculus OX=10090 GN=Mesd PE=1 SV=1	3.829	Up	0.025541	Mesd	25.206	34.4	52	5	5	1	1	2	2	1	1	2	2	2	2	2	1	3	3	2	3	2	1	2	1	2	2	3	3	3	1	2	3	2	4	2	3	2	5	3	4	3	4	3
Q924H2	Mediator of RNA polymerase II transcription subunit 15 OS=Mus musculus OX=10090 GN=Med15 PE=1 SV=3	0.663	Down	0.0139596	Med15	86.606	16.2	103	10	10	5	7	6	4	4	7	3	5	6	4	4	4	2	3	2	2	4	3	4	5	5	2	2	2	2	2	4	8	9	8	8	9	9	6	8	7	7	7	6
Q8BY35	FYVE, RhoGEF and PH domain-containing protein 2 OS=Mus musculus OX=10090 GN=Fgd2 PE=1 SV=1	0.42	Down	0.0045169	Fgd2	74.633	30.4	51	12	12	5	4	4	2	3	4	2	2	2	3	3	1	1	1	0	0	0	0	3	4	5	1	1	0	0	0	0	7	7	9	3	5	8	5	6	3	6	6	5
Q8K2I4	Beta-mannosidase OS=Mus musculus OX=10090 GN=Manba PE=1 SV=1	0.496	Down	0.0054553	Manba	100.83	16.4	77	11	11	3	2	3	2	2	2	2	2	1	3	4	3	5	5	1	1	4	4	4	3	3	3	1	3	3	3	5	7	3	8	9	6	7	6	3	4	8	9	9
Q9CXY1	Endosomal/lysosomal potassium channel TMEM175 OS=Mus musculus OX=10090 GN=Tmem175 PE=1 SV=2	0.524	Down	0.005822	Tmem175	55.577	7.6	25	2	2	0	0	0	0	0	0	0	1	0	2	1	1	1	1	0	1	2	0	3	3	2	1	2	1	0	1	2	1	1	2	1	1	1	2	2	1	2	1	2
Q9D136	2-oxoglutarate and iron-dependent oxygenase domain-containing protein 3 OS=Mus musculus OX=10090 GN=Ogfod3 PE=2 SV=1	0.355	Down	0.00136236	Ogfod3	35.384	18.7	34	4	4	3	1	3	1	1	2	1	3	1	1	1	0	1	1	1	1	0	2	2	2	3	1	0	0	1	1	0	4	2	4	3	2	4	3	4	2	3	4	4
Q9CPV5	Polyamine-modulated factor 1 OS=Mus musculus OX=10090 GN=Pmf1 PE=1 SV=1	0.508	Down	0.0098153	Pmf1	23.121	36.1	44	6	6	4	3	5	2	3	2	3	3	2	1	1	1	1	1	0	2	2	0	2	2	0	1	0	1	1	0	1	6	5	5	6	4	5	6	5	4	5	5	3
Q91X52	L-xylulose reductase OS=Mus musculus OX=10090 GN=Dcxr PE=1 SV=2	0.58	Down	0.0150615	Dcxr	25.746	31.1	44	6	6	2	1	2	0	2	2	2	1	0	3	2	4	1	1	1	0	1	1	2	3	4	3	2	1	2	1	0	6	2	6	4	3	5	5	5	2	6	5	6
Q9JM52	Misshapen-like kinase 1 OS=Mus musculus OX=10090 GN=Mink1 PE=1 SV=3	0.468	Down	0.00112133	Mink1	147.29	11.5	32	12	6	2	0	1	1	1	1	1	2	1	3	3	0	1	0	1	0	0	1	2	2	4	0	1	1	1	0	2	8	5	6	7	5	6	9	6	5	9	6	7
P59729	Ras and Rab interactor 3 OS=Mus musculus OX=10090 GN=Rin3 PE=1 SV=2	0.511	Down	0.0165616	Rin3	107.22	5.4	17	3	3	1	0	0	0	1	1	0	1	1	0	1	1	1	0	1	1	0	1	2	0	1	1	0	1	0	1	0	1	2	2	0	3	3	3	2	2	3	2	3
P04202	Transforming growth factor beta-1 proprotein OS=Mus musculus OX=10090 GN=Tgfb1 PE=1 SV=1	1.813	Up	0.049875	Tgfb1	44.309	22.6	68	5	5	1	2	3	3	3	3	3	2	4	2	2	3	3	2	2	5	3	3	2	2	3	2	2	2	2	2	2	4	3	2	4	4	4	5	4	4	2	3	3
Q5SYD0	Unconventional myosin-Id OS=Mus musculus OX=10090 GN=Myo1d PE=1 SV=1	2.548	Up	0.0001042	Myo1d	116.08	37.2	232	29	27	5	2	4	7	12	11	4	2	4	6	5	7	17	12	14	11	10	15	4	9	4	8	10	13	14	9	13	18	9	13	18	19	22	18	10	11	20	21	21
Q8BHZ4	Zinc finger protein 592 OS=Mus musculus OX=10090 GN=Znf592 PE=1 SV=3	0.665	Down	0.0085373	Znf592	137.51	10.5	19	9	9	0	2	0	0	3	1	0	0	0	2	1	2	0	0	0	1	1	0	2	0	1	0	0	0	1	2	0	3	4	4	2	4	4	5	3	4	5	4	3
P00920	Carbonic anhydrase 2 OS=Mus musculus OX=10090 GN=Ca2 PE=1 SV=4	1.521	Up	0.0024242	Ca2	29.032	55.4	285	13	13	9	12	8	8	15	13	14	11	11	14	10	11	13	9	9	10	12	10	10	8	8	11	11	9	11	8	10	11	11	11	11	13	13	12	13	12	10	12	12
E9QAM5	Helicase with zinc finger domain 2 OS=Mus musculus OX=10090 GN=Helz2 PE=1 SV=1	1.859	Up	7.7541e-05	Helz2	331.56	22	437	41	41	4	4	8	20	17	15	20	18	17	10	8	8	23	19	32	31	23	23	8	7	7	18	14	13	24	24	22	22	19	19	30	32	29	32	33	28	28	22	22
O70309	Integrin beta-5 OS=Mus musculus OX=10090 GN=Itgb5 PE=1 SV=2	0.589	Down	0.00183751	Itgb5	87.908	15.8	53	10	10	4	5	4	0	6	3	2	3	3	2	3	3	1	0	0	1	0	0	2	2	4	2	0	0	1	0	2	7	8	5	6	7	5	6	3	5	6	6	7
P62307	Small nuclear ribonucleoprotein F OS=Mus musculus OX=10090 GN=Snrpf PE=1 SV=1	0.665	Down	0.0184009	Snrpf	9.7251	48.8	141	3	2	5	4	6	4	5	5	5	5	6	6	6	5	5	5	4	5	5	6	6	6	5	5	7	5	5	5	5	2	3	2	3	3	2	2	2	3	2	2	2
Q62351	Transferrin receptor protein 1 OS=Mus musculus OX=10090 GN=Tfrc PE=1 SV=1	1.502	Up	0.00174112	Tfrc	85.73	43.3	643	27	27	27	26	29	26	29	29	29	30	28	24	19	15	26	19	20	27	25	23	15	20	22	19	23	20	22	25	26	23	24	25	27	27	26	25	25	26	23	24	24
Q9ERU3	Zinc finger protein 22 OS=Mus musculus OX=10090 GN=Znf22 PE=1 SV=2	0.644	Down	0.033898	Znf22	27.294	36.3	126	8	8	4	6	4	4	6	6	7	3	6	7	5	7	5	3	5	4	4	2	5	5	6	2	2	5	4	5	4	6	7	6	5	6	6	6	7	6	6	6	7
Q9EQ32	Phosphoinositide 3-kinase adapter protein 1 OS=Mus musculus OX=10090 GN=Pik3ap1 PE=1 SV=1	2.085	Up	2.0328e-05	Pik3ap1	90.927	43.4	335	25	25	8	4	8	14	13	10	13	12	12	8	7	9	17	15	20	19	21	13	9	6	7	12	11	17	17	18	15	14	11	13	18	21	20	17	19	17	16	14	16
P97473	RISC-loading complex subunit TARBP2 OS=Mus musculus OX=10090 GN=Tarbp2 PE=1 SV=2	2.38	Up	0.0121429	Tarbp2	38.842	14.5	35	5	5	2	0	1	1	2	2	0	2	0	1	0	2	1	3	1	2	2	1	1	0	1	3	0	1	3	0	3	3	1	3	2	2	2	3	2	3	2	1	3
Q99KX1	Myeloid leukemia factor 2 OS=Mus musculus OX=10090 GN=Mlf2 PE=1 SV=1	0.531	Down	0.0007993	Mlf2	28.055	22.3	45	4	4	2	2	2	3	3	2	2	2	2	3	2	1	1	0	1	0	1	1	2	2	2	1	3	1	1	1	2	3	3	2	4	4	3	3	2	3	3	2	1
Q8VI33	Transcription initiation factor TFIID subunit 9 OS=Mus musculus OX=10090 GN=Taf9 PE=1 SV=1	0.631	Down	0.0064788	Taf9	28.979	36	51	6	6	2	3	2	2	1	1	2	3	1	2	4	1	2	3	3	3	1	1	3	1	1	1	2	1	2	2	1	4	4	4	3	3	5	3	3	4	5	5	6
Q3UKC1	Tax1-binding protein 1 homolog OS=Mus musculus OX=10090 GN=Tax1bp1 PE=1 SV=2	0.653	Down	0.0037224	Tax1bp1	93.629	15.8	44	9	9	1	0	1	1	1	2	1	0	1	1	1	1	0	1	0	1	1	1	3	5	3	1	1	0	4	6	6	7	5	5	8	6	5	8	5	4	6	8	7
P60824	Cold-inducible RNA-binding protein OS=Mus musculus OX=10090 GN=Cirbp PE=1 SV=1	0.421	Down	0.00058328	Cirbp	18.607	20.9	23	3	3	1	1	1	0	1	0	0	0	0	1	2	1	1	0	0	1	1	0	2	3	2	1	0	1	2	0	1	3	2	2	2	2	3	3	1	3	3	3	2
P52927	High mobility group protein HMGI-C OS=Mus musculus OX=10090 GN=Hmga2 PE=1 SV=1	1.63	Up	0.021359	Hmga2	11.819	58.3	116	6	6	4	4	4	5	3	5	5	6	5	4	4	4	4	3	4	5	4	5	4	3	3	4	4	5	4	6	5	5	5	5	5	4	6	5	5	5	5	4	5
Q9D6J3	Splicing factor YJU2 OS=Mus musculus OX=10090 GN=Yju2 PE=1 SV=1	0.634	Down	0.00176232	Yju2	35.988	26.4	48	7	7	1	2	2	4	2	1	2	2	2	2	1	3	1	1	1	2	3	3	2	2	2	1	2	1	1	1	1	6	3	5	5	5	3	5	5	5	5	5	7
Q8BGR2	Volume-regulated anion channel subunit LRRC8D OS=Mus musculus OX=10090 GN=Lrrc8d PE=1 SV=1	1.63	Up	0.0066987	Lrrc8d	98.112	28.4	181	18	18	5	4	6	7	9	10	8	10	5	9	4	4	9	8	9	8	8	8	4	3	5	5	5	6	7	6	9	10	8	11	13	13	14	14	14	11	11	11	14
Q80YQ8	E3 ubiquitin-protein ligase RMND5A OS=Mus musculus OX=10090 GN=Rmnd5a PE=1 SV=2	0.566	Down	0.023116	Rmnd5a	43.992	14.6	40	5	5	2	1	2	2	1	2	1	2	3	2	2	3	0	1	3	1	1	0	2	2	3	2	1	1	0	0	0	4	4	4	4	5	3	4	3	4	5	5	4
Q9R207	Nibrin OS=Mus musculus OX=10090 GN=Nbn PE=1 SV=1	0.632	Down	0.00048236	Nbn	83.794	16.2	41	9	9	2	1	0	2	2	3	2	2	2	2	1	5	2	0	1	2	1	1	1	2	1	1	1	1	1	2	0	6	3	7	6	5	4	7	6	6	6	7	7
Q8K1I7	WAS/WASL-interacting protein family member 1 OS=Mus musculus OX=10090 GN=Wipf1 PE=1 SV=1	0.66	Down	0.005176	Wipf1	50.08	50.9	157	13	13	8	6	7	6	3	6	6	7	5	6	8	8	7	6	3	5	5	5	8	6	9	6	4	6	1	6	4	10	11	12	7	8	10	9	8	8	11	11	9
Q6WVG3	BTB/POZ domain-containing protein KCTD12 OS=Mus musculus OX=10090 GN=Kctd12 PE=1 SV=1	1.697	Up	0.00046485	Kctd12	35.892	62.1	215	13	13	4	6	5	8	10	7	5	2	5	8	4	6	11	10	10	10	14	12	7	5	6	8	7	7	12	13	13	9	8	8	10	9	11	9	7	7	10	10	8
O09172	Glutamate--cysteine ligase regulatory subunit OS=Mus musculus OX=10090 GN=Gclm PE=1 SV=1	2.565	Up	0.000137895	Gclm	30.534	40.1	195	10	10	9	6	7	8	6	7	8	6	7	6	7	5	9	6	7	8	9	7	3	4	6	8	9	10	10	9	8	9	10	9	8	7	8	9	9	8	7	9	8
Q9D2V5	Protein AAR2 homolog OS=Mus musculus OX=10090 GN=Aar2 PE=1 SV=3	0.455	Down	0.0111591	Aar2	43.408	18.2	43	4	4	2	1	4	3	2	3	3	2	3	3	2	1	1	1	1	0	0	1	2	0	1	1	1	0	3	1	1	2	1	4	4	2	4	4	3	3	3	3	4
Q91V12	Cytosolic acyl coenzyme A thioester hydrolase OS=Mus musculus OX=10090 GN=Acot7 PE=1 SV=2	1.592	Up	1.71625e-05	Acot7	42.536	45.9	308	14	14	10	6	10	10	14	10	13	10	9	8	11	8	15	14	14	13	16	13	9	11	10	13	10	11	14	12	14	10	10	11	11	12	13	12	12	10	11	11	9
Q3V300	Kinesin-like protein KIF22 OS=Mus musculus OX=10090 GN=Kif22 PE=2 SV=2	0.56	Down	0.0035359	Kif22	73.189	26.4	70	10	10	8	3	5	2	2	1	3	3	4	3	2	2	1	1	1	2	1	1	4	4	4	2	1	2	3	2	3	8	6	8	4	4	3	8	6	7	5	5	5
P11152	Lipoprotein lipase OS=Mus musculus OX=10090 GN=Lpl PE=1 SV=3	1.799	Up	0.0163774	Lpl	53.109	18.4	75	6	6	2	3	3	4	5	5	4	3	4	0	1	0	3	2	3	2	2	3	2	3	2	2	3	3	3	4	4	3	5	5	4	5	5	5	4	4	2	2	2
Q9CQ18	Ribonuclease H2 subunit C OS=Mus musculus OX=10090 GN=Rnaseh2c PE=1 SV=1	0.548	Down	0.049082	Rnaseh2c	17.823	56.6	58	6	6	2	3	4	4	1	4	3	3	3	2	4	1	2	1	4	2	2	2	0	2	2	2	0	1	1	2	1	5	5	5	5	6	6	5	3	6	4	6	5
Q8K4B2	Interleukin-1 receptor-associated kinase 3 OS=Mus musculus OX=10090 GN=Irak3 PE=1 SV=2	2.024	Up	0.0070608	Irak3	68.455	16.6	44	7	7	0	0	0	0	1	2	0	1	0	0	2	1	2	3	2	3	2	1	2	1	2	2	3	3	5	2	4	4	2	2	3	4	5	2	3	4	4	4	2
Q8VCN5	Cystathionine gamma-lyase OS=Mus musculus OX=10090 GN=Cth PE=1 SV=1	3.471	Up	0.0023042	Cth	43.567	53	113	13	13	0	0	0	0	1	1	0	2	1	3	5	4	5	4	3	7	8	7	3	2	4	10	6	7	12	9	9	3	2	2	2	2	2	2	5	2	7	7	5
Q9D975	Sulfiredoxin-1 OS=Mus musculus OX=10090 GN=Srxn1 PE=2 SV=1	2.092	Up	0.0151995	Srxn1	14.149	55.1	43	5	5	2	1	2	2	1	2	1	1	1	1	1	1	1	2	1	3	2	1	1	1	1	1	1	2	3	3	4	3	2	3	2	3	3	3	3	3	2	3	1
Q64337	Sequestosome-1 OS=Mus musculus OX=10090 GN=Sqstm1 PE=1 SV=1	3.416	Up	0.00022402	Sqstm1	48.162	71.5	630	20	20	10	10	13	30	29	26	32	26	25	16	18	23	26	24	27	31	31	29	12	19	13	24	26	23	28	28	31	14	12	15	19	19	19	19	17	17	16	16	16
A2RTL5	Arginine/serine-rich coiled-coil protein 2 OS=Mus musculus OX=10090 GN=Rsrc2 PE=2 SV=1	0.494	Down	0.024624	Rsrc2	43.876	12.8	45	3	3	2	1	2	1	2	2	2	2	3	2	1	2	2	1	0	1	0	2	2	3	2	1	1	2	1	4	1	2	2	3	3	3	3	2	3	3	3	3	3
Q9JHF7	Hematopoietic prostaglandin D synthase OS=Mus musculus OX=10090 GN=Hpgds PE=1 SV=3	0.551	Down	0.021201	Hpgds	23.227	25.6	81	4	4	3	1	3	2	2	2	3	1	3	7	8	6	2	2	1	3	2	3	2	5	4	4	2	3	3	2	2	3	4	3	4	3	4	4	3	4	4	4	4
Q61823	Programmed cell death protein 4 OS=Mus musculus OX=10090 GN=Pdcd4 PE=1 SV=1	0.281	Down	0.021797	Pdcd4	51.702	25.6	56	9	9	1	1	2	0	0	0	0	0	0	5	6	7	1	1	0	1	1	0	7	5	7	1	3	1	2	3	1	5	2	7	1	2	0	0	2	2	7	7	8
P14430	H-2 class I histocompatibility antigen, Q8 alpha chain OS=Mus musculus OX=10090 GN=H2-Q8 PE=3 SV=1	1.611	Up	0.04178	H2-Q8	37.41	27.6	18	8	4	0	1	0	0	0	0	0	0	0	0	0	0	0	0	0	1	1	0	2	0	1	2	1	4	1	2	2	6	6	6	4	3	4	6	5	5	6	6	6
Q9JM96	Cdc42 effector protein 4 OS=Mus musculus OX=10090 GN=Cdc42ep4 PE=1 SV=1	0.454	Down	0.038536	Cdc42ep4	37.869	15.5	38	4	4	1	0	2	2	2	1	3	3	1	2	1	1	1	2	0	1	0	0	4	4	2	0	1	0	1	1	2	3	0	4	2	4	2	4	3	2	3	4	3
Q99JW2	Aminoacylase-1 OS=Mus musculus OX=10090 GN=Acy1 PE=1 SV=1	1.849	Up	0.00092301	Acy1	45.78	44.4	189	15	15	5	4	3	6	3	6	3	7	5	7	6	6	11	9	9	8	10	7	7	5	2	10	10	13	7	10	10	9	7	10	9	10	10	11	13	9	11	10	9
Q80XC6	Nuclear exosome regulator NRDE2 OS=Mus musculus OX=10090 GN=Nrde2 PE=1 SV=3	0.401	Down	0.0032032	Nrde2	133.47	9	30	7	7	2	2	0	3	1	2	2	1	2	1	1	2	3	1	0	0	0	0	4	1	0	0	0	0	1	0	1	4	4	4	5	3	3	2	3	2	5	5	4
Q8R2R3	Alpha- and gamma-adaptin-binding protein p34 OS=Mus musculus OX=10090 GN=Aagab PE=1 SV=2	0.608	Down	0.0149184	Aagab	34.51	39.6	76	8	8	2	7	5	2	2	3	3	3	1	2	3	4	2	3	2	3	2	2	4	6	6	2	0	2	2	2	1	5	6	6	5	4	5	6	5	5	5	6	8
Q8VD00	Sigma intracellular receptor 2 OS=Mus musculus OX=10090 GN=Tmem97 PE=1 SV=1	1.532	Up	0.00188266	Tmem97	20.811	13.1	48	2	2	3	0	1	3	1	3	2	1	0	1	1	1	2	3	3	3	2	2	1	1	2	1	1	3	2	3	2	2	2	1	2	2	2	2	2	2	2	2	2
Q8CJ67	Double-stranded RNA-binding protein Staufen homolog 2 OS=Mus musculus OX=10090 GN=Stau2 PE=1 SV=1	1.73	Up	0.029504	Stau2	62.535	14.7	26	5	5	2	2	1	0	1	0	2	0	2	0	0	1	2	2	2	0	1	0	0	0	0	1	0	2	0	4	1	3	3	4	3	3	4	4	2	4	3	3	3
Q8VCL2	Protein SCO2 homolog, mitochondrial OS=Mus musculus OX=10090 GN=Sco2 PE=1 SV=1	1.564	Up	0.047777	Sco2	28.944	34.9	72	6	6	2	5	5	3	3	3	2	3	2	2	3	2	2	2	3	3	2	3	2	2	2	3	3	2	2	4	2	6	4	5	4	5	3	5	5	5	4	5	4
Q8R5M8	Cell adhesion molecule 1 OS=Mus musculus OX=10090 GN=Cadm1 PE=1 SV=2	0.507	Down	0.00037678	Cadm1	49.788	38.6	165	12	12	6	10	9	4	7	7	7	4	4	6	8	4	7	4	4	2	5	6	11	10	9	4	2	7	8	4	6	10	10	11	10	10	10	9	10	9	11	11	9
P19973	Lymphocyte-specific protein 1 OS=Mus musculus OX=10090 GN=Lsp1 PE=1 SV=2	0.371	Down	0.0119777	Lsp1	36.713	52.7	156	10	10	6	5	6	6	5	7	5	7	4	8	8	8	5	6	6	3	4	3	8	9	8	6	4	7	4	5	3	8	6	8	8	7	8	8	7	7	7	10	8
Q9D6K7	Tetratricopeptide repeat protein 33 OS=Mus musculus OX=10090 GN=Ttc33 PE=1 SV=1	0.433	Down	0.027136	Ttc33	29.371	45.4	56	8	8	2	4	1	0	4	2	3	3	2	4	2	3	3	1	2	2	1	1	1	5	1	1	1	1	2	2	2	6	5	6	6	7	7	7	6	6	7	7	7
Q9QYI4	DnaJ homolog subfamily B member 12 OS=Mus musculus OX=10090 GN=Dnajb12 PE=1 SV=2	1.773	Up	0.02392	Dnajb12	41.987	20.5	44	5	5	2	2	2	1	3	2	3	2	1	2	2	4	1	1	0	1	2	1	1	1	0	2	1	2	1	3	1	4	2	5	3	5	3	4	3	2	3	4	4
Q80X32	UPF0461 protein C5orf24 homolog OS=Mus musculus OX=10090 PE=2 SV=1	0.425	Down	0.023344	---	20.139	27.7	15	3	3	0	0	0	0	1	0	0	1	0	1	1	1	0	0	0	1	0	0	3	2	1	0	0	1	1	1	0	1	0	1	2	1	1	1	1	1	2	2	2
Q8BNW9	Kelch repeat and BTB domain-containing protein 11 OS=Mus musculus OX=10090 GN=Kbtbd11 PE=1 SV=3	0.51	Down	0.00134188	Kbtbd11	67.945	60.2	453	25	25	18	18	21	19	17	17	19	16	18	24	23	23	14	14	14	14	13	12	27	21	21	13	10	17	9	11	10	22	18	23	23	23	21	22	21	21	22	23	23
Q69ZK0	Phosphatidylinositol 3,4,5-trisphosphate-dependent Rac exchanger 1 protein OS=Mus musculus OX=10090 GN=Prex1 PE=1 SV=2	0.648	Down	8.0728e-07	Prex1	184.93	30.7	346	36	36	16	12	12	8	14	11	14	12	9	17	20	17	12	6	10	8	11	10	17	22	20	9	14	13	8	14	10	26	26	29	23	23	23	24	22	19	31	32	28
Q6Q899	Probable ATP-dependent RNA helicase DDX58 OS=Mus musculus OX=10090 GN=Ddx58 PE=1 SV=2	2.36	Up	1.6573e-06	Ddx58	105.97	39.4	483	35	35	10	8	10	13	12	13	18	19	22	14	12	9	20	23	18	25	24	24	15	16	13	21	20	21	27	32	24	18	16	21	18	25	24	27	26	24	24	25	26
Q9CWX4	Mitochondrial RNA pseudouridine synthase Rpusd4 OS=Mus musculus OX=10090 GN=Rpusd4 PE=2 SV=1	0.459	Down	0.000103	Rpusd4	42.407	26.5	30	9	9	2	3	2	1	1	1	1	1	2	2	0	0	1	1	0	1	0	1	3	3	0	0	1	0	0	2	1	6	6	6	5	6	6	6	4	6	4	4	6
P09581	Macrophage colony-stimulating factor 1 receptor OS=Mus musculus OX=10090 GN=Csf1r PE=1 SV=3	0.194	Down	0.000155722	Csf1r	109.18	29.1	178	22	22	11	10	13	5	8	6	3	1	3	7	5	7	2	2	3	1	1	2	17	18	26	5	3	4	6	5	4	17	15	19	12	14	13	8	7	8	12	15	14
P70280	Vesicle-associated membrane protein 7 OS=Mus musculus OX=10090 GN=Vamp7 PE=1 SV=1	1.697	Up	0.0155752	Vamp7	24.967	45.9	96	7	7	3	4	4	3	4	4	4	4	5	4	4	4	4	4	5	3	4	3	2	2	2	3	3	3	3	4	4	3	5	4	4	5	5	5	6	4	6	4	5
Q8VI94	2'-5'-oligoadenylate synthase-like protein 1 OS=Mus musculus OX=10090 GN=Oasl1 PE=2 SV=1	2.019	Up	0.00077727	Oasl1	59.088	36.6	228	14	14	5	7	5	7	8	8	7	11	10	7	6	5	9	8	8	10	10	11	6	8	4	10	6	10	15	13	14	10	9	12	9	9	10	10	10	11	12	11	10
P52019	Squalene monooxygenase OS=Mus musculus OX=10090 GN=Sqle PE=2 SV=1	0.58	Down	0.0020612	Sqle	63.769	18.4	78	7	7	7	5	5	5	8	7	6	6	8	5	3	1	2	1	2	1	0	1	2	1	1	0	1	0	0	0	0	6	4	7	5	6	6	5	6	6	5	5	5
Q9R210	Transcription factor EB OS=Mus musculus OX=10090 GN=Tfeb PE=1 SV=2	0.611	Down	0.00087663	Tfeb	52.614	14.7	40	5	4	2	2	2	1	1	2	2	1	3	2	3	2	1	1	2	0	1	0	2	3	3	1	1	1	0	1	0	4	4	5	4	4	5	3	5	5	4	5	3
O88746	Target of Myb protein 1 OS=Mus musculus OX=10090 GN=Tom1 PE=1 SV=1	0.515	Down	0.00089774	Tom1	54.325	32.7	84	11	11	2	3	2	2	2	3	2	1	1	8	3	6	5	4	4	5	2	1	3	4	5	2	2	1	2	5	4	7	6	8	7	6	9	6	5	5	8	7	10
P22437	Prostaglandin G/H synthase 1 OS=Mus musculus OX=10090 GN=Ptgs1 PE=1 SV=1	0.29	Down	0.0001581	Ptgs1	69.042	17.3	60	7	6	4	3	3	3	2	5	5	2	4	5	3	2	1	1	3	1	0	2	3	3	4	1	0	0	0	0	0	5	5	6	5	5	7	6	5	6	7	7	5
Q8BJL0	SWI/SNF-related matrix-associated actin-dependent regulator of chromatin subfamily A-like protein 1 OS=Mus musculus OX=10090 GN=Smarcal1 PE=1 SV=1	0.66	Down	0.0051762	Smarcal1	100.84	20.9	111	13	13	6	4	5	4	4	4	6	6	4	8	6	8	3	1	3	3	2	2	3	7	4	3	3	3	2	4	3	12	8	9	9	8	8	8	11	8	12	10	11
P37040	NADPH--cytochrome P450 reductase OS=Mus musculus OX=10090 GN=Por PE=1 SV=2	1.776	Up	3.9282e-06	Por	77.043	53.2	728	33	33	21	22	23	26	30	32	32	27	28	25	21	21	31	31	29	34	29	29	19	21	20	26	23	26	31	35	36	27	26	29	30	29	29	27	27	29	31	30	30
Q3UPH1	Protein PRRC1 OS=Mus musculus OX=10090 GN=Prrc1 PE=1 SV=1	1.609	Up	0.0129755	Prrc1	46.297	28.9	158	8	8	6	5	5	6	4	5	5	4	6	7	6	4	7	5	5	6	5	7	9	6	8	7	7	7	5	6	5	6	5	8	6	6	5	8	5	7	7	8	7
Q5SQX6	Cytoplasmic FMR1-interacting protein 2 OS=Mus musculus OX=10090 GN=Cyfip2 PE=1 SV=2	1.883	Up	0.0055249	Cyfip2	145.66	13.9	11	15	2	1	0	0	0	1	1	0	0	1	1	0	1	1	0	0	1	0	0	0	0	0	2	0	1	0	0	0	11	9	12	15	14	12	12	12	13	14	14	13
Q9CXX9	CUE domain-containing protein 2 OS=Mus musculus OX=10090 GN=Cuedc2 PE=1 SV=1	0.629	Down	0.0098838	Cuedc2	31.852	21.5	23	5	5	4	2	2	1	1	2	0	0	2	0	0	2	0	1	1	1	0	0	1	1	1	1	0	0	0	0	0	5	4	4	2	4	3	1	4	3	5	3	4
Q4VBD2	Transmembrane anterior posterior transformation protein 1 OS=Mus musculus OX=10090 GN=Tapt1 PE=1 SV=2	1.991	Up	0.00033947	Tapt1	63.893	15.1	35	4	4	1	0	1	2	0	1	2	1	1	0	1	1	2	1	1	1	2	2	1	1	1	2	2	2	2	2	2	2	2	3	2	2	2	2	2	3	2	2	1
Q9Z2V6	Histone deacetylase 5 OS=Mus musculus OX=10090 GN=Hdac5 PE=1 SV=2	0.375	Down	0.0124558	Hdac5	120.94	1.9	10	2	2	1	0	1	0	0	0	0	0	0	0	1	0	0	0	0	0	0	0	2	2	2	1	0	0	0	0	0	2	2	2	2	1	1	1	1	1	2	2	2
O35601	FYN-binding protein 1 OS=Mus musculus OX=10090 GN=Fyb1 PE=1 SV=2	1.618	Up	0.00031694	Fyb1	90.054	34.1	381	22	22	10	10	10	12	16	16	15	17	13	11	11	13	19	19	14	15	19	18	11	12	10	14	13	13	17	15	18	15	16	18	19	18	19	21	19	17	19	18	19
Q8K3A0	Iron-sulfur cluster co-chaperone protein HscB OS=Mus musculus OX=10090 GN=Hscb PE=1 SV=2	0.394	Down	0.0100621	Hscb	26.645	20.9	21	3	3	2	1	2	1	1	0	0	1	0	1	0	2	0	1	1	1	1	0	2	1	1	0	0	0	1	0	1	3	2	3	2	2	3	1	2	2	2	3	3
Q99LB0	Deoxynucleotidyltransferase terminal-interacting protein 1 OS=Mus musculus OX=10090 GN=Dnttip1 PE=1 SV=1	0.583	Down	0.004296	Dnttip1	36.852	25.9	43	6	6	1	1	3	1	1	2	2	0	1	2	2	1	2	0	2	2	0	2	3	3	3	1	2	1	1	2	2	3	3	4	4	3	5	4	4	3	5	5	5
Q8VHX6	Filamin-C OS=Mus musculus OX=10090 GN=Flnc PE=1 SV=3	2.898	Up	0.023384	Flnc	291.12	12.4	27	27	13	0	0	0	1	0	0	0	0	0	1	0	0	3	3	2	1	2	0	0	0	0	4	4	2	2	1	1	15	10	13	15	14	13	13	13	15	13	14	14
P0C6B7	Immunoglobulin superfamily member 6 OS=Mus musculus OX=10090 GN=Igsf6 PE=2 SV=1	0.651	Down	0.043739	Igsf6	26.354	13.1	56	4	4	4	3	2	3	4	3	2	2	2	2	3	3	1	2	2	0	1	1	4	1	2	3	0	1	1	2	2	4	4	4	4	4	4	3	3	4	3	4	3
O35969	Guanidinoacetate N-methyltransferase OS=Mus musculus OX=10090 GN=Gamt PE=1 SV=1	0.587	Down	0.0153611	Gamt	26.336	54.7	92	8	8	3	4	4	2	3	2	3	3	3	6	5	5	1	3	4	4	2	2	4	8	4	4	3	6	2	1	1	7	6	8	5	6	6	3	5	7	7	7	8
Q8BXA5	Cleft lip and palate transmembrane protein 1-like protein OS=Mus musculus OX=10090 GN=Clptm1l PE=1 SV=1	2.073	Up	0.0067427	Clptm1l	62.183	17.1	78	8	8	4	1	3	3	4	4	2	4	2	3	4	3	2	3	3	2	2	3	2	2	4	2	3	3	3	2	5	5	2	4	4	4	6	4	6	4	2	5	3
Q61549	Adhesion G protein-coupled receptor E1 OS=Mus musculus OX=10090 GN=Adgre1 PE=1 SV=1	1.586	Up	0.0136621	Adgre1	102.13	15.5	88	8	8	3	1	3	2	2	2	3	3	3	0	2	1	5	5	3	3	3	5	5	3	4	4	2	5	7	5	4	4	4	5	4	5	6	6	5	5	4	5	7
Q91YS8	Calcium/calmodulin-dependent protein kinase type 1 OS=Mus musculus OX=10090 GN=Camk1 PE=1 SV=1	0.543	Down	0.00024271	Camk1	41.624	64.4	348	17	13	13	12	13	11	11	13	11	12	14	16	17	22	16	11	13	11	9	10	16	19	13	13	9	11	14	9	9	15	15	16	15	15	15	13	14	16	15	16	16
Q9JL62	Glycolipid transfer protein OS=Mus musculus OX=10090 GN=Gltp PE=1 SV=3	0.638	Down	0.0044799	Gltp	23.689	37.8	129	6	6	6	5	5	5	6	3	4	2	4	4	6	5	5	6	4	4	5	6	5	5	6	5	2	6	5	4	6	5	5	5	6	5	4	4	4	4	5	6	5
Q64516	Glycerol kinase OS=Mus musculus OX=10090 GN=Gk PE=1 SV=2	2.199	Up	0.00028219	Gk	61.227	39.4	256	18	18	7	10	7	9	9	9	10	7	12	6	5	8	10	10	11	11	11	14	6	6	7	8	12	10	16	13	12	14	12	13	17	14	16	16	15	16	14	13	15
Q8BUR4	Dedicator of cytokinesis protein 1 OS=Mus musculus OX=10090 GN=Dock1 PE=1 SV=3	0.56	Down	0.023022	Dock1	215.08	10	53	12	11	3	2	1	3	2	0	3	2	2	5	5	3	2	1	0	1	0	0	8	4	4	1	0	0	0	0	1	7	4	5	6	8	5	6	5	4	9	7	8
P50543	Protein S100-A11 OS=Mus musculus OX=10090 GN=S100a11 PE=1 SV=1	1.603	Up	0.043298	S100a11	11.083	51	60	4	4	3	2	2	2	2	2	3	3	2	3	2	1	3	2	2	2	3	2	2	2	2	3	2	2	2	2	2	4	4	4	4	4	3	4	3	3	4	4	3
Q9EPL0	Xylosyltransferase 2 OS=Mus musculus OX=10090 GN=Xylt2 PE=2 SV=3	2.028	Up	0.031804	Xylt2	96.81	4	8	3	3	0	0	0	0	0	2	0	0	0	0	0	0	0	0	0	1	1	0	0	0	0	0	0	0	3	0	1	1	1	1	3	2	3	1	2	0	1	2	0
Q80TH2	Erbin OS=Mus musculus OX=10090 GN=Erbin PE=1 SV=3	0.623	Down	0.032675	Erbin	157.25	7.3	80	7	7	3	1	3	4	3	2	5	3	4	3	3	5	3	2	3	2	3	3	4	2	4	2	2	4	3	2	2	5	1	3	6	5	5	6	5	5	7	7	6
Q9JM90	Signal-transducing adaptor protein 1 OS=Mus musculus OX=10090 GN=Stap1 PE=1 SV=1	2.076	Up	0.00193861	Stap1	34.627	60.3	334	16	16	11	10	9	13	11	12	13	13	16	9	13	11	15	16	13	16	13	14	8	9	13	11	13	11	10	15	16	13	11	12	13	13	11	15	12	14	12	14	12
P50429	Arylsulfatase B OS=Mus musculus OX=10090 GN=Arsb PE=1 SV=3	0.249	Down	6.4585e-05	Arsb	59.646	25.7	140	11	10	5	7	7	9	7	7	8	6	7	8	8	7	4	2	2	3	5	2	5	8	7	2	1	2	3	5	3	9	8	9	9	11	8	9	9	7	10	10	8
Q8BU31	Ras-related protein Rap-2c OS=Mus musculus OX=10090 GN=Rap2c PE=1 SV=1	3.412	Up	0.0149769	Rap2c	20.745	35.5	59	5	3	2	4	0	1	2	3	3	1	4	2	3	2	2	4	1	2	2	1	2	2	4	3	2	1	2	2	2	5	5	3	2	4	3	3	4	5	5	4	4
Q9JMH6	Thioredoxin reductase 1, cytoplasmic OS=Mus musculus OX=10090 GN=Txnrd1 PE=1 SV=3	1.547	Up	0.0052212	Txnrd1	67.083	41.4	447	20	19	17	16	18	19	15	15	20	16	14	19	15	16	18	18	18	21	16	16	17	16	14	17	12	14	20	16	14	15	15	19	19	19	16	20	19	19	18	16	17
P48999	Arachidonate 5-lipoxygenase OS=Mus musculus OX=10090 GN=Alox5 PE=1 SV=3	0.559	Down	2.4625e-05	Alox5	77.966	30	179	15	15	6	5	8	9	7	6	8	6	5	8	9	8	7	6	5	4	4	4	9	10	10	10	5	8	5	2	5	10	9	10	11	11	9	9	8	10	12	13	13
P11680	Properdin OS=Mus musculus OX=10090 GN=Cfp PE=2 SV=2	5.751	Up	0.0077438	Cfp	50.327	27.4	126	9	9	4	3	4	5	5	7	3	4	6	1	0	0	7	5	7	7	7	7	3	2	0	6	3	5	9	10	6	5	6	5	8	8	8	5	8	6	2	1	1
Q99LE1	RILP-like protein 2 OS=Mus musculus OX=10090 GN=Rilpl2 PE=1 SV=1	2.106	Up	0.033163	Rilpl2	22.393	51.3	26	8	6	0	0	0	0	1	1	1	0	0	0	1	1	2	0	1	1	1	3	0	0	0	2	1	1	2	4	3	2	0	1	3	3	4	3	3	1	4	5	3
P26323	Friend leukemia integration 1 transcription factor OS=Mus musculus OX=10090 GN=Fli1 PE=1 SV=1	0.588	Down	0.00052474	Fli1	51.001	47.1	227	12	12	11	7	9	5	12	7	7	8	9	16	13	14	10	5	4	5	7	3	14	11	11	7	5	6	6	7	8	12	11	11	10	11	10	10	9	11	12	11	12
Q9ERG0	LIM domain and actin-binding protein 1 OS=Mus musculus OX=10090 GN=Lima1 PE=1 SV=3	1.641	Up	0.000138089	Lima1	84.059	15.7	102	8	7	3	4	2	4	3	3	4	4	2	4	2	3	4	4	3	5	6	5	4	3	2	6	2	4	6	5	5	5	4	6	5	7	4	5	5	5	7	6	5
Q99J93	Interferon-induced transmembrane protein 2 OS=Mus musculus OX=10090 GN=Ifitm2 PE=1 SV=1	2.008	Up	0.0049969	Ifitm2	15.743	17.4	60	3	2	2	0	2	3	2	2	0	2	1	2	3	3	3	3	3	2	4	3	2	2	2	2	2	1	3	3	3	3	3	3	3	3	2	3	2	2	3	3	3
Q60790	Ras GTPase-activating protein 3 OS=Mus musculus OX=10090 GN=Rasa3 PE=1 SV=2	0.661	Down	0.013358	Rasa3	95.986	32.6	178	20	20	10	8	9	5	7	8	8	6	5	11	12	11	6	5	5	6	6	4	6	6	10	6	1	3	4	7	3	19	16	17	12	12	15	15	14	17	17	18	18
Q8C3X4	Translation factor Guf1, mitochondrial OS=Mus musculus OX=10090 GN=Guf1 PE=1 SV=1	0.598	Down	0.003184	Guf1	72.462	29.8	80	11	11	2	1	7	2	3	4	5	1	2	7	5	4	3	2	3	4	2	2	4	4	4	2	0	3	2	1	1	5	4	7	7	8	8	8	7	7	11	9	6
P36371	Antigen peptide transporter 2 OS=Mus musculus OX=10090 GN=Tap2 PE=1 SV=1	1.828	Up	0.003056	Tap2	77.444	22.6	106	11	11	3	1	3	4	1	2	1	3	1	1	2	4	6	3	6	6	7	5	6	4	2	3	5	5	9	6	7	6	5	6	7	8	5	5	7	5	5	7	6
Q9CQE5	Regulator of G-protein signaling 10 OS=Mus musculus OX=10090 GN=Rgs10 PE=1 SV=1	0.598	Down	0.0021972	Rgs10	21.151	60.8	156	9	9	7	6	8	8	6	7	8	4	7	6	7	8	7	4	4	4	6	3	7	8	7	4	4	6	2	4	4	8	8	9	9	9	8	9	8	9	7	9	9
Q9CQ88	Tetraspanin-31 OS=Mus musculus OX=10090 GN=Tspan31 PE=1 SV=1	1.562	Up	0.00046388	Tspan31	22.694	10.5	35	2	2	2	0	2	2	2	1	2	2	2	1	1	2	1	1	1	0	1	1	1	1	1	1	2	1	1	1	2	2	2	2	2	2	2	2	2	2	2	2	2
Q62178	Semaphorin-4A OS=Mus musculus OX=10090 GN=Sema4a PE=1 SV=2	0.595	Down	0.0199235	Sema4a	83.42	9.2	29	5	5	2	1	1	1	1	1	0	0	0	2	2	1	0	1	1	2	0	1	3	2	1	0	1	3	1	1	0	3	2	3	3	3	2	3	1	3	3	4	2
P59997	Lysine-specific demethylase 2A OS=Mus musculus OX=10090 GN=Kdm2a PE=1 SV=2	0.653	Down	0.0048811	Kdm2a	132.68	14.8	81	13	13	5	5	6	4	5	3	4	6	4	3	2	4	3	1	1	1	2	2	4	4	3	0	3	1	1	2	2	9	9	9	8	8	8	7	9	10	10	10	12
Q9ET54	Palladin OS=Mus musculus OX=10090 GN=Palld PE=1 SV=2	7.474	Up	0.037501	Palld	152.13	3.6	43	4	4	0	2	1	1	4	1	0	1	1	1	2	0	1	2	3	1	2	2	1	1	1	2	2	3	3	2	3	3	4	3	3	4	4	2	3	2	4	3	4
Q3UND0	Src kinase-associated phosphoprotein 2 OS=Mus musculus OX=10090 GN=Skap2 PE=1 SV=2	1.713	Up	0.00165793	Skap2	40.712	38.3	175	13	13	5	3	6	6	7	8	6	7	4	6	8	9	5	5	6	11	8	8	6	6	5	5	6	5	10	6	8	10	8	12	11	11	11	11	10	10	9	11	9
E9PZJ8	Activating signal cointegrator 1 complex subunit 3 OS=Mus musculus OX=10090 GN=Ascc3 PE=1 SV=1	1.511	Up	0.000121983	Ascc3	250.55	26	422	39	39	14	7	10	15	11	16	14	13	13	12	11	13	18	16	21	20	17	21	10	14	12	17	17	16	28	22	24	28	11	26	27	25	28	27	27	26	27	26	33
Q8K2D6	Deoxycytidylate deaminase OS=Mus musculus OX=10090 GN=Dctd PE=2 SV=1	0.512	Down	0.0145787	Dctd	20.059	39.9	48	5	5	4	2	4	1	2	2	2	4	2	3	2	3	1	0	3	2	2	3	1	2	1	0	0	0	2	0	0	4	3	5	3	4	3	3	4	3	2	5	5
Q60952	Centrosome-associated protein CEP250 OS=Mus musculus OX=10090 GN=Cep250 PE=1 SV=4	0.617	Down	0.0086377	Cep250	276.81	2.5	27	5	4	0	1	1	2	3	2	0	1	0	1	1	1	1	0	1	2	0	0	1	3	2	1	1	0	1	1	0	3	3	3	3	5	4	4	4	4	5	4	5
P29391	Ferritin light chain 1 OS=Mus musculus OX=10090 GN=Ftl1 PE=1 SV=2	1.519	Up	0.026439	Ftl1	20.802	65.6	307	11	11	12	14	13	11	11	14	12	12	12	13	13	10	10	10	10	10	10	10	11	9	10	9	13	13	12	11	12	10	11	10	9	10	9	10	10	9	10	9	10
Q7TSI0	Zinc finger protein 12 OS=Mus musculus OX=10090 GN=Znf12 PE=2 SV=1	1.972	Up	0.0036382	Znf12	78.616	4.4	24	2	2	0	0	0	0	0	1	1	1	1	1	1	1	1	2	1	1	2	1	1	2	2	1	0	1	1	1	0	2	1	1	1	1	1	2	2	2	2	2	2
Q8K4R9	Disks large-associated protein 5 OS=Mus musculus OX=10090 GN=Dlgap5 PE=1 SV=2	1.987	Up	0.022798	Dlgap5	90.195	14.5	44	7	7	6	4	4	2	2	1	1	4	5	0	0	0	2	0	0	1	1	0	0	0	1	1	1	2	4	0	2	5	4	6	6	6	5	6	6	6	3	3	4
Q8K4X7	1-acyl-sn-glycerol-3-phosphate acyltransferase delta OS=Mus musculus OX=10090 GN=Agpat4 PE=1 SV=1	2.498	Up	0.0067231	Agpat4	43.81	13.5	21	5	5	0	0	0	0	0	2	0	1	0	0	0	0	0	1	1	2	2	0	0	0	0	3	0	0	3	3	3	2	0	4	5	4	5	4	4	4	4	4	2
P58801	Receptor-interacting serine/threonine-protein kinase 2 OS=Mus musculus OX=10090 GN=Ripk2 PE=1 SV=1	1.821	Up	0.00136437	Ripk2	60.399	32.3	121	14	14	1	0	1	3	5	5	8	6	2	2	1	1	11	4	5	11	7	6	3	4	2	6	4	6	5	6	6	9	5	5	9	8	11	9	9	4	6	8	7
P0DOV2	Interferon-activable protein 204 OS=Mus musculus OX=10090 GN=Ifi204 PE=1 SV=1	1.783	Up	0.006281	Ifi204	69.437	45.2	423	24	11	12	12	11	13	13	12	19	12	14	16	17	15	15	12	16	17	17	23	11	14	10	13	17	19	25	25	23	15	13	16	17	18	16	20	18	19	18	17	16
P83093	Stromal interaction molecule 2 OS=Mus musculus OX=10090 GN=Stim2 PE=1 SV=2	1.842	Up	0.026599	Stim2	83.924	20.1	53	10	10	0	0	0	1	2	2	2	2	2	2	1	0	3	2	3	4	1	4	3	0	2	4	2	1	3	4	3	5	2	3	7	8	7	8	4	5	6	6	8
Q8BL48	RING finger protein unkempt homolog OS=Mus musculus OX=10090 GN=Unk PE=1 SV=1	0.62	Down	0.023917	Unk	88.057	12.8	28	5	5	1	1	1	0	1	2	1	1	1	1	1	2	2	0	1	1	1	2	3	1	1	0	0	0	1	1	1	3	2	4	4	3	2	3	3	1	2	4	3
Q9Z1T6	1-phosphatidylinositol 3-phosphate 5-kinase OS=Mus musculus OX=10090 GN=Pikfyve PE=1 SV=3	1.532	Up	0.040244	Pikfyve	236.87	6.7	28	10	10	0	0	0	0	0	0	0	0	0	1	2	2	0	2	0	1	1	1	2	0	3	4	2	2	2	2	1	5	3	7	4	6	6	6	4	4	5	7	7
P61620	Protein transport protein Sec61 subunit alpha isoform 1 OS=Mus musculus OX=10090 GN=Sec61a1 PE=1 SV=2	1.733	Up	0.0175368	Sec61a1	52.264	20	122	10	5	7	6	4	4	4	5	3	5	5	5	5	5	7	4	4	6	5	6	2	2	3	2	4	5	4	4	6	8	10	7	9	6	8	8	6	9	7	8	8
P26151	High affinity immunoglobulin gamma Fc receptor I OS=Mus musculus OX=10090 GN=Fcgr1 PE=1 SV=1	1.94	Up	0.0057622	Fcgr1	44.887	33.9	96	12	12	3	2	3	2	4	4	2	2	2	1	3	2	6	3	4	5	4	4	2	1	1	4	6	5	6	9	6	6	5	6	6	7	8	6	5	4	7	5	7
Q61024	Asparagine synthetase [glutamine-hydrolyzing] OS=Mus musculus OX=10090 GN=Asns PE=1 SV=3	1.546	Up	0.00025562	Asns	64.282	55.6	604	25	25	19	18	21	19	18	18	19	19	18	24	23	21	31	24	22	30	25	26	20	21	22	23	27	21	25	27	23	21	20	22	19	22	19	20	24	21	23	22	23
Q6NWW9	Fibronectin type III domain-containing protein 3B OS=Mus musculus OX=10090 GN=Fndc3b PE=1 SV=1	1.68	Up	0.03402	Fndc3b	132.76	13.3	118	10	10	1	3	2	3	4	3	1	4	3	3	4	5	6	7	8	7	6	6	3	1	0	7	4	7	7	6	7	4	3	5	5	10	7	4	6	6	5	8	6
P55065	Phospholipid transfer protein OS=Mus musculus OX=10090 GN=Pltp PE=1 SV=1	0.359	Down	0.024976	Pltp	54.452	9.9	12	4	4	2	0	2	0	0	0	0	0	0	1	0	1	0	0	0	0	0	0	2	1	3	0	0	0	0	0	0	3	1	2	2	2	3	2	1	1	3	3	2
Q8K009	Mitochondrial 10-formyltetrahydrofolate dehydrogenase OS=Mus musculus OX=10090 GN=Aldh1l2 PE=1 SV=2	1.829	Up	0.000183602	Aldh1l2	101.59	46.9	378	32	30	3	0	2	5	1	3	6	4	5	19	19	23	18	19	16	14	17	16	17	16	19	22	25	22	21	18	28	16	13	16	12	15	14	15	13	13	25	25	25
Q9CZI9	Apoptosis-enhancing nuclease OS=Mus musculus OX=10090 GN=Aen PE=2 SV=1	1.551	Up	0.00109899	Aen	37.309	18.2	53	4	4	4	0	3	4	5	4	4	2	3	2	1	0	3	1	1	2	2	1	1	1	0	1	1	2	2	2	1	4	2	4	4	4	4	4	4	3	3	3	4
Q8R4B8	NACHT, LRR and PYD domains-containing protein 3 OS=Mus musculus OX=10090 GN=Nlrp3 PE=1 SV=1	1.764	Up	0.00046026	Nlrp3	118.27	40.1	350	30	30	6	4	6	21	22	23	16	18	17	8	6	12	20	16	15	15	17	18	6	8	7	11	10	9	13	13	13	13	13	14	22	24	27	21	23	22	18	20	20
O09130	NFATC2-interacting protein OS=Mus musculus OX=10090 GN=Nfatc2ip PE=1 SV=1	0.663	Down	0.0027422	Nfatc2ip	45.121	33.3	65	7	7	3	2	3	2	2	2	1	2	5	2	2	2	2	2	3	2	2	4	3	3	2	2	4	1	2	3	2	4	2	5	4	5	4	4	3	4	5	3	5
Q9ERH4	Nucleolar and spindle-associated protein 1 OS=Mus musculus OX=10090 GN=Nusap1 PE=1 SV=1	0.338	Down	0.035965	Nusap1	48.572	17.6	31	4	4	2	1	2	0	0	1	2	3	2	1	1	1	1	1	1	0	1	1	1	2	2	1	1	2	0	0	1	2	1	2	1	1	2	3	3	2	1	2	1
Q8BTZ7	Mannose-1-phosphate guanyltransferase beta OS=Mus musculus OX=10090 GN=Gmppb PE=1 SV=1	1.659	Up	0.00068394	Gmppb	39.916	46.9	238	12	12	8	8	5	4	8	6	11	9	7	6	8	9	10	11	11	13	11	10	9	7	7	10	11	9	9	11	10	10	11	9	9	10	9	10	10	10	8	10	10
P28650	Adenylosuccinate synthetase isozyme 1 OS=Mus musculus OX=10090 GN=Adss1 PE=1 SV=2	0.542	Down	2.4837e-06	Adss1	50.254	54.7	380	22	19	18	16	16	15	18	12	17	13	17	21	15	17	11	17	15	10	11	12	23	19	17	11	9	9	7	8	6	17	18	15	18	15	17	18	19	19	18	17	17
Q9Z2X8	Kelch-like ECH-associated protein 1 OS=Mus musculus OX=10090 GN=Keap1 PE=1 SV=1	0.487	Down	0.00035503	Keap1	69.552	34.9	94	16	16	9	5	8	7	6	4	5	3	5	3	3	3	0	3	1	2	2	1	5	2	4	1	2	2	3	2	3	14	9	14	12	13	12	15	11	10	8	10	12
Q9D1L0	Coiled-coil-helix-coiled-coil-helix domain-containing protein 2 OS=Mus musculus OX=10090 GN=Chchd2 PE=2 SV=1	0.583	Down	0.0046191	Chchd2	15.661	30.7	80	3	3	4	5	4	2	3	3	3	2	3	3	3	3	3	3	1	2	1	3	4	4	3	3	3	4	3	3	2	3	3	3	3	3	3	3	3	3	3	3	3
O70370	Cathepsin S OS=Mus musculus OX=10090 GN=Ctss PE=1 SV=2	0.485	Down	3.5609e-05	Ctss	38.474	50.9	305	12	12	12	14	11	12	8	14	13	11	11	13	11	14	10	11	9	10	11	11	13	11	12	10	9	11	14	11	8	10	11	10	10	9	9	11	11	9	11	11	11
Q05144	Ras-related C3 botulinum toxin substrate 2 OS=Mus musculus OX=10090 GN=Rac2 PE=1 SV=1	1.52	Up	0.00170392	Rac2	21.441	45.8	266	9	4	8	9	11	9	9	10	9	10	9	11	9	9	9	12	9	10	11	11	11	8	10	9	12	12	11	10	8	9	7	9	9	9	8	8	9	9	9	9	8
Q9DBG7	Signal recognition particle receptor subunit alpha OS=Mus musculus OX=10090 GN=Srpra PE=1 SV=1	1.518	Up	0.00025714	Srpra	69.622	44.2	349	23	23	14	16	13	15	13	14	15	13	14	13	13	10	14	15	13	16	10	13	13	11	10	10	11	12	11	13	14	18	16	17	18	21	19	18	18	18	15	17	17
Q9EPS3	D-glucuronyl C5-epimerase OS=Mus musculus OX=10090 GN=Glce PE=1 SV=2	2.143	Up	0.008944	Glce	70.088	19.1	63	8	8	1	0	0	0	2	2	3	3	2	2	1	2	3	4	3	4	3	2	2	3	2	5	4	2	2	3	3	4	0	4	4	5	6	4	4	4	5	4	6
P23249	Putative helicase MOV-10 OS=Mus musculus OX=10090 GN=Mov10 PE=1 SV=2	1.907	Up	7.8358e-05	Mov10	113.58	39.2	247	28	28	6	9	8	7	8	9	14	11	8	8	7	6	10	10	6	12	15	13	5	7	3	7	6	10	12	19	11	18	15	19	20	23	22	22	18	19	17	17	14
Q91VY5	Lysine-specific demethylase 4B OS=Mus musculus OX=10090 GN=Kdm4b PE=2 SV=1	0.545	Down	0.024524	Kdm4b	121.6	5.2	27	3	3	0	2	1	1	2	3	1	1	2	1	0	1	2	1	0	0	0	0	2	2	1	1	0	2	1	0	0	1	1	3	1	3	3	2	1	1	3	1	2
P26231	Catenin alpha-1 OS=Mus musculus OX=10090 GN=Ctnna1 PE=1 SV=1	0.441	Down	0.0071801	Ctnna1	100.11	28.5	99	16	12	7	8	9	6	8	5	8	7	7	4	4	2	1	1	2	0	0	2	4	5	4	1	0	1	2	1	0	12	14	13	12	16	14	12	13	12	11	13	11
Q03385	Ral guanine nucleotide dissociation stimulator OS=Mus musculus OX=10090 GN=Ralgds PE=1 SV=2	0.396	Down	0.0116753	Ralgds	94.201	2.2	25	1	1	1	1	1	1	1	1	1	0	1	1	1	1	1	0	1	1	1	1	2	0	2	1	1	1	1	0	1	1	1	1	1	1	1	1	1	1	1	1	1
Q9Z1S8	GRB2-associated-binding protein 2 OS=Mus musculus OX=10090 GN=Gab2 PE=1 SV=2	1.634	Up	0.0137631	Gab2	73.207	4.7	20	2	2	0	0	0	2	1	2	0	0	1	1	0	1	0	1	1	1	0	1	0	2	2	0	0	1	0	2	1	1	2	1	2	2	2	1	1	2	1	2	2
Q99P91	Transmembrane glycoprotein NMB OS=Mus musculus OX=10090 GN=Gpnmb PE=1 SV=2	0.583	Down	0.044275	Gpnmb	63.675	20.2	149	8	8	3	5	7	6	4	4	6	7	3	6	7	8	4	3	5	5	6	7	8	5	5	2	6	6	6	7	8	5	6	6	6	7	6	6	6	5	8	7	8
Q91ZU6	Dystonin OS=Mus musculus OX=10090 GN=Dst PE=1 SV=2	1.846	Up	0.0171614	Dst	834.21	1.5	32	8	6	1	0	1	1	2	1	2	1	1	1	1	1	1	2	1	2	1	1	1	1	1	1	2	2	1	1	1	4	4	6	3	5	3	4	3	4	6	5	4
Q9EQJ0	Two pore calcium channel protein 1 OS=Mus musculus OX=10090 GN=Tpcn1 PE=1 SV=1	0.574	Down	0.0080378	Tpcn1	94.495	5.4	30	3	3	1	1	1	1	1	1	1	1	1	0	2	1	1	1	1	1	1	1	2	1	3	1	1	1	1	1	1	3	2	1	1	1	2	2	2	2	3	3	2
Q9CR60	Vesicle transport protein GOT1B OS=Mus musculus OX=10090 GN=Golt1b PE=1 SV=1	1.553	Up	0.044139	Golt1b	15.421	10.9	59	2	2	2	3	3	2	2	3	3	3	3	3	3	2	2	1	2	2	3	1	2	3	1	2	1	1	2	2	2	2	2	2	2	2	2	2	2	2	2	2	2
P09450	Transcription factor jun-B OS=Mus musculus OX=10090 GN=Junb PE=1 SV=1	1.723	Up	0.0036233	Junb	35.765	42.4	150	9	9	6	7	6	7	8	7	9	9	9	6	3	4	6	5	6	7	5	6	4	3	4	4	2	3	5	3	6	7	6	6	6	7	8	6	8	7	6	5	6
Q9DBE8	Alpha-1,3/1,6-mannosyltransferase ALG2 OS=Mus musculus OX=10090 GN=Alg2 PE=1 SV=2	1.684	Up	0.00081984	Alg2	47.404	45.5	162	13	13	4	3	3	4	6	5	4	4	4	4	7	5	7	8	9	8	8	7	6	4	5	8	6	5	8	9	11	7	6	10	9	10	10	9	8	8	9	7	8
Q8BJS4	SUN domain-containing protein 2 OS=Mus musculus OX=10090 GN=Sun2 PE=1 SV=3	0.625	Down	0.002101	Sun2	81.604	49	317	24	24	14	14	18	15	17	13	15	15	16	16	15	15	13	7	12	6	6	7	15	15	13	9	5	6	8	9	3	21	17	19	21	19	20	21	22	23	20	20	21
P07742	Ribonucleoside-diphosphate reductase large subunit OS=Mus musculus OX=10090 GN=Rrm1 PE=1 SV=2	0.546	Down	0.00033818	Rrm1	90.209	48.9	493	31	31	25	26	25	23	23	24	23	20	21	24	23	20	20	19	21	17	15	18	12	16	16	9	7	6	12	15	13	27	23	26	23	25	26	26	23	25	28	25	25
Q9CXI5	Mesencephalic astrocyte-derived neurotrophic factor OS=Mus musculus OX=10090 GN=Manf PE=1 SV=1	1.709	Up	0.0001553	Manf	20.373	49.2	284	14	14	10	11	9	7	10	9	9	9	8	10	7	10	11	12	11	14	12	12	9	11	10	13	14	10	11	14	11	11	12	13	12	13	12	14	12	13	13	11	13
Q8VHL1	Histone-lysine N-methyltransferase SETD7 OS=Mus musculus OX=10090 GN=Setd7 PE=1 SV=2	0.566	Down	0.041779	Setd7	40.506	27.3	53	5	5	1	1	2	3	1	0	1	2	1	5	2	5	2	2	2	3	2	2	3	2	3	2	1	1	2	1	1	4	2	4	4	4	3	2	4	3	5	4	4
P21460	Cystatin-C OS=Mus musculus OX=10090 GN=Cst3 PE=1 SV=2	0.454	Down	0.037579	Cst3	15.531	61.4	110	8	8	8	8	9	3	7	5	6	5	7	4	4	4	0	0	0	0	1	0	5	6	6	1	5	4	4	3	5	6	7	7	6	5	6	6	5	7	4	6	5
Q9R013	Cathepsin F OS=Mus musculus OX=10090 GN=Ctsf PE=1 SV=1	0.344	Down	0.0010762	Ctsf	51.66	7.4	21	2	2	1	2	0	0	0	0	1	0	0	2	1	1	0	1	0	1	1	0	1	3	2	0	0	1	1	1	1	2	2	2	1	2	1	2	1	1	2	2	2
O54885	TYRO protein tyrosine kinase-binding protein OS=Mus musculus OX=10090 GN=Tyrobp PE=1 SV=1	0.451	Down	0.00138225	Tyrobp	12.367	25.4	24	2	2	1	1	2	2	2	2	2	0	1	3	1	2	0	0	0	0	0	0	0	2	2	0	0	0	0	1	0	2	2	2	2	2	2	2	2	2	2	2	2
P97329	Kinesin-like protein KIF20A OS=Mus musculus OX=10090 GN=Kif20a PE=1 SV=1	0.374	Down	0.0081837	Kif20a	99.875	28	90	18	18	11	7	9	1	5	2	11	7	9	2	0	0	2	1	0	4	1	2	3	5	3	1	0	0	2	0	2	15	12	16	9	12	10	16	14	15	12	6	8
Q8BX90	Fibronectin type-III domain-containing protein 3A OS=Mus musculus OX=10090 GN=Fndc3a PE=1 SV=3	2.225	Up	0.00025898	Fndc3a	131.96	21.5	133	15	15	0	1	0	1	3	5	3	4	6	3	0	1	7	8	6	9	10	9	5	2	3	4	4	6	11	11	11	8	4	6	8	9	10	11	5	8	6	6	7
F8VPQ2	AT-rich interactive domain-containing protein 4A OS=Mus musculus OX=10090 GN=Arid4a PE=1 SV=1	0.561	Down	0.044417	Arid4a	142.05	12.8	31	11	11	1	0	0	1	1	2	1	1	1	1	1	2	3	0	1	0	0	0	4	1	5	0	0	1	1	1	2	6	3	4	7	6	6	5	4	3	7	8	9
Q9Z2E2	Methyl-CpG-binding domain protein 1 OS=Mus musculus OX=10090 GN=Mbd1 PE=1 SV=2	0.501	Down	0.0120623	Mbd1	70.022	12.4	28	5	4	2	2	2	2	2	0	1	1	0	2	1	2	1	2	0	0	0	0	3	1	0	0	0	1	1	1	1	5	3	3	3	3	3	3	3	3	3	4	4
Q8VDV3	Guanine nucleotide exchange factor for Rab-3A OS=Mus musculus OX=10090 GN=Rab3il1 PE=1 SV=1	0.475	Down	2.0724e-05	Rab3il1	42.712	41	147	10	10	5	7	4	6	7	6	6	7	5	6	7	8	6	4	6	6	1	5	5	6	8	5	5	4	3	5	4	8	9	6	8	8	8	9	8	8	8	9	8
Q9D1C1	Ubiquitin-conjugating enzyme E2 C OS=Mus musculus OX=10090 GN=Ube2c PE=1 SV=1	0.395	Down	0.0086162	Ube2c	19.606	63.1	78	9	9	7	9	3	7	4	4	5	4	6	1	2	2	3	0	3	2	1	1	2	3	1	1	1	1	2	1	2	8	9	7	8	7	6	8	8	7	5	5	3
Q68FE8	Zinc finger protein 280D OS=Mus musculus OX=10090 GN=Znf280d PE=1 SV=1	0.572	Down	0.0104193	Znf280d	107.83	9.4	27	6	5	2	0	3	0	1	2	1	1	2	2	1	2	1	0	0	1	1	0	1	1	2	0	0	1	1	1	0	4	2	5	3	4	3	3	3	4	5	4	5
P42225	Signal transducer and activator of transcription 1 OS=Mus musculus OX=10090 GN=Stat1 PE=1 SV=1	1.73	Up	0.00035638	Stat1	87.196	44.5	610	32	32	21	19	20	21	22	21	21	25	28	17	21	21	24	24	26	24	29	23	13	18	17	23	27	22	25	28	30	27	26	29	28	29	26	27	28	29	26	25	25
P70445	Eukaryotic translation initiation factor 4E-binding protein 2 OS=Mus musculus OX=10090 GN=Eif4ebp2 PE=1 SV=1	0.604	Down	0.00033828	Eif4ebp2	12.898	85	70	5	5	3	3	4	2	2	3	3	2	1	3	2	3	2	3	2	2	2	2	4	4	4	3	2	2	2	2	3	5	3	4	5	4	3	5	4	2	5	4	5
Q62448	Eukaryotic translation initiation factor 4 gamma 2 OS=Mus musculus OX=10090 GN=Eif4g2 PE=1 SV=2	1.508	Up	3.7008e-05	Eif4g2	102.1	45.6	579	36	36	22	25	20	27	27	24	25	27	23	15	21	20	25	23	24	24	21	23	14	19	19	17	21	16	18	20	19	29	30	26	30	31	32	33	30	30	28	28	28
Q8BR63	Protein FAM177A1 OS=Mus musculus OX=10090 GN=Fam177a1 PE=1 SV=1	1.52	Up	0.026323	Fam177a1	23.578	27.5	24	4	4	2	1	1	0	2	1	1	0	1	1	1	0	1	1	1	1	1	1	0	0	1	2	0	1	1	2	0	4	1	4	4	3	4	4	4	4	4	4	2
Q91XV3	Brain acid soluble protein 1 OS=Mus musculus OX=10090 GN=Basp1 PE=1 SV=3	1.581	Up	0.00165868	Basp1	22.086	77.4	232	11	11	6	5	6	7	8	5	10	8	6	7	9	7	8	9	8	11	10	10	12	10	8	8	10	11	10	13	10	8	7	9	7	9	8	10	10	10	7	9	10
Q3UIA2	Rho GTPase-activating protein 17 OS=Mus musculus OX=10090 GN=Arhgap17 PE=1 SV=1	0.664	Down	0.00049517	Arhgap17	92.201	47	343	23	23	14	11	13	9	11	9	14	14	12	18	16	15	12	9	13	11	13	11	17	17	21	12	11	9	11	11	9	17	15	20	15	17	18	18	17	19	19	16	18
Q3U5Q7	UMP-CMP kinase 2, mitochondrial OS=Mus musculus OX=10090 GN=Cmpk2 PE=1 SV=2	1.727	Up	0.00019772	Cmpk2	50.036	48.8	114	14	14	4	4	2	3	4	2	3	3	3	1	4	2	4	5	4	8	7	8	3	3	3	3	2	3	9	9	8	7	5	6	8	7	7	7	8	8	7	9	8
P25085	Interleukin-1 receptor antagonist protein OS=Mus musculus OX=10090 GN=Il1rn PE=2 SV=1	5.075	Up	1.95953e-05	Il1rn	20.274	30.3	94	4	4	0	0	2	4	5	5	5	4	4	3	3	2	5	5	4	3	7	5	2	1	2	3	4	4	4	4	4	3	2	3	3	4	4	4	4	4	3	3	3
E9Q9A9	2'-5'-oligoadenylate synthase 2 OS=Mus musculus OX=10090 GN=Oas2 PE=1 SV=1	2.581	Up	0.022225	Oas2	85.05	17.7	52	8	8	0	0	0	2	3	1	2	1	2	3	2	1	4	1	3	2	5	1	1	0	1	2	1	2	7	2	3	3	1	2	3	5	3	4	5	2	5	5	3
Q8VHN8	Tudor-interacting repair regulator protein OS=Mus musculus OX=10090 GN=Nudt16l1 PE=1 SV=2	0.642	Down	0.00030191	Nudt16l1	23.414	57.8	147	10	9	8	5	7	10	7	4	6	5	5	8	7	6	4	4	4	2	2	5	8	6	7	5	5	6	3	4	4	9	8	9	9	10	8	9	9	7	9	9	10
Q8CIM5	G-protein coupled receptor 84 OS=Mus musculus OX=10090 GN=Gpr84 PE=1 SV=1	0.578	Down	0.0040574	Gpr84	43.717	24.2	80	6	6	2	2	3	7	3	5	7	5	6	3	4	4	3	3	2	1	2	2	3	3	3	2	1	2	2	0	0	5	3	6	5	4	6	5	4	4	6	4	5
Q5NBU8	XIAP-associated factor 1 OS=Mus musculus OX=10090 GN=Xaf1 PE=1 SV=3	1.683	Up	0.026497	Xaf1	31.117	44.3	109	8	8	2	1	3	6	5	4	6	5	5	3	2	2	5	4	5	6	6	6	2	2	3	3	4	3	5	5	6	5	3	4	7	7	5	7	7	7	7	4	5
Q00519	Xanthine dehydrogenase/oxidase OS=Mus musculus OX=10090 GN=Xdh PE=1 SV=5	1.53	Up	0.0029171	Xdh	146.56	10.6	74	9	9	0	1	2	0	1	1	1	2	2	2	0	1	3	4	2	2	2	2	5	4	5	6	6	6	4	6	4	2	2	4	3	2	2	4	4	4	6	2	5
Q80TI0	Protein Aster-B OS=Mus musculus OX=10090 GN=Gramd1b PE=1 SV=2	1.925	Up	0.0021848	Gramd1b	85.354	11.4	46	7	7	1	0	1	2	3	3	2	2	1	1	1	1	1	2	1	3	2	2	1	1	2	1	1	3	2	2	4	1	2	2	3	5	5	5	6	3	3	5	3
Q8BTI7	Serine/threonine-protein phosphatase 6 regulatory ankyrin repeat subunit C OS=Mus musculus OX=10090 GN=Ankrd52 PE=1 SV=1	1.628	Up	0.0157004	Ankrd52	115.03	23.3	109	16	16	6	4	8	9	9	7	4	7	5	2	2	3	1	2	3	3	3	3	3	1	1	5	4	2	4	4	4	11	10	14	15	13	11	14	10	9	11	12	9
Q924W5	Structural maintenance of chromosomes protein 6 OS=Mus musculus OX=10090 GN=Smc6 PE=1 SV=1	0.571	Down	7.9289e-05	Smc6	127.2	16.9	86	13	13	5	3	6	2	3	4	2	3	6	2	8	4	5	2	3	2	1	1	5	4	4	1	1	3	2	2	2	7	9	12	9	7	9	7	9	8	11	11	9
Q9Z2G9	Oxidoreductase HTATIP2 OS=Mus musculus OX=10090 GN=Htatip2 PE=1 SV=3	1.615	Up	2.0283e-05	Htatip2	26.87	51.7	133	10	10	2	5	3	6	4	5	5	5	4	5	4	6	6	4	3	6	5	2	6	5	3	8	8	6	6	6	5	8	9	8	8	7	9	10	10	6	9	9	9
Q91XC8	Death-associated protein 1 OS=Mus musculus OX=10090 GN=Dap PE=1 SV=3	1.724	Up	0.041238	Dap	11.154	65.7	81	4	4	1	1	3	3	1	1	2	2	2	4	2	3	5	4	4	5	3	2	2	5	1	5	3	3	6	6	2	3	1	3	3	2	3	2	1	3	2	2	3
Q62230	Sialoadhesin OS=Mus musculus OX=10090 GN=Siglec1 PE=1 SV=2	22.838	Up	3.0735e-06	Siglec1	182.98	29.7	205	33	33	0	0	0	0	0	0	0	0	0	0	0	0	13	11	12	8	8	11	1	2	1	17	15	19	25	31	31	3	2	2	2	4	4	3	3	1	6	4	4
O09005	Sphingolipid delta(4)-desaturase DES1 OS=Mus musculus OX=10090 GN=Degs1 PE=1 SV=1	1.731	Up	0.0070161	Degs1	38.241	16.1	97	5	5	4	3	3	3	3	5	5	3	4	2	2	4	4	4	5	4	3	4	3	3	2	3	5	3	3	4	6	4	4	5	5	5	5	5	4	5	4	4	4
O88531	Palmitoyl-protein thioesterase 1 OS=Mus musculus OX=10090 GN=Ppt1 PE=1 SV=2	1.574	Up	0.00098443	Ppt1	34.49	39.9	210	9	9	7	6	6	6	7	5	5	8	7	8	6	8	8	9	9	10	8	7	6	7	8	10	8	10	10	10	11	7	8	7	6	8	8	7	7	9	6	7	7
P43883	Perilipin-2 OS=Mus musculus OX=10090 GN=Plin2 PE=1 SV=2	1.756	Up	0.026304	Plin2	46.646	28.5	45	6	6	0	0	0	0	1	2	0	0	0	0	1	0	4	2	3	2	3	2	2	2	2	5	2	2	3	4	3	0	0	0	4	4	3	2	0	2	3	4	2
O09159	Lysosomal alpha-mannosidase OS=Mus musculus OX=10090 GN=Man2b1 PE=1 SV=4	0.629	Down	0.00047653	Man2b1	114.65	27.4	181	21	21	5	6	9	9	5	5	7	3	7	11	6	8	5	5	7	6	5	4	12	11	12	8	5	5	5	6	4	14	13	16	14	16	17	13	14	15	17	16	16
P70290	55 kDa erythrocyte membrane protein OS=Mus musculus OX=10090 GN=Mpp1 PE=1 SV=1	0.593	Down	0.002262	Mpp1	52.227	62	259	21	21	6	8	6	8	7	9	10	6	7	14	9	14	10	10	10	7	5	12	14	14	15	10	6	11	12	10	9	12	14	13	13	14	13	16	12	13	15	16	15
Q6DFV1	Condensin-2 complex subunit G2 OS=Mus musculus OX=10090 GN=Ncapg2 PE=1 SV=2	0.559	Down	0.00029964	Ncapg2	130.89	19.4	150	16	15	11	8	12	9	6	4	7	7	5	9	8	9	4	1	1	1	3	3	10	10	5	2	2	3	4	3	3	14	12	14	13	12	10	14	13	10	12	12	11
Q3U7U3	F-box only protein 7 OS=Mus musculus OX=10090 GN=Fbxo7 PE=1 SV=2	1.581	Up	0.036224	Fbxo7	57.648	13.2	30	4	4	0	2	1	1	1	1	0	0	1	1	0	1	1	0	0	3	0	0	2	1	2	1	2	2	2	3	2	1	2	3	3	2	2	2	2	3	2	3	3
Q64455	Receptor-type tyrosine-protein phosphatase eta OS=Mus musculus OX=10090 GN=Ptprj PE=1 SV=2	1.518	Up	0.0126588	Ptprj	136.77	15.9	169	15	15	3	3	3	10	9	10	7	6	4	4	3	5	8	6	4	7	6	9	7	5	6	6	4	10	8	7	9	12	8	9	14	13	14	11	12	13	13	14	11
Q8C551	RAD51-associated protein 1 OS=Mus musculus OX=10090 GN=Rad51ap1 PE=1 SV=2	0.607	Down	0.024385	Rad51ap1	36.227	16.6	18	4	4	3	3	2	0	0	0	2	0	0	2	0	1	0	0	0	0	0	0	1	1	0	1	0	1	0	1	0	4	4	2	1	1	1	2	2	2	3	2	1
O89016	ATP-binding cassette sub-family D member 4 OS=Mus musculus OX=10090 GN=Abcd4 PE=1 SV=2	2.219	Up	0.00103853	Abcd4	68.582	10.1	22	5	5	1	0	0	0	0	1	0	0	1	1	1	0	3	1	1	1	0	1	0	0	1	2	1	1	1	3	1	3	3	1	2	2	1	2	2	2	3	2	3
O35495	Cyclin-dependent kinase 14 OS=Mus musculus OX=10090 GN=Cdk14 PE=1 SV=2	1.525	Up	0.02014	Cdk14	52.995	20.3	83	8	6	3	1	2	1	2	4	2	2	1	4	2	2	4	5	4	3	5	3	3	2	2	5	3	5	5	4	4	7	5	6	6	6	7	7	6	5	7	8	6
Q99J87	Probable ATP-dependent RNA helicase DHX58 OS=Mus musculus OX=10090 GN=Dhx58 PE=1 SV=2	2.059	Up	1.85069e-05	Dhx58	76.708	47.5	270	26	26	4	2	5	8	10	8	13	8	9	6	7	3	14	14	11	17	17	14	7	6	8	9	8	10	19	15	18	11	5	12	14	16	17	18	14	19	14	12	8
Q8BV66	Interferon-induced protein 44 OS=Mus musculus OX=10090 GN=Ifi44 PE=2 SV=1	2.171	Up	0.00043647	Ifi44	47.852	54	413	20	20	14	11	12	11	14	13	13	12	14	15	14	15	20	19	15	15	17	17	12	13	13	16	15	18	20	22	23	15	12	16	17	18	17	19	18	17	19	19	19
Q8BN82	Sialin OS=Mus musculus OX=10090 GN=Slc17a5 PE=1 SV=2	0.665	Down	0.0176996	Slc17a5	54.369	6.3	29	2	2	0	0	1	1	0	1	1	1	1	2	2	2	0	1	1	2	2	0	1	1	2	1	2	1	1	0	2	2	1	2	2	2	1	1	1	2	2	2	2
O35516	Neurogenic locus notch homolog protein 2 OS=Mus musculus OX=10090 GN=Notch2 PE=1 SV=2	0.601	Down	0.0024776	Notch2	265.63	12.5	116	19	18	4	2	4	5	5	3	4	4	4	5	4	6	5	5	2	4	3	6	10	7	10	2	2	2	3	2	3	8	6	9	9	10	10	11	9	8	12	9	13
Q9D6T0	Nitric oxide synthase-interacting protein OS=Mus musculus OX=10090 GN=Nosip PE=1 SV=1	0.566	Down	0.02338	Nosip	33.209	39.5	144	9	9	6	10	7	8	9	6	7	7	5	4	6	3	4	5	4	5	5	6	6	6	5	3	4	4	3	3	3	8	8	9	9	8	7	9	9	8	7	7	7
Q9JJ94	Sjoegren syndrome nuclear autoantigen 1 homolog OS=Mus musculus OX=10090 GN=Ssna1 PE=1 SV=1	0.618	Down	0.0020783	Ssna1	13.557	33.6	46	3	3	3	2	2	2	1	1	3	0	0	0	3	2	2	3	1	1	2	1	2	2	3	1	2	2	1	2	2	3	2	3	3	3	1	3	3	2	0	3	3
P11928	2'-5'-oligoadenylate synthase 1A OS=Mus musculus OX=10090 GN=Oas1a PE=1 SV=2	1.787	Up	0.00092116	Oas1a	42.428	48.2	268	15	13	7	8	7	9	11	12	10	11	10	11	8	8	10	11	13	8	10	15	7	8	8	12	9	12	10	11	12	11	13	13	13	14	14	14	14	12	14	14	14
Q8VC19	5-aminolevulinate synthase, nonspecific, mitochondrial OS=Mus musculus OX=10090 GN=Alas1 PE=1 SV=2	1.92	Up	0.0194042	Alas1	71.017	8.7	9	4	4	0	0	0	0	1	0	0	0	0	0	0	0	0	1	0	0	0	0	0	0	0	1	0	0	2	3	1	2	1	2	2	3	2	3	1	3	0	0	0
P81069	GA-binding protein subunit beta-2 OS=Mus musculus OX=10090 GN=Gabpb2 PE=1 SV=2	0.548	Down	0.022164	Gabpb2	45.658	18.4	54	4	4	3	0	3	2	2	2	2	1	3	1	3	3	2	1	1	1	1	3	4	3	4	2	0	1	1	2	3	4	1	4	4	4	4	3	3	4	4	3	4
Q8BTY2	Sodium bicarbonate cotransporter 3 OS=Mus musculus OX=10090 GN=Slc4a7 PE=1 SV=2	2.242	Up	0.00098359	Slc4a7	116.51	18.7	234	15	14	5	6	5	15	12	11	12	13	10	6	7	5	7	9	8	10	9	11	7	6	6	8	7	10	12	9	8	13	10	13	15	15	15	15	14	12	4	11	11
P10923	Osteopontin OS=Mus musculus OX=10090 GN=Spp1 PE=1 SV=1	4.777	Up	0.00037933	Spp1	32.459	41.8	115	7	7	0	1	0	4	3	4	2	2	4	0	2	2	6	6	6	10	9	7	1	2	1	4	6	3	10	10	10	2	1	3	6	5	5	4	5	5	4	4	3
Q924H7	WW domain-containing adapter protein with coiled-coil OS=Mus musculus OX=10090 GN=Wac PE=1 SV=2	0.536	Down	0.0097011	Wac	70.68	24.1	55	9	9	1	4	4	1	3	1	3	2	1	4	3	3	1	2	2	1	2	2	5	5	4	0	0	0	0	0	1	5	4	6	7	6	7	4	5	3	8	5	4
Q7TMY7	Importin-8 OS=Mus musculus OX=10090 GN=Ipo8 PE=1 SV=3	0.656	Down	0.0126221	Ipo8	117.08	16.9	130	13	12	6	7	7	5	5	6	4	3	7	4	5	7	4	7	5	1	5	6	9	6	6	1	1	2	2	4	5	12	9	13	13	13	13	12	11	11	10	12	13
Q9CXP8	Guanine nucleotide-binding protein G(I)/G(S)/G(O) subunit gamma-10 OS=Mus musculus OX=10090 GN=Gng10 PE=3 SV=1	0.636	Down	0.000197939	Gng10	7.2293	52.9	61	3	3	2	1	3	2	3	4	2	2	2	2	2	2	3	3	1	2	3	3	2	3	2	2	2	2	2	2	2	3	3	3	3	3	3	3	3	3	3	3	3
P06801	NADP-dependent malic enzyme OS=Mus musculus OX=10090 GN=Me1 PE=1 SV=2	2.06	Up	0.00070423	Me1	63.953	32	152	12	12	5	3	2	4	4	5	4	5	5	4	3	5	8	8	5	7	8	9	3	4	5	5	6	8	8	11	8	8	5	7	7	8	6	7	6	6	8	6	9
Q91WK7	Ankyrin repeat domain-containing protein 54 OS=Mus musculus OX=10090 GN=Ankrd54 PE=1 SV=1	0.515	Down	0.041081	Ankrd54	32.485	5.4	32	1	1	1	1	1	2	1	1	1	1	1	2	2	1	1	1	1	1	1	1	2	2	1	1	0	1	2	1	1	1	1	1	1	1	1	1	1	1	1	1	1
P27641	X-ray repair cross-complementing protein 5 OS=Mus musculus OX=10090 GN=Xrcc5 PE=1 SV=4	1.62	Up	0.003302	Xrcc5	83.056	21.4	70	11	11	2	0	1	0	1	2	2	2	1	3	1	4	4	4	5	2	5	3	1	1	1	2	4	5	5	6	3	5	3	7	5	6	8	6	6	6	7	7	8
Q8R3H7	Heparan sulfate 2-O-sulfotransferase 1 OS=Mus musculus OX=10090 GN=Hs2st1 PE=1 SV=2	0.53	Down	0.0076369	Hs2st1	41.813	17.4	39	5	5	2	2	4	1	3	1	1	1	1	1	2	3	1	1	1	1	1	1	1	2	1	0	1	2	1	2	1	3	3	4	2	3	3	2	3	3	4	5	4
Q8BH73	Glutaminyl-peptide cyclotransferase-like protein OS=Mus musculus OX=10090 GN=Qpctl PE=1 SV=1	1.518	Up	0.0170175	Qpctl	42.691	7.3	37	2	2	0	1	1	1	0	2	1	0	1	0	2	2	2	2	2	2	2	2	2	2	2	1	1	1	2	2	1	1	1	2	1	2	2	2	1	1	1	2	2
Q9JK38	Glucosamine 6-phosphate N-acetyltransferase OS=Mus musculus OX=10090 GN=Gnpnat1 PE=1 SV=1	1.716	Up	6.3637e-05	Gnpnat1	20.791	64.7	126	8	8	5	3	5	5	4	4	4	3	4	4	5	6	6	3	5	6	6	4	4	5	3	4	4	5	6	6	7	8	7	8	8	8	8	8	8	8	8	8	8
Q9DC53	Copine-8 OS=Mus musculus OX=10090 GN=Cpne8 PE=2 SV=3	0.551	Down	0.027158	Cpne8	64.667	25.6	52	10	7	4	4	3	3	3	3	4	3	1	1	1	2	1	1	0	3	1	0	0	1	2	0	0	0	5	2	4	8	7	9	6	6	5	8	5	6	7	6	7
Q9R0P3	S-formylglutathione hydrolase OS=Mus musculus OX=10090 GN=Esd PE=1 SV=1	2.158	Up	0.000138355	Esd	31.319	78.7	446	15	14	13	15	16	14	21	18	15	17	13	14	13	15	19	20	19	17	20	15	13	12	11	22	17	18	19	19	21	11	10	10	12	14	12	14	11	11	13	12	13
Q9WVK4	EH domain-containing protein 1 OS=Mus musculus OX=10090 GN=Ehd1 PE=1 SV=1	2.434	Up	6.1641e-05	Ehd1	60.602	67.4	697	36	23	22	18	20	28	27	32	24	29	30	22	19	18	24	28	29	35	30	35	16	14	19	33	33	28	27	29	28	26	23	29	33	32	32	30	31	32	29	27	24
O35379	Multidrug resistance-associated protein 1 OS=Mus musculus OX=10090 GN=Abcc1 PE=1 SV=1	1.665	Up	0.0023953	Abcc1	171.18	18	228	21	21	7	5	7	11	8	10	9	9	9	6	7	7	8	7	10	7	10	10	4	3	5	10	9	13	14	12	11	16	15	17	15	19	20	17	15	16	17	16	17
O35613	Death domain-associated protein 6 OS=Mus musculus OX=10090 GN=Daxx PE=1 SV=1	1.683	Up	0.020237	Daxx	81.488	18.3	50	8	8	1	0	1	1	4	3	4	3	1	0	1	0	1	2	4	2	4	1	1	1	2	1	1	1	3	4	3	4	4	3	3	4	4	4	4	3	5	2	4
Q8CDM1	ATPase family AAA domain-containing protein 2 OS=Mus musculus OX=10090 GN=Atad2 PE=1 SV=1	0.603	Down	0.000336	Atad2	117.94	19.4	172	14	14	11	8	10	4	2	5	4	4	2	8	7	6	5	6	6	7	9	7	9	6	10	6	4	8	7	6	5	11	10	11	8	10	10	7	11	10	13	11	10
P19157	Glutathione S-transferase P 1 OS=Mus musculus OX=10090 GN=Gstp1 PE=1 SV=2	7.105	Up	0.0032042	Gstp1	23.609	30	41	4	4	1	0	1	2	2	2	1	0	0	1	0	1	0	1	0	2	2	2	0	1	0	4	4	3	3	5	3	3	1	2	3	3	4	2	1	1	2	2	2
Q9ERE3	Serine/threonine-protein kinase Sgk3 OS=Mus musculus OX=10090 GN=Sgk3 PE=1 SV=1	0.482	Down	0.0055582	Sgk3	57.145	15.5	53	6	6	2	1	1	2	2	2	1	1	2	2	5	1	1	1	1	1	1	1	3	4	3	2	4	2	2	2	3	4	2	2	3	2	3	4	3	3	3	5	5
O88398	Advillin OS=Mus musculus OX=10090 GN=Avil PE=1 SV=2	15.403	Up	0.0004594	Avil	92.031	22	46	14	14	0	0	0	0	0	0	0	0	0	0	0	0	0	0	0	0	0	0	0	1	1	10	8	8	4	5	9	0	0	3	0	0	1	2	1	0	2	3	1
P21958	Antigen peptide transporter 1 OS=Mus musculus OX=10090 GN=Tap1 PE=1 SV=3	1.807	Up	0.0025362	Tap1	78.863	25.7	167	13	13	3	6	5	4	5	5	8	6	4	6	5	6	6	8	5	6	6	9	6	4	7	8	5	9	9	9	7	6	7	8	7	9	8	10	9	8	10	10	7
Q9BDB7	Interferon-induced protein 44-like OS=Mus musculus OX=10090 GN=Ifi44l PE=2 SV=2	2.051	Up	9.5548e-05	Ifi44l	49.679	29.1	252	11	11	10	8	9	8	8	8	11	10	9	9	9	7	8	11	8	12	10	10	9	6	9	10	9	10	11	13	10	10	10	10	10	9	10	10	10	10	10	9	10
Q00262	Syntaxin-2 OS=Mus musculus OX=10090 GN=Stx2 PE=1 SV=1	0.59	Down	0.030677	Stx2	33.177	15.6	17	4	4	1	0	1	0	0	0	0	0	1	1	1	1	1	1	0	1	0	0	3	2	1	1	0	1	0	0	0	3	3	3	0	2	3	2	2	3	4	4	3
Q9Z2B9	Ribosomal protein S6 kinase alpha-4 OS=Mus musculus OX=10090 GN=Rps6ka4 PE=1 SV=2	0.601	Down	0.023023	Rps6ka4	85.651	9.8	24	6	6	1	1	1	1	2	1	1	3	1	1	1	1	1	0	0	0	0	0	2	2	2	0	1	0	1	0	0	2	1	3	3	4	2	3	4	2	2	1	3
Q8R5F7	Interferon-induced helicase C domain-containing protein 1 OS=Mus musculus OX=10090 GN=Ifih1 PE=1 SV=1	3.475	Up	0.00130353	Ifih1	115.97	38.5	172	26	26	0	1	2	2	3	1	5	8	6	1	1	2	10	9	11	14	8	12	2	2	1	6	8	12	15	13	17	10	7	10	17	8	11	17	16	14	10	9	9
Q9DCN1	Peroxisomal NADH pyrophosphatase NUDT12 OS=Mus musculus OX=10090 GN=Nudt12 PE=1 SV=1	1.627	Up	0.027576	Nudt12	51.51	7.4	29	3	3	0	1	1	1	1	0	1	0	1	1	0	1	1	2	2	1	1	1	0	1	1	2	2	2	1	2	2	2	1	1	2	1	1	2	1	2	2	2	2
P99029	Peroxiredoxin-5, mitochondrial OS=Mus musculus OX=10090 GN=Prdx5 PE=1 SV=2	1.511	Up	0.017758	Prdx5	21.897	57.1	218	12	12	6	8	5	8	10	7	10	9	7	7	5	6	8	8	8	10	8	7	9	8	8	9	9	10	10	8	10	9	8	10	9	8	9	11	8	8	9	8	10
Q8R0F8	Acylpyruvase FAHD1, mitochondrial OS=Mus musculus OX=10090 GN=Fahd1 PE=1 SV=2	0.465	Down	0.0182583	Fahd1	25.172	40.1	61	7	6	1	1	2	3	3	2	2	2	2	4	3	2	3	3	1	1	1	3	4	3	4	2	2	3	2	1	1	3	3	3	4	3	3	3	2	3	5	5	5
Q78IK2	ATP synthase membrane subunit DAPIT, mitochondrial OS=Mus musculus OX=10090 GN=Atp5md PE=1 SV=1	0.532	Down	0.023177	Atp5md	6.3814	44.8	47	4	4	2	2	1	2	1	4	1	4	2	3	2	1	2	1	2	1	1	2	3	2	2	0	1	2	1	1	1	4	3	2	3	4	4	3	4	4	4	3	2
O88878	AN1-type zinc finger protein 5 OS=Mus musculus OX=10090 GN=Zfand5 PE=1 SV=1	0.517	Down	0.032159	Zfand5	23.058	33.8	23	3	3	1	1	2	2	3	3	2	2	2	1	2	0	0	0	0	0	0	0	0	0	1	0	0	0	1	0	0	3	2	3	2	3	3	3	2	3	2	2	2
P46414	Cyclin-dependent kinase inhibitor 1B OS=Mus musculus OX=10090 GN=Cdkn1b PE=1 SV=2	0.619	Down	0.02232	Cdkn1b	22.193	24.4	33	3	3	1	0	0	2	1	1	0	0	2	2	2	1	2	2	1	2	1	1	2	3	1	3	0	0	2	1	0	2	1	1	2	3	2	1	0	2	3	2	3
P23708	Nuclear transcription factor Y subunit alpha OS=Mus musculus OX=10090 GN=Nfya PE=1 SV=2	0.428	Down	0.00151853	Nfya	36.778	12.1	35	2	2	2	1	1	2	0	1	1	2	1	1	2	1	1	1	1	2	1	2	2	2	2	1	1	1	2	0	1	2	1	2	2	1	2	2	2	2	2	2	2
Q8R0F3	Formylglycine-generating enzyme OS=Mus musculus OX=10090 GN=Sumf1 PE=1 SV=2	1.794	Up	0.0025963	Sumf1	40.659	30.9	59	7	7	2	2	2	1	2	2	1	2	0	4	2	1	3	2	1	3	1	2	2	3	2	2	3	4	4	4	2	3	3	2	3	5	5	4	4	2	5	2	4
Q08874	Microphthalmia-associated transcription factor OS=Mus musculus OX=10090 GN=Mitf PE=1 SV=4	0.525	Down	0.0192761	Mitf	58.605	15.6	50	6	4	2	1	2	2	3	3	1	1	2	3	3	1	1	0	1	2	0	2	2	3	3	1	1	2	3	3	2	4	6	5	5	6	6	5	3	4	5	6	4
Q8BG67	Protein EFR3 homolog A OS=Mus musculus OX=10090 GN=Efr3a PE=1 SV=1	0.549	Down	0.0076819	Efr3a	92.612	17.1	51	10	9	1	2	2	2	0	2	3	1	0	5	2	3	1	1	0	2	1	2	4	5	3	2	1	2	2	1	1	8	7	8	5	6	7	9	6	8	8	8	9
Q9DBU3	Serine/threonine-protein kinase RIO3 OS=Mus musculus OX=10090 GN=Riok3 PE=1 SV=3	1.545	Up	0.036465	Riok3	58.704	23.5	84	8	7	0	0	0	5	3	4	3	6	4	3	3	3	4	4	3	3	6	6	4	1	3	2	1	4	5	2	2	4	2	2	6	6	6	6	7	6	7	6	4
Q924S8	Sprouty-related, EVH1 domain-containing protein 1 OS=Mus musculus OX=10090 GN=Spred1 PE=1 SV=1	0.633	Down	0.037364	Spred1	50.664	32.4	112	10	10	4	4	7	4	2	4	4	1	2	8	5	6	3	5	3	3	3	1	6	7	5	1	3	7	5	5	4	9	3	9	8	6	9	9	7	6	9	9	10
P14234	Tyrosine-protein kinase Fgr OS=Mus musculus OX=10090 GN=Fgr PE=1 SV=2	0.603	Down	0.0028997	Fgr	58.866	24.6	56	8	8	1	1	1	5	5	6	2	3	2	1	1	2	3	2	3	2	1	4	2	2	2	0	1	1	1	1	1	4	3	4	7	7	8	4	5	5	4	5	6
Q8BH24	Transmembrane 9 superfamily member 4 OS=Mus musculus OX=10090 GN=Tm9sf4 PE=1 SV=1	1.51	Up	0.0051836	Tm9sf4	74.692	24.6	218	12	11	8	9	7	7	8	9	8	9	7	7	8	6	10	10	7	6	8	8	9	10	9	8	8	8	7	10	7	10	10	10	9	9	8	8	9	9	9	8	8
Q8R502	Volume-regulated anion channel subunit LRRC8C OS=Mus musculus OX=10090 GN=Lrrc8c PE=1 SV=1	0.433	Down	0.0002385	Lrrc8c	92.371	10.7	37	6	5	1	1	3	1	2	2	2	1	1	2	3	1	0	1	1	1	1	0	2	3	2	1	0	1	2	1	1	3	4	4	5	4	4	3	5	4	3	4	5
P70347	TRAF family member-associated NF-kappa-B activator OS=Mus musculus OX=10090 GN=Tank PE=1 SV=1	1.512	Up	0.0094418	Tank	50.939	15	36	5	5	0	0	0	0	0	2	0	2	2	0	2	2	1	2	2	2	2	1	1	2	2	2	1	2	3	2	1	2	1	2	2	3	2	4	2	3	2	3	3
Q6PGG6	Guanine nucleotide-binding protein-like 3-like protein OS=Mus musculus OX=10090 GN=Gnl3l PE=1 SV=1	0.449	Down	0.0057422	Gnl3l	65.194	17.2	64	6	6	3	3	3	3	4	2	2	3	4	1	1	2	1	1	1	2	1	2	4	5	4	2	2	1	2	3	2	4	5	6	4	4	6	5	5	5	2	6	6
Q9Z1G4	V-type proton ATPase 116 kDa subunit a isoform 1 OS=Mus musculus OX=10090 GN=Atp6v0a1 PE=1 SV=3	1.887	Up	2.0786e-05	Atp6v0a1	96.466	23.7	225	17	15	3	4	4	7	6	6	4	6	5	8	7	8	8	14	8	12	14	11	9	9	8	11	11	6	8	15	13	13	12	11	14	13	13	12	13	13	15	14	13
Q60775	ETS-related transcription factor Elf-1 OS=Mus musculus OX=10090 GN=Elf1 PE=1 SV=1	0.553	Down	0.0006964	Elf1	66.22	22.5	100	8	7	5	5	4	4	4	4	5	3	4	4	3	5	3	3	3	3	4	2	3	4	4	3	4	4	3	3	4	7	7	8	8	7	6	5	6	6	8	6	8
E9Q555	E3 ubiquitin-protein ligase RNF213 OS=Mus musculus OX=10090 GN=Rnf213 PE=1 SV=2	1.629	Up	2.229e-05	Rnf213	584.78	41.3	2510	172	172	70	72	67	87	87	78	106	107	89	77	80	80	104	105	115	117	114	108	78	66	81	91	82	100	112	118	119	113	112	131	130	126	132	143	145	127	131	126	130
Q9CQA9	Cancer-related nucleoside-triphosphatase homolog OS=Mus musculus OX=10090 GN=Ntpcr PE=1 SV=1	0.642	Down	0.00131914	Ntpcr	20.667	50.5	72	6	6	3	3	3	4	2	3	3	2	2	3	2	3	1	2	4	1	1	4	3	6	2	1	2	3	3	3	3	6	5	5	5	6	5	5	5	5	5	4	6
P35831	Tyrosine-protein phosphatase non-receptor type 12 OS=Mus musculus OX=10090 GN=Ptpn12 PE=1 SV=3	1.533	Up	0.0151592	Ptpn12	86.525	36.8	179	21	21	2	6	2	6	6	6	5	7	3	5	4	8	11	9	8	9	9	7	6	2	6	7	7	9	7	9	13	8	10	8	14	14	15	14	12	10	15	13	14
Q8CH02	SURP and G-patch domain-containing protein 1 OS=Mus musculus OX=10090 GN=Sugp1 PE=1 SV=1	0.611	Down	0.00100367	Sugp1	72.648	22.7	84	10	10	5	0	3	4	3	2	5	4	3	6	4	4	1	3	2	4	3	3	6	4	5	1	0	4	1	3	1	7	5	9	9	8	6	8	9	6	8	9	9
Q91WR3	Activating signal cointegrator 1 complex subunit 2 OS=Mus musculus OX=10090 GN=Ascc2 PE=1 SV=1	1.938	Up	0.0033982	Ascc2	85.652	17.4	52	11	11	0	1	1	0	0	0	1	1	1	0	2	1	4	2	2	4	4	2	2	1	1	3	3	3	3	4	6	4	5	9	5	4	8	9	6	3	8	8	6
P24288	Branched-chain-amino-acid aminotransferase, cytosolic OS=Mus musculus OX=10090 GN=Bcat1 PE=1 SV=2	1.535	Up	0.0119405	Bcat1	42.791	30.6	158	11	11	5	7	6	5	8	5	6	6	7	7	4	5	7	7	5	7	7	9	5	5	4	5	5	6	5	4	6	8	10	9	7	8	7	9	6	8	9	6	7
Q80XP8	Protein FAM76B OS=Mus musculus OX=10090 GN=Fam76b PE=1 SV=1	0.661	Down	0.026516	Fam76b	38.555	28	42	8	7	1	2	5	4	0	0	1	2	1	2	3	2	2	0	0	1	1	0	4	2	3	1	1	0	1	3	0	5	2	8	5	3	5	7	5	6	3	7	5
Q64282	Interferon-induced protein with tetratricopeptide repeats 1 OS=Mus musculus OX=10090 GN=Ifit1 PE=1 SV=2	9.565	Up	0.000159809	Ifit1	53.737	48.6	121	15	15	0	0	0	1	2	1	6	7	4	0	0	0	7	5	5	12	10	13	0	0	0	4	4	6	10	13	11	2	2	1	3	5	4	11	11	7	4	4	2
Q2EMV9	Protein mono-ADP-ribosyltransferase PARP14 OS=Mus musculus OX=10090 GN=Parp14 PE=1 SV=3	1.515	Up	0.00138174	Parp14	203.8	28.3	354	39	39	6	11	11	13	12	13	17	16	19	12	7	9	11	13	15	14	18	18	13	13	6	12	11	15	16	16	17	26	20	27	32	29	28	32	31	28	24	24	24
Q05769	Prostaglandin G/H synthase 2 OS=Mus musculus OX=10090 GN=Ptgs2 PE=1 SV=1	2.474	Up	0.033881	Ptgs2	69.012	42.4	268	19	18	0	0	0	20	20	20	22	25	25	0	0	0	10	9	10	20	20	22	0	0	1	2	4	5	10	9	14	4	3	7	15	18	16	19	17	18	4	4	3
Q60766	Immunity-related GTPase family M protein 1 OS=Mus musculus OX=10090 GN=Irgm1 PE=1 SV=1	2.047	Up	0.0026823	Irgm1	46.551	24.4	125	11	11	1	2	4	4	7	6	5	5	4	5	4	4	4	4	5	7	5	6	4	5	4	4	4	5	4	7	6	8	6	8	8	8	10	11	9	10	9	8	8
Q9D0F3	Protein ERGIC-53 OS=Mus musculus OX=10090 GN=Lman1 PE=1 SV=1	1.521	Up	5.5891e-07	Lman1	57.788	39.1	375	19	19	18	13	12	11	15	12	13	13	10	10	13	12	15	15	16	15	14	13	14	12	13	18	16	16	13	17	16	15	12	14	16	15	14	12	15	14	13	14	13
Q9R002	Interferon-activable protein 202 OS=Mus musculus OX=10090 GN=Ifi202 PE=1 SV=3	9.237	Up	0.0005448	Ifi202	50.466	28.1	94	12	12	0	0	0	0	1	1	1	1	2	0	0	0	5	4	7	11	8	11	0	0	0	3	2	5	9	10	13	1	1	2	4	6	5	9	4	4	2	1	4
Q9CVD2	Ataxin-3 OS=Mus musculus OX=10090 GN=Atxn3 PE=1 SV=2	0.482	Down	0.023521	Atxn3	40.533	36.6	68	10	9	3	1	2	4	3	4	3	2	1	5	4	4	2	4	2	2	4	1	3	2	5	1	1	1	2	1	1	7	5	8	7	7	7	5	8	7	7	7	9
Q3TRM4	Neuropathy target esterase OS=Mus musculus OX=10090 GN=Pnpla6 PE=1 SV=2	1.658	Up	0.0024399	Pnpla6	149.54	11	81	10	10	1	2	2	1	3	1	1	2	2	3	2	4	5	4	3	3	4	7	4	2	1	4	1	4	6	5	4	6	6	4	4	9	5	4	7	5	7	5	8
Q61235	Beta-2-syntrophin OS=Mus musculus OX=10090 GN=Sntb2 PE=1 SV=2	2.489	Up	0.0071625	Sntb2	56.381	14	31	6	6	0	0	3	2	1	1	2	1	1	0	2	1	1	1	2	1	1	1	0	1	0	0	2	1	2	2	2	1	1	5	4	2	4	4	3	2	4	5	5
P70158	Acid sphingomyelinase-like phosphodiesterase 3a OS=Mus musculus OX=10090 GN=Smpdl3a PE=1 SV=2	0.56	Down	0.034918	Smpdl3a	49.857	18.9	17	4	4	0	1	1	0	0	0	0	0	0	2	1	1	0	1	0	0	0	0	1	4	2	1	1	1	0	0	0	1	2	2	1	2	2	1	0	2	2	3	3
A6H5X4	PHD finger protein 11 OS=Mus musculus OX=10090 GN=Phf11 PE=2 SV=1	1.751	Up	0.0036647	Phf11	37.728	20.2	105	6	6	3	2	4	3	4	3	4	5	4	4	4	3	1	4	3	7	6	5	3	4	2	4	3	3	6	5	6	4	3	4	4	3	4	4	4	5	5	3	4
Q8R180	ERO1-like protein alpha OS=Mus musculus OX=10090 GN=Ero1a PE=1 SV=2	2.084	Up	0.0109027	Ero1a	54.084	62.3	487	26	25	10	12	13	11	16	14	12	10	9	16	16	19	22	22	23	16	21	20	20	14	23	24	24	25	22	28	25	19	20	20	21	19	19	19	19	18	19	20	21
Q3TNA1	Xylulose kinase OS=Mus musculus OX=10090 GN=Xylb PE=1 SV=1	0.588	Down	0.041543	Xylb	59.543	12.7	32	5	5	1	1	1	1	0	2	1	1	1	2	2	1	1	1	1	2	0	1	2	2	3	1	0	1	2	1	0	4	3	4	4	4	3	3	3	3	5	4	4
Q9D855	Cytochrome b-c1 complex subunit 7 OS=Mus musculus OX=10090 GN=Uqcrb PE=1 SV=3	1.503	Up	0.038797	Uqcrb	13.527	47.7	125	7	7	6	2	7	6	3	6	7	5	5	6	5	6	4	3	3	2	4	4	3	7	3	7	7	4	4	3	3	6	5	6	6	6	7	7	6	6	7	6	7
Q7TMV3	FAST kinase domain-containing protein 5, mitochondrial OS=Mus musculus OX=10090 GN=Fastkd5 PE=2 SV=1	1.597	Up	0.033557	Fastkd5	86.599	9.8	39	5	5	1	0	2	1	1	2	2	1	2	2	2	2	1	2	2	1	3	2	0	0	0	1	2	2	1	2	2	4	0	4	5	3	4	4	2	4	4	5	4
P59808	SAM and SH3 domain-containing protein 1 OS=Mus musculus OX=10090 GN=Sash1 PE=1 SV=1	1.577	Up	0.009838	Sash1	135.59	13.7	91	10	10	1	0	2	5	5	7	7	5	4	1	2	2	2	3	3	3	4	3	2	2	4	2	3	3	7	5	4	6	3	6	8	8	9	9	7	6	5	5	4
Q9WUA6	RAC-gamma serine/threonine-protein kinase OS=Mus musculus OX=10090 GN=Akt3 PE=1 SV=1	2.244	Up	0.0065991	Akt3	55.714	18	24	7	2	0	1	1	0	0	0	0	1	0	1	1	1	1	1	2	1	1	1	1	1	1	2	0	2	1	2	1	6	4	5	5	6	5	4	5	6	7	7	5
Q91X20	Set1/Ash2 histone methyltransferase complex subunit ASH2 OS=Mus musculus OX=10090 GN=Ash2l PE=1 SV=1	0.636	Down	0.0118573	Ash2l	68.249	23.9	98	10	10	4	4	5	2	4	5	5	5	5	4	4	5	5	2	2	3	2	4	5	4	3	2	4	2	1	3	4	8	5	8	7	7	7	8	7	8	6	8	8
P54987	Cis-aconitate decarboxylase OS=Mus musculus OX=10090 GN=Acod1 PE=1 SV=2	21.845	Up	1.2833e-06	Acod1	53.758	63.9	523	23	23	1	0	1	32	26	34	30	29	28	2	0	0	28	27	28	41	36	35	1	0	0	21	15	20	27	32	29	8	7	8	23	23	23	22	22	21	11	8	10
O88736	3-keto-steroid reductase OS=Mus musculus OX=10090 GN=Hsd17b7 PE=1 SV=1	1.513	Up	0.0048809	Hsd17b7	37.316	33.5	108	9	9	3	4	4	2	2	4	4	5	3	3	3	3	5	3	3	4	3	4	3	5	4	5	7	4	7	6	5	6	5	6	7	7	5	8	7	6	5	6	5
Q9Z2D1	Myotubularin-related protein 2 OS=Mus musculus OX=10090 GN=Mtmr2 PE=1 SV=3	0.617	Down	0.0024376	Mtmr2	73.231	21.9	55	9	9	1	4	3	3	3	3	1	1	3	5	2	2	2	1	1	0	0	0	5	3	3	2	2	1	1	1	2	6	7	7	5	5	6	6	7	6	7	6	6
P59759	Myocardin-related transcription factor B OS=Mus musculus OX=10090 GN=Mrtfb PE=1 SV=1	0.529	Down	0.0111803	Mrtfb	117.55	5.4	13	3	3	0	0	1	0	1	0	1	0	0	1	1	0	0	0	1	0	0	0	1	3	1	0	0	1	1	0	0	2	2	3	1	3	2	2	3	2	2	3	1
Q4QQM4	Tumor protein p53-inducible protein 11 OS=Mus musculus OX=10090 GN=Trp53i11 PE=1 SV=1	0.488	Down	0.0028786	Trp53i11	20.91	19	56	5	5	5	3	5	3	2	4	3	4	3	3	2	4	1	1	1	1	1	0	2	3	2	1	0	1	0	0	1	5	4	5	4	4	4	5	5	5	4	4	4
[truncated: 105 more columns]

## Sheet: M28_24hvsM28_4h
Protein accession	Protein description	M28_24h/M28_4h Ratio	Regulated Type	M28_24h/M28_4h P value	Gene name	Mol. weight [kDa]	Sequence coverage [%]	MS/MS Counts	Peptides	Unique peptides	MS/MS Count KB_4h_1	MS/MS Count KB_4h_2	MS/MS Count KB_4h_3	MS/MS Count M28_4h_1	MS/MS Count M28_4h_2	MS/MS Count M28_4h_3	MS/MS Count Q_4h_1	MS/MS Count Q_4h_2	MS/MS Count Q_4h_3	MS/MS Count KB_24h_1	MS/MS Count KB_24h_2	MS/MS Count KB_24h_3	MS/MS Count M28_24h_1	MS/MS Count M28_24h_2	MS/MS Count M28_24h_3	MS/MS Count Q_24h_1	MS/MS Count Q_24h_2	MS/MS Count Q_24h_3	MS/MS Count KB_48h_1	MS/MS Count KB_48h_2	MS/MS Count KB_48h_3	MS/MS Count M28_48h_1	MS/MS Count M28_48h_2	MS/MS Count M28_48h_3	MS/MS Count Q_48h_1	MS/MS Count Q_48h_2	MS/MS Count Q_48h_3	Peptides KB_4h_1	Peptides KB_4h_2	Peptides KB_4h_3	Peptides M28_4h_1	Peptides M28_4h_2	Peptides M28_4h_3	Peptides Q_4h_1	Peptides Q_4h_2	Peptides Q_4h_3	Peptides KB_24h_1	Peptides KB_24h_2	Peptides KB_24h_3
Q3UA16	Kinetochore protein Spc25 OS=Mus musculus OX=10090 GN=Spc25 PE=2 SV=1	0.665	Down	0.003124	Spc25	26.457	28.8	54	5	5	5	3	4	3	2	2	3	3	3	3	0	1	2	2	2	0	1	1	2	3	3	2	1	1	1	1	0	5	5	4	5	4	4	4	4	5	3	5	5
P97808	FXYD domain-containing ion transport regulator 5 OS=Mus musculus OX=10090 GN=Fxyd5 PE=1 SV=3	0.157	Down	0.0020992	Fxyd5	19.454	62.4	76	6	6	4	4	8	3	3	3	4	2	2	3	1	2	1	1	1	1	0	1	5	4	4	2	2	3	4	4	4	4	4	4	4	4	3	4	4	3	4	3	4
Q9CR50	RING finger and CHY zinc finger domain-containing protein 1 OS=Mus musculus OX=10090 GN=Rchy1 PE=1 SV=1	1.626	Up	0.00047789	Rchy1	30.014	24.9	56	5	5	1	0	1	1	1	2	1	1	0	3	3	5	3	4	2	1	3	2	3	3	2	2	1	3	3	2	3	4	3	3	4	3	4	4	4	1	5	4	5
Q64339	Ubiquitin-like protein ISG15 OS=Mus musculus OX=10090 GN=Isg15 PE=1 SV=4	3.293	Up	6.1247e-05	Isg15	17.897	47.8	124	8	8	1	2	0	3	3	4	4	5	5	2	3	1	7	4	6	7	9	9	1	1	2	6	6	4	10	10	9	3	3	3	4	5	5	6	7	5	5	5	3
Q8K4Q8	Collectin-12 OS=Mus musculus OX=10090 GN=Colec12 PE=1 SV=1	0.257	Down	0.00120043	Colec12	81.303	12.7	89	9	9	6	5	8	3	6	6	6	6	3	2	4	3	1	1	1	1	0	0	3	6	5	1	2	2	3	3	2	7	8	8	7	7	6	8	6	4	4	6	6
Q64FW2	All-trans-retinol 13,14-reductase OS=Mus musculus OX=10090 GN=Retsat PE=1 SV=3	0.572	Down	0.0114381	Retsat	67.334	27.8	82	10	10	4	7	5	5	4	4	6	2	4	3	1	3	3	3	2	1	2	2	4	3	1	3	1	2	3	1	3	7	8	8	8	7	8	7	6	7	7	6	6
P35456	Urokinase plasminogen activator surface receptor OS=Mus musculus OX=10090 GN=Plaur PE=1 SV=1	0.385	Down	0.0053365	Plaur	35.428	12.8	35	3	3	1	1	1	3	3	2	2	2	3	1	1	1	1	2	1	2	1	2	0	0	1	0	1	0	1	1	1	2	2	3	3	3	2	2	3	3	1	1	1
Q7TPM1	Protein PRRC2B OS=Mus musculus OX=10090 GN=Prrc2b PE=1 SV=1	0.47	Down	0.0025419	Prrc2b	160.91	11.3	69	11	8	3	1	3	5	6	6	6	4	3	6	2	4	3	0	2	2	2	2	0	1	1	2	1	1	0	2	1	7	7	7	9	9	10	11	9	10	10	7	10
Q9CQL7	MORF4 family-associated protein 1 OS=Mus musculus OX=10090 GN=Mrfap1 PE=1 SV=1	0.146	Down	0.0153808	Mrfap1	14.194	36	53	3	3	5	3	5	5	4	3	4	4	5	0	2	0	0	1	0	2	2	1	0	0	3	0	1	0	1	1	1	3	3	3	3	3	2	3	3	3	2	2	1
Q9WV96	Mitochondrial import inner membrane translocase subunit Tim10 B OS=Mus musculus OX=10090 GN=Timm10b PE=1 SV=1	0.58	Down	0.0020788	Timm10b	11.314	65	81	5	5	3	3	5	3	4	5	3	3	4	4	3	3	2	2	2	2	2	3	3	4	2	3	3	3	3	3	1	3	4	5	3	3	3	4	3	5	5	2	3
P62852	40S ribosomal protein S25 OS=Mus musculus OX=10090 GN=Rps25 PE=1 SV=1	0.612	Down	5.6481e-08	Rps25	13.742	36.8	100	6	6	4	3	5	5	4	4	4	3	4	5	3	4	5	2	3	3	4	3	2	7	5	3	4	2	3	3	3	6	6	6	6	5	5	6	5	5	6	6	6
A1L314	Macrophage-expressed gene 1 protein OS=Mus musculus OX=10090 GN=Mpeg1 PE=1 SV=1	0.229	Down	1.95424e-05	Mpeg1	78.39	32.7	299	18	18	14	14	18	16	19	15	13	18	19	17	18	17	5	4	6	9	7	10	12	12	9	3	4	5	6	3	6	16	17	18	17	17	18	17	17	17	18	17	18
Q8VD58	Protein EVI2B OS=Mus musculus OX=10090 GN=Evi2b PE=1 SV=1	1.633	Up	0.00025954	Evi2b	47.993	12.8	95	5	5	4	4	5	3	3	4	2	4	4	3	3	3	5	5	3	3	2	4	4	2	3	3	4	5	4	3	3	4	4	5	5	4	4	4	5	4	5	4	5
P51569	Alpha-galactosidase A OS=Mus musculus OX=10090 GN=Gla PE=1 SV=1	1.794	Up	0.0046765	Gla	47.642	25.1	88	8	8	2	2	2	0	1	3	1	2	2	5	4	4	5	1	4	4	4	1	7	4	4	4	6	4	2	5	5	5	3	7	8	6	5	6	7	6	8	7	7
Q9DC29	ATP-binding cassette sub-family B member 6, mitochondrial OS=Mus musculus OX=10090 GN=Abcb6 PE=1 SV=1	2.399	Up	0.0027381	Abcb6	93.769	14.7	68	9	8	1	0	1	1	2	1	3	2	2	1	2	3	3	3	4	6	4	6	0	1	3	3	3	1	5	4	3	6	5	6	5	5	7	6	7	4	4	8	8
Q8BYW1	Rho GTPase-activating protein 25 OS=Mus musculus OX=10090 GN=Arhgap25 PE=1 SV=2	1.665	Up	0.0038565	Arhgap25	73.382	44.1	133	18	17	2	2	4	2	4	2	3	2	4	8	8	5	4	5	5	5	5	7	10	6	6	5	4	5	7	7	6	9	10	13	12	11	13	13	10	13	14	14	13
Q8BX57	PX domain-containing protein kinase-like protein OS=Mus musculus OX=10090 GN=Pxk PE=1 SV=2	1.795	Up	0.00068398	Pxk	65.23	34.2	130	13	13	6	6	4	4	5	5	5	2	4	6	6	4	5	5	3	6	6	5	4	5	4	4	4	7	6	4	5	9	9	7	8	9	10	9	9	8	9	9	8
P10833	Ras-related protein R-Ras OS=Mus musculus OX=10090 GN=Rras PE=1 SV=1	4.66	Up	0.0022359	Rras	23.764	28.9	44	4	3	0	0	0	0	1	0	0	0	1	3	1	2	2	3	3	1	3	3	2	1	2	3	2	3	3	3	2	2	2	3	2	3	3	3	3	2	4	4	4
Q8VHI3	GDP-fucose protein O-fucosyltransferase 2 OS=Mus musculus OX=10090 GN=Pofut2 PE=1 SV=1	1.591	Up	0.0102419	Pofut2	49.429	27.5	90	9	9	2	0	3	2	3	3	2	1	2	2	5	5	4	2	4	4	4	2	3	5	5	2	1	4	8	7	5	5	4	7	6	6	7	7	6	5	6	6	8
Q8CH72	E3 ubiquitin-protein ligase TRIM32 OS=Mus musculus OX=10090 GN=Trim32 PE=1 SV=2	0.646	Down	0.00114188	Trim32	72.057	22.9	126	10	10	4	4	5	8	7	6	6	6	5	7	3	8	7	5	5	6	5	3	2	6	5	1	3	2	2	5	0	6	7	9	10	8	8	8	8	7	10	7	10
Q9DBY1	E3 ubiquitin-protein ligase synoviolin OS=Mus musculus OX=10090 GN=Syvn1 PE=1 SV=3	1.776	Up	0.0044238	Syvn1	67.296	3.9	58	3	3	2	3	2	2	2	3	2	2	2	2	2	2	2	2	2	2	2	3	2	2	0	4	2	2	2	2	3	1	2	1	2	1	3	2	1	1	1	1	2
Q923D2	Flavin reductase (NADPH) OS=Mus musculus OX=10090 GN=Blvrb PE=1 SV=3	2.848	Up	8.0753e-05	Blvrb	22.197	70.4	216	10	10	4	4	5	6	10	6	5	6	4	7	6	6	11	11	11	11	10	11	6	8	6	10	6	11	13	12	10	7	8	10	7	9	6	7	7	6	7	6	8
Q60953	Protein PML OS=Mus musculus OX=10090 GN=Pml PE=1 SV=3	1.535	Up	0.000124127	Pml	98.241	34.6	197	20	20	6	2	6	7	4	3	12	7	6	8	5	5	9	8	10	8	7	12	5	7	6	9	5	7	10	9	14	13	9	15	12	14	13	16	14	12	14	13	13
Q9D8Y7	Tumor necrosis factor alpha-induced protein 8-like protein 2 OS=Mus musculus OX=10090 GN=Tnfaip8l2 PE=1 SV=1	1.893	Up	0.0079011	Tnfaip8l2	20.615	44.6	89	5	5	1	3	2	2	3	1	3	2	1	5	4	4	3	5	4	2	2	5	3	6	4	4	3	4	4	4	5	2	3	3	2	3	5	3	2	2	5	4	4
Q9JKF6	Nectin-1 OS=Mus musculus OX=10090 GN=Nectin1 PE=1 SV=3	0.561	Down	0.004162	Nectin1	57.034	21.7	44	9	9	7	3	5	0	0	0	0	1	0	3	2	3	0	0	0	0	0	0	4	5	4	1	2	1	2	0	1	8	5	7	6	5	4	4	3	4	4	4	5
P45377	Aldose reductase-related protein 2 OS=Mus musculus OX=10090 GN=Akr1b8 PE=1 SV=2	1.596	Up	2.2019e-05	Akr1b8	36.12	47.2	271	9	8	10	5	11	7	9	10	10	9	7	9	11	11	13	11	11	11	11	8	11	6	8	11	11	12	11	14	13	7	5	7	8	8	8	7	7	7	8	7	7
Q9D5V6	Synapse-associated protein 1 OS=Mus musculus OX=10090 GN=Syap1 PE=1 SV=1	1.507	Up	0.0056164	Syap1	41.349	52.3	141	13	13	5	3	6	7	5	5	3	5	4	6	6	2	6	4	6	4	6	6	6	5	5	6	4	7	7	7	5	10	10	11	10	9	11	8	10	10	10	9	9
P43406	Integrin alpha-V OS=Mus musculus OX=10090 GN=Itgav PE=1 SV=2	0.41	Down	8.3902e-05	Itgav	115.36	21.6	125	18	18	9	7	10	5	5	4	11	13	7	5	6	5	1	2	3	0	2	3	2	7	5	1	3	1	3	3	2	12	10	13	9	13	10	14	13	10	12	14	10
Q921W4	Quinone oxidoreductase-like protein 1 OS=Mus musculus OX=10090 GN=Cryzl1 PE=1 SV=1	1.63	Up	0.00108393	Cryzl1	38.725	43.7	192	11	11	5	3	6	6	6	6	4	4	6	8	7	8	9	10	7	7	6	9	7	10	9	7	9	8	10	8	7	6	7	8	8	7	7	7	8	8	9	8	8
Q9Z0R9	Acyl-CoA 6-desaturase OS=Mus musculus OX=10090 GN=Fads2 PE=1 SV=1	0.626	Down	0.000156511	Fads2	52.387	28.2	182	11	11	9	12	10	9	9	9	9	8	7	8	7	6	6	8	9	5	5	7	6	7	4	2	5	3	4	5	3	10	9	10	10	10	9	9	8	10	8	9	7
Q4LDD4	Arf-GAP with Rho-GAP domain, ANK repeat and PH domain-containing protein 1 OS=Mus musculus OX=10090 GN=Arap1 PE=1 SV=2	1.554	Up	0.00148249	Arap1	162.27	29.1	389	32	32	6	7	9	14	7	15	10	9	9	16	13	18	19	15	13	18	25	24	15	12	14	16	16	17	18	18	16	13	14	18	22	19	20	20	18	14	23	20	23
P62858	40S ribosomal protein S28 OS=Mus musculus OX=10090 GN=Rps28 PE=1 SV=1	0.358	Down	0.0107172	Rps28	7.8409	52.2	78	4	4	2	3	2	3	4	3	2	5	3	3	2	3	4	2	3	2	2	4	4	4	2	2	5	2	2	2	3	4	4	3	4	4	2	3	3	4	2	3	3
Q9CPS7	RNA-binding protein PNO1 OS=Mus musculus OX=10090 GN=Pno1 PE=1 SV=1	0.605	Down	0.0043756	Pno1	27.453	56.5	193	10	10	6	6	7	11	7	9	10	8	5	8	11	7	6	5	5	6	4	8	6	8	10	6	6	5	8	6	9	10	8	10	10	8	9	10	10	8	10	10	9
P50396	Rab GDP dissociation inhibitor alpha OS=Mus musculus OX=10090 GN=Gdi1 PE=1 SV=3	1.711	Up	0.00024042	Gdi1	50.521	60.9	180	20	14	3	5	5	4	6	6	8	6	4	5	6	3	7	8	7	8	8	6	8	6	6	9	8	9	9	11	9	13	13	17	14	15	17	16	14	12	15	17	14
Q3TIR3	Synembryn-A OS=Mus musculus OX=10090 GN=Ric8a PE=1 SV=2	1.507	Up	0.00030318	Ric8a	59.846	41.9	178	16	16	5	3	6	8	7	7	5	6	4	6	6	8	9	9	8	9	10	8	6	7	3	6	5	4	10	7	6	12	5	13	9	13	8	10	10	9	13	13	13
Q80XN0	D-beta-hydroxybutyrate dehydrogenase, mitochondrial OS=Mus musculus OX=10090 GN=Bdh1 PE=1 SV=2	1.768	Up	0.00051763	Bdh1	38.299	27.7	62	7	7	2	0	2	2	1	0	2	2	2	2	2	3	5	2	3	3	1	3	3	2	1	3	1	2	5	4	4	6	4	7	5	5	6	4	5	4	5	6	5
Q9JLR9	HIG1 domain family member 1A, mitochondrial OS=Mus musculus OX=10090 GN=Higd1a PE=1 SV=1	0.632	Down	0.035405	Higd1a	10.425	28.4	23	2	2	1	1	1	0	1	1	1	1	2	1	1	1	1	0	1	1	1	1	1	1	1	0	0	1	1	0	1	2	2	2	1	2	2	2	2	2	2	2	2
P08003	Protein disulfide-isomerase A4 OS=Mus musculus OX=10090 GN=Pdia4 PE=1 SV=3	1.533	Up	1.52183e-05	Pdia4	71.982	54.7	859	37	37	29	32	34	29	32	27	34	29	27	29	28	34	32	36	38	33	29	33	28	30	29	35	41	35	31	32	33	33	31	35	34	32	33	34	32	31	34	33	34
Q9D1M7	Peptidyl-prolyl cis-trans isomerase FKBP11 OS=Mus musculus OX=10090 GN=Fkbp11 PE=1 SV=1	1.872	Up	0.00089869	Fkbp11	22.137	23.4	70	4	4	2	2	2	3	2	3	3	3	2	3	2	3	4	3	3	3	3	4	1	3	2	1	3	3	1	3	3	4	4	4	4	4	4	4	4	4	4	4	4
Q9R1Q6	Transmembrane protein 176B OS=Mus musculus OX=10090 GN=Tmem176b PE=1 SV=1	0.197	Down	0.00173598	Tmem176b	28.367	17.5	69	5	5	3	4	5	4	5	8	5	5	4	3	3	3	2	0	1	3	1	1	1	1	1	1	1	1	0	1	2	5	5	5	5	5	5	5	5	5	5	5	5
Q3ULW8	Protein mono-ADP-ribosyltransferase PARP3 OS=Mus musculus OX=10090 GN=Parp3 PE=2 SV=1	3.411	Up	8.4418e-05	Parp3	59.948	25.7	85	10	10	0	1	1	1	1	1	3	1	3	3	1	1	4	4	4	5	4	3	4	3	3	4	4	5	7	9	5	3	2	4	7	5	5	4	6	6	6	7	4
Q76LS9	Ubiquitin carboxyl-terminal hydrolase MINDY-1 OS=Mus musculus OX=10090 GN=Mindy1 PE=1 SV=1	3.531	Up	0.00146411	Mindy1	51.225	25	61	7	6	0	0	0	2	0	1	1	1	1	2	2	2	3	4	2	3	4	2	4	2	3	3	4	2	5	4	4	2	1	3	3	4	4	4	2	3	4	4	3
C0HKE9	Histone H2A type 1-P OS=Mus musculus OX=10090 GN=Hist1h2ap PE=1 SV=1	0.348	Down	0.0157822	Hist1h2ap	14.135	46.2	65	9	1	2	6	3	3	2	2	3	4	4	2	4	3	1	2	3	1	2	3	2	1	2	3	2	2	1	1	1	9	9	9	9	8	8	9	9	9	9	8	9
Q99L28	Probable ribosome biogenesis protein RLP24 OS=Mus musculus OX=10090 GN=Rsl24d1 PE=2 SV=1	0.51	Down	0.024081	Rsl24d1	19.611	32.5	36	5	5	0	2	1	3	2	2	2	2	4	1	1	1	3	2	0	1	1	1	1	1	0	1	1	1	1	0	1	3	4	4	5	4	5	4	4	4	4	4	3
Q9JHC9	ETS-related transcription factor Elf-2 OS=Mus musculus OX=10090 GN=Elf2 PE=1 SV=1	0.609	Down	0.0137599	Elf2	63.202	27.2	53	10	9	3	1	4	1	4	4	2	1	3	4	2	1	1	1	1	1	1	1	3	4	3	1	1	2	2	1	0	6	6	8	4	8	6	9	6	5	7	6	7
P21956	Lactadherin OS=Mus musculus OX=10090 GN=Mfge8 PE=1 SV=3	0.607	Down	0.002399	Mfge8	51.24	31.7	102	12	12	5	5	5	4	4	4	6	2	5	5	4	9	4	3	5	4	2	3	4	4	4	0	1	2	3	2	3	9	9	9	8	9	10	8	6	9	12	9	10
P25322	G1/S-specific cyclin-D1 OS=Mus musculus OX=10090 GN=Ccnd1 PE=1 SV=1	0.131	Down	2.6736e-06	Ccnd1	33.428	42.4	73	10	10	3	1	2	6	7	8	7	4	4	2	2	1	0	0	0	0	0	0	4	3	3	2	4	3	2	2	3	7	5	5	8	9	8	9	5	6	7	7	7
D0QMC3	Myeloid cell nuclear differentiation antigen-like protein OS=Mus musculus OX=10090 GN=Mndal PE=1 SV=1	1.585	Up	0.00039604	Mndal	60.526	45.5	240	21	8	7	2	6	9	5	7	9	8	7	10	9	8	8	9	9	11	11	13	8	9	9	10	8	12	11	13	12	16	12	16	15	16	16	20	18	16	18	17	17
Q8K1J5	Replication stress response regulator SDE2 OS=Mus musculus OX=10090 GN=Sde2 PE=1 SV=1	0.664	Down	0.020238	Sde2	48.58	13.6	21	6	6	0	0	2	2	5	0	1	0	1	0	0	2	0	0	0	2	1	1	0	0	0	1	0	1	0	1	1	3	0	4	4	5	5	3	4	5	4	2	4
P10810	Monocyte differentiation antigen CD14 OS=Mus musculus OX=10090 GN=Cd14 PE=1 SV=1	0.392	Down	0.00075597	Cd14	39.203	35.2	335	11	11	10	12	12	17	13	17	11	16	13	13	13	10	12	12	13	14	11	14	12	12	11	11	10	9	11	12	14	10	11	10	11	11	11	11	11	11	11	11	10
O89109	Intermediate conductance calcium-activated potassium channel protein 4 OS=Mus musculus OX=10090 GN=Kcnn4 PE=2 SV=1	0.413	Down	0.0050998	Kcnn4	47.783	8.5	18	3	3	0	0	1	1	3	1	1	1	2	0	0	1	0	0	0	1	1	0	0	0	0	0	1	1	1	0	2	3	2	3	3	3	3	2	2	3	2	1	2
Q9D8X5	CCR4-NOT transcription complex subunit 8 OS=Mus musculus OX=10090 GN=Cnot8 PE=2 SV=1	0.646	Down	0.025017	Cnot8	33.574	27.1	38	6	6	4	2	4	0	2	3	2	4	2	1	2	2	2	0	0	0	1	0	0	0	2	0	2	1	1	0	1	4	3	5	3	4	5	4	5	3	3	4	4
Q9CQ79	Thioredoxin domain-containing protein 9 OS=Mus musculus OX=10090 GN=Txndc9 PE=1 SV=1	0.436	Down	0.0097648	Txndc9	26.259	22.1	24	6	6	2	1	2	3	5	1	1	4	3	0	0	0	0	0	0	0	0	1	0	1	0	0	0	0	0	0	0	5	5	5	4	6	4	5	5	5	2	4	4
P01902	H-2 class I histocompatibility antigen, K-D alpha chain OS=Mus musculus OX=10090 GN=H2-K1 PE=1 SV=1	0.612	Down	2.2581e-05	H2-K1	41.489	46.7	229	16	10	10	11	10	11	10	10	9	10	8	11	6	10	7	5	6	5	6	6	7	10	9	7	7	8	10	8	12	14	13	14	12	11	12	15	12	13	13	13	12
P97429	Annexin A4 OS=Mus musculus OX=10090 GN=Anxa4 PE=1 SV=4	1.776	Up	1.98541e-05	Anxa4	35.915	54.2	440	18	18	11	15	17	17	14	10	16	13	17	17	16	18	18	19	19	16	15	16	18	18	14	19	21	17	18	14	17	15	15	16	16	14	15	15	15	17	16	15	15
Q3TWW8	Serine/arginine-rich splicing factor 6 OS=Mus musculus OX=10090 GN=Srsf6 PE=1 SV=1	0.569	Down	0.0070215	Srsf6	39.025	28.6	131	10	6	5	6	6	6	6	6	6	7	6	5	4	5	3	4	4	3	3	5	3	5	6	3	5	5	5	5	4	9	9	10	10	8	8	9	9	8	10	10	9
Q9R233	Tapasin OS=Mus musculus OX=10090 GN=Tapbp PE=1 SV=2	1.544	Up	0.0055385	Tapbp	49.736	25.2	152	10	10	7	4	5	3	5	6	7	7	6	6	6	6	5	8	6	4	5	6	4	5	5	4	4	8	8	7	5	7	6	6	7	6	6	8	8	7	6	8	8
Q8R0X2	CDK2-associated and cullin domain-containing protein 1 OS=Mus musculus OX=10090 GN=Cacul1 PE=2 SV=1	0.666	Down	0.0122623	Cacul1	42.106	25.7	65	6	6	3	2	5	2	3	4	1	1	2	3	4	3	2	1	3	3	2	2	2	2	2	2	1	3	2	2	3	5	5	6	5	5	4	4	5	4	5	4	5
Q99L48	60S ribosomal export protein NMD3 OS=Mus musculus OX=10090 GN=Nmd3 PE=1 SV=1	0.653	Down	0.00011873	Nmd3	57.611	41.7	215	16	16	8	7	8	13	13	14	11	8	10	6	8	7	9	8	6	7	4	6	6	3	5	9	5	7	10	8	9	11	10	12	16	15	15	13	13	16	12	14	11
Q8CIE4	Protein mono-ADP-ribosyltransferase PARP10 OS=Mus musculus OX=10090 GN=Parp10 PE=2 SV=1	1.702	Up	0.0021952	Parp10	103.68	22.3	131	14	14	3	4	3	5	3	4	4	3	4	3	6	3	7	5	6	7	8	4	4	3	3	4	4	5	8	8	10	4	7	5	6	8	8	11	8	10	8	10	8
P17563	Methanethiol oxidase OS=Mus musculus OX=10090 GN=Selenbp1 PE=1 SV=2	2.034	Up	0.0051162	Selenbp1	52.513	34.5	91	12	12	0	2	2	0	1	1	2	2	2	4	5	4	5	3	3	1	3	0	6	8	8	4	4	5	7	6	3	5	6	8	5	6	5	8	7	5	7	10	8
Q8K0F1	TBC1 domain family member 23 OS=Mus musculus OX=10090 GN=Tbc1d23 PE=1 SV=1	1.679	Up	0.0087755	Tbc1d23	76.425	23.8	85	10	9	2	3	4	1	1	1	2	2	1	2	5	3	6	2	2	3	5	3	7	3	4	5	2	4	3	6	3	6	5	6	5	5	7	5	5	3	7	6	6
Q9DC40	Telomere length regulation protein TEL2 homolog OS=Mus musculus OX=10090 GN=Telo2 PE=1 SV=2	0.631	Down	0.00080158	Telo2	93.312	11.2	36	6	6	1	3	2	2	2	2	1	0	1	1	2	2	1	1	2	2	1	0	1	1	2	0	1	2	1	0	2	3	5	2	2	2	3	3	3	3	4	4	4
Q8VI93	2'-5'-oligoadenylate synthase 3 OS=Mus musculus OX=10090 GN=Oas3 PE=1 SV=1	1.917	Up	0.000101742	Oas3	126.33	53.3	913	45	45	21	18	21	31	27	26	31	27	27	31	29	21	35	41	40	43	43	39	32	29	30	42	43	41	44	49	52	36	28	33	35	35	35	39	34	37	37	36	37
Q4FZF3	Probable ATP-dependent RNA helicase DDX49 OS=Mus musculus OX=10090 GN=Ddx49 PE=2 SV=1	0.498	Down	0.00081878	Ddx49	54.093	20.6	80	8	8	1	4	3	4	3	4	3	3	2	3	2	1	4	4	3	4	3	4	2	4	3	4	3	2	2	2	3	4	6	6	6	5	6	6	5	5	6	5	5
Q61333	Tumor necrosis factor alpha-induced protein 2 OS=Mus musculus OX=10090 GN=Tnfaip2 PE=1 SV=2	0.437	Down	0.0041184	Tnfaip2	78.101	17.9	47	9	9	0	0	0	3	5	4	2	7	6	3	3	3	1	2	0	2	0	1	1	2	0	1	0	0	0	1	0	3	1	1	6	8	9	9	8	9	5	6	9
Q2TBA3	Mucosa-associated lymphoid tissue lymphoma translocation protein 1 homolog OS=Mus musculus OX=10090 GN=Malt1 PE=1 SV=2	0.462	Down	0.0029419	Malt1	93.215	29.7	102	17	17	0	0	0	9	9	7	6	11	15	0	1	2	4	1	6	6	6	2	2	5	4	1	0	0	3	0	2	10	4	7	13	13	13	13	14	14	9	11	9
Q9D0F9	Phosphoglucomutase-1 OS=Mus musculus OX=10090 GN=Pgm1 PE=1 SV=4	1.593	Up	0.0021366	Pgm1	61.417	38.1	284	17	17	9	13	12	6	9	7	8	8	8	12	13	13	9	10	10	11	10	6	14	13	12	12	14	11	11	12	11	14	15	16	14	12	12	16	14	13	17	16	15
O08917	Flotillin-1 OS=Mus musculus OX=10090 GN=Flot1 PE=1 SV=1	1.961	Up	0.0054235	Flot1	47.513	37.9	61	11	11	1	0	0	0	3	1	0	2	0	3	5	3	0	2	5	3	4	4	4	1	2	4	1	2	3	5	3	6	4	4	8	8	8	6	9	7	9	10	7
Q6PAV2	Probable E3 ubiquitin-protein ligase HERC4 OS=Mus musculus OX=10090 GN=Herc4 PE=1 SV=2	1.537	Up	0.000180097	Herc4	118.41	42.1	333	30	30	6	9	10	11	6	12	16	14	14	20	12	13	14	16	16	9	11	11	14	12	12	14	12	12	15	13	9	21	23	23	24	20	21	26	20	20	24	21	22
Q8BGT5	Alanine aminotransferase 2 OS=Mus musculus OX=10090 GN=Gpt2 PE=1 SV=1	3.528	Up	8.3839e-05	Gpt2	57.943	32.8	92	11	11	1	1	0	1	0	2	1	0	1	5	7	6	5	5	3	4	3	2	3	4	4	8	6	3	6	6	5	3	2	7	6	5	5	3	4	4	9	11	9
Q9Z1E4	Glycogen [starch] synthase, muscle OS=Mus musculus OX=10090 GN=Gys1 PE=1 SV=2	2.076	Up	0.00054433	Gys1	83.926	32.5	195	18	18	4	2	5	5	3	4	4	4	4	5	6	8	12	12	14	10	7	5	7	9	9	10	9	11	8	10	8	12	6	12	11	13	12	13	10	12	13	15	15
Q99JF5	Diphosphomevalonate decarboxylase OS=Mus musculus OX=10090 GN=Mvd PE=1 SV=2	1.597	Up	2.1573e-05	Mvd	44.072	56.1	216	15	15	9	5	10	7	9	6	7	6	8	12	9	8	8	7	10	7	8	9	7	8	10	7	8	9	7	8	7	11	10	13	11	14	11	12	10	12	15	13	12
Q9R112	Sulfide:quinone oxidoreductase, mitochondrial OS=Mus musculus OX=10090 GN=Sqor PE=1 SV=3	2.939	Up	0.000100008	Sqor	50.282	47.6	141	18	18	5	2	3	3	3	3	3	3	3	4	5	4	3	8	5	8	10	8	3	5	4	7	5	8	9	9	8	9	6	9	6	10	9	8	9	7	11	11	12
O35623	BET1 homolog OS=Mus musculus OX=10090 GN=Bet1 PE=1 SV=1	1.719	Up	0.0058637	Bet1	13.274	24.6	49	2	2	2	1	2	2	2	2	2	2	2	2	2	1	2	2	2	1	2	1	1	2	1	2	2	2	2	2	3	2	2	2	2	2	2	2	2	2	2	2	1
Q566J8	Atypical kinase COQ8B, mitochondrial OS=Mus musculus OX=10090 GN=Coq8b PE=1 SV=1	1.841	Up	0.0041358	Coq8b	59.231	26.5	95	11	11	4	0	3	2	2	1	1	2	1	4	4	4	4	4	4	5	5	4	6	6	1	5	3	6	5	4	5	10	7	9	7	8	10	7	10	7	10	10	10
P97287	Induced myeloid leukemia cell differentiation protein Mcl-1 homolog OS=Mus musculus OX=10090 GN=Mcl1 PE=1 SV=3	0.288	Down	1.60597e-05	Mcl1	35.217	42	141	9	9	4	7	7	7	7	8	9	6	7	5	6	6	5	4	4	2	6	6	6	4	6	3	2	4	3	5	2	7	7	8	7	7	9	8	8	8	7	8	6
P58681	Toll-like receptor 7 OS=Mus musculus OX=10090 GN=Tlr7 PE=1 SV=1	0.583	Down	4.8624e-06	Tlr7	121.84	30.6	295	24	24	15	14	12	11	11	14	15	11	14	18	15	16	10	7	8	8	8	5	13	15	16	7	5	6	7	8	6	20	21	18	18	18	18	17	18	18	18	20	18
A3KGB4	TBC1 domain family member 8B OS=Mus musculus OX=10090 GN=Tbc1d8b PE=1 SV=1	1.742	Up	0.0049595	Tbc1d8b	127.89	10	37	6	6	1	1	0	2	0	1	0	0	0	0	1	1	3	3	2	3	1	1	1	3	1	2	0	1	4	3	2	5	4	2	2	2	4	3	1	2	3	4	2
Q9D486	C-Maf-inducing protein OS=Mus musculus OX=10090 GN=Cmip PE=1 SV=3	0.59	Down	0.021824	Cmip	86.258	9.6	29	5	5	1	2	1	2	2	0	1	0	0	1	1	1	1	0	1	0	1	1	2	1	3	1	1	1	1	1	2	4	3	3	3	4	2	4	3	3	4	4	3
Q924H2	Mediator of RNA polymerase II transcription subunit 15 OS=Mus musculus OX=10090 GN=Med15 PE=1 SV=3	0.553	Down	8.0237e-05	Med15	86.606	16.2	103	10	10	5	7	6	4	4	7	3	5	6	4	4	4	2	3	2	2	4	3	4	5	5	2	2	2	2	2	4	8	9	8	8	9	9	6	8	7	7	7	6
Q9CYR6	Phosphoacetylglucosamine mutase OS=Mus musculus OX=10090 GN=Pgm3 PE=1 SV=1	1.566	Up	0.0006576	Pgm3	59.452	43.9	166	16	16	5	4	4	7	5	4	6	5	6	7	9	5	10	8	8	9	5	5	5	7	5	6	5	5	11	5	5	11	9	13	10	10	10	11	12	11	12	13	12
Q3UW53	Protein Niban 1 OS=Mus musculus OX=10090 GN=Niban1 PE=1 SV=2	2.019	Up	1.8192e-05	Niban1	102.65	40.4	442	28	28	6	7	13	12	14	14	19	16	13	17	17	22	22	17	20	18	14	12	19	17	18	19	19	21	21	16	19	21	17	22	22	24	20	24	24	24	25	24	24
Q91ZJ5	UTP--glucose-1-phosphate uridylyltransferase OS=Mus musculus OX=10090 GN=Ugp2 PE=1 SV=3	1.666	Up	0.000196615	Ugp2	56.979	38.2	235	15	15	9	8	10	7	8	10	6	7	8	10	8	7	9	10	10	10	9	9	8	5	11	10	6	10	11	10	9	11	11	11	10	11	10	12	11	10	11	11	12
P60521	Gamma-aminobutyric acid receptor-associated protein-like 2 OS=Mus musculus OX=10090 GN=Gabarapl2 PE=1 SV=1	0.544	Down	0.035523	Gabarapl2	13.667	23.1	31	3	3	1	1	1	2	1	1	1	1	1	0	1	1	2	1	2	3	1	1	1	1	1	1	1	1	1	1	1	2	2	2	2	2	1	2	1	2	2	2	2
P58058	NAD kinase OS=Mus musculus OX=10090 GN=Nadk PE=1 SV=2	0.441	Down	2.186e-07	Nadk	48.597	34.9	189	13	13	8	8	8	12	12	13	13	12	7	7	8	7	6	5	3	7	6	5	3	6	8	5	5	4	4	3	4	12	9	12	10	11	12	12	13	12	11	9	11
Q8BY35	FYVE, RhoGEF and PH domain-containing protein 2 OS=Mus musculus OX=10090 GN=Fgd2 PE=1 SV=1	0.607	Down	0.0088636	Fgd2	74.633	30.4	51	12	12	5	4	4	2	3	4	2	2	2	3	3	1	1	1	0	0	0	0	3	4	5	1	1	0	0	0	0	7	7	9	3	5	8	5	6	3	6	6	5
Q99LQ7	Transmembrane protein 189 OS=Mus musculus OX=10090 GN=Tmem189 PE=1 SV=1	0.593	Down	0.0103584	Tmem189	31.133	9.6	39	2	2	0	1	0	2	2	2	2	2	2	1	1	2	1	1	1	1	2	2	1	2	2	2	2	2	2	0	1	2	2	2	2	2	2	2	2	2	2	2	2
Q9D136	2-oxoglutarate and iron-dependent oxygenase domain-containing protein 3 OS=Mus musculus OX=10090 GN=Ogfod3 PE=2 SV=1	0.661	Down	0.0142015	Ogfod3	35.384	18.7	34	4	4	3	1	3	1	1	2	1	3	1	1	1	0	1	1	1	1	0	2	2	2	3	1	0	0	1	1	0	4	2	4	3	2	4	3	4	2	3	4	4
Q9CPV5	Polyamine-modulated factor 1 OS=Mus musculus OX=10090 GN=Pmf1 PE=1 SV=1	0.476	Down	0.040599	Pmf1	23.121	36.1	44	6	6	4	3	5	2	3	2	3	3	2	1	1	1	1	1	0	2	2	0	2	2	0	1	0	1	1	0	1	6	5	5	6	4	5	6	5	4	5	5	3
P21981	Protein-glutamine gamma-glutamyltransferase 2 OS=Mus musculus OX=10090 GN=Tgm2 PE=1 SV=4	0.577	Down	0.0137353	Tgm2	77.06	28.3	89	13	13	4	5	4	6	3	7	12	6	6	3	4	3	1	0	2	4	3	5	2	2	1	0	0	0	2	2	2	9	6	9	11	10	10	12	11	11	10	11	10
Q9D1Q6	Endoplasmic reticulum resident protein 44 OS=Mus musculus OX=10090 GN=Erp44 PE=1 SV=1	1.544	Up	0.0118554	Erp44	46.852	52.5	360	17	17	12	15	13	11	13	12	14	11	12	14	12	12	12	11	13	14	14	13	12	15	18	13	15	14	16	14	15	12	16	14	15	13	12	13	13	14	13	13	14
Q8BHN5	RNA-binding protein 45 OS=Mus musculus OX=10090 GN=Rbm45 PE=1 SV=1	0.48	Down	0.0190361	Rbm45	53.324	16.2	14	5	5	1	0	1	0	1	2	2	2	3	1	0	1	0	0	0	0	0	0	0	0	0	0	0	0	0	0	0	4	3	4	2	5	5	5	4	4	4	3	4
Q00547	Hyaluronan mediated motility receptor OS=Mus musculus OX=10090 GN=Hmmr PE=1 SV=4	1.587	Up	0.045237	Hmmr	91.784	23.3	41	10	10	4	3	6	1	0	1	2	1	2	0	0	1	1	0	1	2	1	1	1	3	2	1	0	1	3	1	2	8	6	8	5	4	5	6	5	6	6	3	6
O35134	DNA-directed RNA polymerase I subunit RPA1 OS=Mus musculus OX=10090 GN=Polr1a PE=1 SV=2	0.651	Down	0.000162005	Polr1a	194.11	34.9	516	41	41	26	21	23	29	24	27	25	26	23	16	21	18	22	15	17	16	14	15	17	17	16	15	7	15	19	15	17	34	32	29	34	35	33	34	32	32	30	30	31
O35604	NPC intracellular cholesterol transporter 1 OS=Mus musculus OX=10090 GN=Npc1 PE=1 SV=2	1.62	Up	0.023101	Npc1	142.88	5.5	42	6	6	1	1	2	2	0	0	2	2	2	2	2	4	2	1	3	1	1	2	2	0	1	1	2	1	3	1	1	6	5	5	4	6	3	5	4	4	5	4	5
Q8CAY6	Acetyl-CoA acetyltransferase, cytosolic OS=Mus musculus OX=10090 GN=Acat2 PE=1 SV=2	1.623	Up	6.1257e-05	Acat2	41.297	51.9	252	11	11	9	9	9	9	7	8	8	8	7	11	10	8	11	10	10	11	9	10	10	12	10	8	10	8	12	9	9	9	8	9	9	7	9	8	8	8	9	7	10
P57725	SAM domain-containing protein SAMSN-1 OS=Mus musculus OX=10090 GN=Samsn1 PE=1 SV=2	2.112	Up	0.0047027	Samsn1	41.601	28.8	51	7	7	1	0	0	2	1	1	0	1	0	0	1	1	2	4	2	3	4	3	1	2	3	3	3	3	3	4	3	2	2	1	3	3	5	0	2	0	3	5	4
Q5SYD0	Unconventional myosin-Id OS=Mus musculus OX=10090 GN=Myo1d PE=1 SV=1	1.823	Up	5.9859e-05	Myo1d	116.08	37.2	232	29	27	5	2	4	7	12	11	4	2	4	6	5	7	17	12	14	11	10	15	4	9	4	8	10	13	14	9	13	18	9	13	18	19	22	18	10	11	20	21	21
Q9D1A2	Cytosolic non-specific dipeptidase OS=Mus musculus OX=10090 GN=Cndp2 PE=1 SV=1	1.577	Up	0.00025545	Cndp2	52.767	62.7	827	29	29	24	23	24	24	28	29	28	29	23	35	37	32	35	34	34	31	31	32	30	32	29	36	35	36	29	33	34	23	24	24	24	23	25	23	26	25	26	26	23
P02802	Metallothionein-1 OS=Mus musculus OX=10090 GN=Mt1 PE=1 SV=1	0.454	Down	0.0086011	Mt1	6.0181	57.4	60	3	3	2	2	2	3	3	3	2	2	3	3	2	3	4	2	2	2	2	2	2	1	2	2	1	2	2	2	2	2	2	2	3	3	3	2	2	3	3	2	3
Q9WV30	Nuclear factor of activated T-cells 5 OS=Mus musculus OX=10090 GN=Nfat5 PE=1 SV=2	0.621	Down	0.00184345	Nfat5	165.8	10	62	10	10	3	4	3	3	2	2	2	1	2	2	3	2	2	2	1	3	2	3	5	5	3	1	1	2	1	2	0	6	7	7	5	6	6	3	3	4	4	7	4
Q8BVW3	Tripartite motif-containing protein 14 OS=Mus musculus OX=10090 GN=Trim14 PE=1 SV=2	1.736	Up	0.0066644	Trim14	49.64	36.4	165	11	11	6	4	4	4	4	3	5	6	6	8	7	4	6	8	7	8	10	8	6	3	7	5	8	6	7	7	8	10	5	9	9	9	6	9	10	10	9	10	8
Q9CRC9	Glucosamine-6-phosphate isomerase 2 OS=Mus musculus OX=10090 GN=Gnpda2 PE=1 SV=1	1.558	Up	0.00147585	Gnpda2	31.083	43.1	67	8	6	3	0	2	2	2	3	0	2	3	4	3	3	3	3	5	3	2	2	4	3	1	3	2	3	1	3	2	5	6	5	5	5	7	6	6	6	8	8	6
Q9Z0V8	Mitochondrial import inner membrane translocase subunit Tim17-A OS=Mus musculus OX=10090 GN=Timm17a PE=1 SV=1	0.287	Down	0.0108795	Timm17a	18.111	50.9	31	4	4	1	3	2	4	2	3	2	0	1	2	1	0	0	0	1	1	2	1	1	0	0	0	0	1	1	0	2	2	2	3	3	3	4	3	2	3	2	3	2
Q9QUN7	Toll-like receptor 2 OS=Mus musculus OX=10090 GN=Tlr2 PE=1 SV=1	0.481	Down	2.2459e-05	Tlr2	89.448	25.6	312	18	18	16	18	12	17	19	17	17	16	15	13	11	15	10	10	11	6	7	12	8	9	11	8	6	8	6	7	7	15	17	17	17	17	16	17	17	17	15	14	16
Q60876	Eukaryotic translation initiation factor 4E-binding protein 1 OS=Mus musculus OX=10090 GN=Eif4ebp1 PE=1 SV=3	1.832	Up	0.0028787	Eif4ebp1	12.325	81.2	96	6	6	1	3	4	3	2	1	3	2	1	3	2	3	5	6	8	4	5	6	2	4	4	4	4	4	3	4	5	3	4	4	3	4	3	4	4	3	4	5	5
Q9EPV8	Ubiquitin-like protein 5 OS=Mus musculus OX=10090 GN=Ubl5 PE=1 SV=1	0.415	Down	0.0176789	Ubl5	8.5468	43.8	21	5	5	2	2	0	2	1	1	4	0	1	1	0	1	1	0	0	1	1	1	0	0	0	0	0	1	0	1	0	4	3	5	5	5	5	5	4	5	4	4	4
O09046	L-amino-acid oxidase OS=Mus musculus OX=10090 GN=Il4i1 PE=1 SV=1	0.229	Down	0.0098248	Il4i1	70.19	15.6	49	8	8	1	0	0	3	2	2	8	7	7	0	0	0	0	1	1	2	3	3	1	2	1	0	1	0	2	0	2	1	0	1	4	6	3	7	7	8	0	0	1
P60060	Protein transport protein Sec61 subunit gamma OS=Mus musculus OX=10090 GN=Sec61g PE=3 SV=1	1.52	Up	0.00136149	Sec61g	7.7412	36.8	52	2	2	2	2	2	2	2	2	2	2	2	2	1	2	2	2	2	2	2	2	2	2	2	2	2	2	2	2	1	2	2	2	2	2	2	2	2	2	2	2	2
Q8BG79	CWF19-like protein 2 OS=Mus musculus OX=10090 GN=Cwf19l2 PE=1 SV=1	0.51	Down	0.0144199	Cwf19l2	103.17	7.3	36	5	5	1	0	0	1	2	1	1	1	3	1	2	2	1	1	2	1	1	2	2	2	3	3	1	0	1	1	0	2	2	2	2	4	2	4	4	4	3	3	3
Q6X893	Choline transporter-like protein 1 OS=Mus musculus OX=10090 GN=Slc44a1 PE=1 SV=3	0.378	Down	0.00638	Slc44a1	73.066	13.2	67	6	6	2	4	2	2	3	3	4	3	2	5	3	3	2	2	1	1	1	2	4	4	4	2	1	1	2	2	2	5	5	4	5	5	3	5	4	5	5	6	5
Q6PCN7	Helicase-like transcription factor OS=Mus musculus OX=10090 GN=Hltf PE=1 SV=1	1.581	Up	0.005064	Hltf	113.32	13.3	80	9	9	2	2	4	0	2	1	0	0	0	4	5	4	4	2	3	5	4	3	6	3	5	2	1	3	5	5	5	7	6	7	4	7	6	8	5	6	7	7	8
Q80Y55	BSD domain-containing protein 1 OS=Mus musculus OX=10090 GN=Bsdc1 PE=1 SV=1	1.704	Up	0.0061649	Bsdc1	46.952	25.5	58	7	7	1	0	2	1	2	2	1	2	0	2	1	1	2	4	3	3	4	3	3	2	2	2	2	3	4	3	3	2	2	4	3	4	3	3	3	3	4	4	3
Q99KX1	Myeloid leukemia factor 2 OS=Mus musculus OX=10090 GN=Mlf2 PE=1 SV=1	0.267	Down	0.00100388	Mlf2	28.055	22.3	45	4	4	2	2	2	3	3	2	2	2	2	3	2	1	1	0	1	0	1	1	2	2	2	1	3	1	1	1	2	3	3	2	4	4	3	3	2	3	3	2	1
Q5NCF2	Trafficking protein particle complex subunit 1 OS=Mus musculus OX=10090 GN=Trappc1 PE=1 SV=1	1.688	Up	0.0131359	Trappc1	16.881	27.6	31	3	3	1	1	1	1	1	1	1	0	1	1	1	1	1	2	1	0	1	2	2	1	1	1	1	1	2	2	2	1	1	2	2	2	2	2	1	1	2	2	2
P97814	Proline-serine-threonine phosphatase-interacting protein 1 OS=Mus musculus OX=10090 GN=Pstpip1 PE=1 SV=1	1.542	Up	2.0525e-06	Pstpip1	47.59	32.3	121	11	11	5	3	4	4	3	3	2	2	3	4	7	7	6	4	3	6	4	7	7	4	6	4	7	3	6	5	2	9	6	7	7	8	7	9	7	7	9	10	10
Q9QXG4	Acetyl-coenzyme A synthetase, cytoplasmic OS=Mus musculus OX=10090 GN=Acss2 PE=1 SV=2	3.211	Up	0.0005794	Acss2	78.861	30.1	108	11	11	2	2	3	2	3	3	0	2	0	5	3	6	7	3	2	7	6	8	6	5	6	5	3	4	6	5	4	7	6	7	5	6	8	5	7	3	7	5	9
Q6WVG3	BTB/POZ domain-containing protein KCTD12 OS=Mus musculus OX=10090 GN=Kctd12 PE=1 SV=1	1.63	Up	0.00011993	Kctd12	35.892	62.1	215	13	13	4	6	5	8	10	7	5	2	5	8	4	6	11	10	10	10	14	12	7	5	6	8	7	7	12	13	13	9	8	8	10	9	11	9	7	7	10	10	8
Q8CGK3	Lon protease homolog, mitochondrial OS=Mus musculus OX=10090 GN=Lonp1 PE=1 SV=2	1.76	Up	0.00015531	Lonp1	105.84	39.2	733	34	34	23	24	19	20	21	24	21	26	23	23	28	28	29	27	32	29	29	27	28	29	38	30	30	30	31	32	32	26	28	28	27	28	29	28	29	28	30	28	29
Q9WTX2	Interferon-inducible double-stranded RNA-dependent protein kinase activator A OS=Mus musculus OX=10090 GN=Prkra PE=1 SV=1	1.512	Up	0.0020409	Prkra	34.371	32.6	145	6	6	5	3	6	7	2	3	6	5	3	7	5	8	5	7	4	5	4	4	7	7	8	5	4	6	5	6	8	4	5	6	6	5	5	6	4	4	6	4	6
P10400	Retrovirus-related Pol polyprotein (Fragment) OS=Mus musculus OX=10090 GN=Pol PE=2 SV=1	0.353	Down	0.00096228	Pol	13.302	25	54	3	3	2	3	2	2	4	3	3	3	1	1	1	1	2	1	1	1	2	3	4	3	2	1	0	2	1	3	2	2	2	3	2	3	3	2	3	2	2	2	2
P01887	Beta-2-microglobulin OS=Mus musculus OX=10090 GN=B2m PE=1 SV=2	0.661	Down	0.00167842	B2m	13.779	16	47	2	2	1	2	2	1	1	2	2	2	1	2	2	2	2	2	2	1	2	2	3	1	2	2	2	1	2	2	1	2	2	2	2	2	2	2	2	2	2	2	2
Q9D6Y9	1,4-alpha-glucan-branching enzyme OS=Mus musculus OX=10090 GN=Gbe1 PE=1 SV=1	1.525	Up	0.0081827	Gbe1	80.363	21.4	136	10	10	3	3	4	3	5	4	6	3	3	3	4	3	6	7	6	4	4	6	5	7	7	8	5	9	4	9	5	8	5	5	8	8	7	9	8	5	6	6	7
Q91VN1	Zinc finger protein 24 OS=Mus musculus OX=10090 GN=Znf24 PE=1 SV=1	0.659	Down	0.0189824	Znf24	41.918	11.1	20	3	3	1	1	2	1	1	1	1	1	1	2	0	1	1	1	1	1	0	0	1	2	0	0	0	0	0	0	0	1	2	3	2	2	2	2	2	1	3	2	2
Q9D2V5	Protein AAR2 homolog OS=Mus musculus OX=10090 GN=Aar2 PE=1 SV=3	0.506	Down	0.0164002	Aar2	43.408	18.2	43	4	4	2	1	4	3	2	3	3	2	3	3	2	1	1	1	1	0	0	1	2	0	1	1	1	0	3	1	1	2	1	4	4	2	4	4	3	3	3	3	4
Q60848	Lymphocyte-specific helicase OS=Mus musculus OX=10090 GN=Hells PE=1 SV=2	0.623	Down	9.5925e-05	Hells	95.125	28.7	171	21	21	14	13	15	8	8	10	10	6	8	5	7	6	7	3	5	3	2	5	5	5	5	4	3	5	3	3	3	20	20	21	17	16	17	17	17	17	17	15	13
Q9CYN9	Renin receptor OS=Mus musculus OX=10090 GN=Atp6ap2 PE=1 SV=2	0.567	Down	0.040676	Atp6ap2	39.091	26.3	42	8	8	1	3	2	1	2	5	0	2	2	2	2	2	0	1	1	0	1	0	1	2	2	2	1	3	1	2	1	3	5	3	4	4	6	4	2	4	4	4	3
Q3TC93	HCLS1-binding protein 3 OS=Mus musculus OX=10090 GN=Hs1bp3 PE=1 SV=2	1.901	Up	0.00151521	Hs1bp3	43.691	37	97	12	12	4	2	0	2	2	0	3	3	2	5	5	5	5	4	5	3	4	2	3	6	8	5	2	3	5	4	5	8	5	8	7	8	8	7	8	6	8	10	8
Q9CXR1	Dehydrogenase/reductase SDR family member 7 OS=Mus musculus OX=10090 GN=Dhrs7 PE=1 SV=2	1.567	Up	0.0058557	Dhrs7	38.167	20.4	80	6	6	3	1	3	3	2	4	1	3	1	4	5	5	4	3	4	2	3	3	3	3	3	4	2	3	3	2	3	5	4	6	4	5	5	6	5	3	6	6	6
P97821	Dipeptidyl peptidase 1 OS=Mus musculus OX=10090 GN=Ctsc PE=1 SV=1	1.627	Up	0.00053939	Ctsc	52.376	37.2	251	12	12	9	9	10	13	9	7	9	8	8	7	8	9	13	9	11	11	10	10	10	7	9	10	6	9	11	11	8	7	8	9	10	9	7	9	10	8	9	9	9
Q3U7R1	Extended synaptotagmin-1 OS=Mus musculus OX=10090 GN=Esyt1 PE=1 SV=2	1.998	Up	3.4138e-07	Esyt1	121.55	37.3	571	34	34	17	18	18	13	14	18	17	18	19	23	24	27	24	20	23	23	21	18	23	24	26	23	23	25	22	25	25	25	26	25	26	25	27	25	26	23	32	29	31
P11152	Lipoprotein lipase OS=Mus musculus OX=10090 GN=Lpl PE=1 SV=3	0.344	Down	0.00155844	Lpl	53.109	18.4	75	6	6	2	3	3	4	5	5	4	3	4	0	1	0	3	2	3	2	2	3	2	3	2	2	3	3	3	4	4	3	5	5	4	5	5	5	4	4	2	2	2
Q8K4B2	Interleukin-1 receptor-associated kinase 3 OS=Mus musculus OX=10090 GN=Irak3 PE=1 SV=2	2.05	Up	0.007316	Irak3	68.455	16.6	44	7	7	0	0	0	0	1	2	0	1	0	0	2	1	2	3	2	3	2	1	2	1	2	2	3	3	5	2	4	4	2	2	3	4	5	2	3	4	4	4	2
Q8VCN5	Cystathionine gamma-lyase OS=Mus musculus OX=10090 GN=Cth PE=1 SV=1	18.333	Up	0.00043684	Cth	43.567	53	113	13	13	0	0	0	0	1	1	0	2	1	3	5	4	5	4	3	7	8	7	3	2	4	10	6	7	12	9	9	3	2	2	2	2	2	2	5	2	7	7	5
O89001	Carboxypeptidase D OS=Mus musculus OX=10090 GN=Cpd PE=1 SV=2	0.438	Down	0.000159429	Cpd	152.4	23.2	216	22	22	5	3	7	12	11	16	20	16	20	5	1	2	10	5	10	9	13	11	2	1	3	2	2	6	10	10	4	15	14	16	20	18	19	21	18	20	12	12	10
P62830	60S ribosomal protein L23 OS=Mus musculus OX=10090 GN=Rpl23 PE=1 SV=1	0.629	Down	0.0046832	Rpl23	14.865	58.6	283	9	9	13	9	13	10	11	10	11	14	15	10	12	10	10	13	12	10	9	12	9	10	9	7	11	6	12	8	7	8	8	9	9	9	8	8	8	8	7	6	7
Q8BLY7	Hermansky-Pudlak syndrome 6 protein homolog OS=Mus musculus OX=10090 GN=Hps6 PE=1 SV=3	1.574	Up	0.0165997	Hps6	87.34	28.2	84	14	14	2	1	2	1	2	1	2	2	3	4	1	5	6	3	2	0	2	4	6	2	4	7	2	4	6	5	5	6	5	8	6	7	7	8	7	7	8	9	8
Q99JW2	Aminoacylase-1 OS=Mus musculus OX=10090 GN=Acy1 PE=1 SV=1	1.972	Up	0.00132085	Acy1	45.78	44.4	189	15	15	5	4	3	6	3	6	3	7	5	7	6	6	11	9	9	8	10	7	7	5	2	10	10	13	7	10	10	9	7	10	9	10	10	11	13	9	11	10	9
Q8K0C4	Lanosterol 14-alpha demethylase OS=Mus musculus OX=10090 GN=Cyp51a1 PE=1 SV=1	0.626	Down	3.7234e-05	Cyp51a1	56.775	41.9	218	16	16	9	8	11	12	8	11	9	7	7	10	9	10	6	6	10	6	8	7	7	7	8	9	4	9	8	6	6	16	12	14	15	14	14	14	12	14	15	11	13
Q8R5G7	Arf-GAP with Rho-GAP domain, ANK repeat and PH domain-containing protein 3 OS=Mus musculus OX=10090 GN=Arap3 PE=1 SV=3	1.783	Up	0.008903	Arap3	169.74	12.3	99	13	13	2	3	2	2	2	4	2	2	2	6	6	5	4	2	5	4	4	3	4	2	5	6	4	7	3	4	4	8	7	5	9	8	8	8	9	6	11	9	12
Q8K4Q6	Endonuclease 8-like 1 OS=Mus musculus OX=10090 GN=Neil1 PE=2 SV=3	1.522	Up	0.037456	Neil1	43.585	13.4	41	3	3	0	0	1	0	0	1	0	0	1	2	2	3	3	1	1	2	2	2	3	3	0	2	2	2	3	2	3	2	1	2	2	2	2	1	2	2	3	3	3
Q8R2R3	Alpha- and gamma-adaptin-binding protein p34 OS=Mus musculus OX=10090 GN=Aagab PE=1 SV=2	0.663	Down	0.005124	Aagab	34.51	39.6	76	8	8	2	7	5	2	2	3	3	3	1	2	3	4	2	3	2	3	2	2	4	6	6	2	0	2	2	2	1	5	6	6	5	4	5	6	5	5	5	6	8
P50518	V-type proton ATPase subunit E 1 OS=Mus musculus OX=10090 GN=Atp6v1e1 PE=1 SV=2	1.52	Up	0.00111635	Atp6v1e1	26.157	45.1	222	14	14	6	7	9	8	7	6	8	9	5	6	7	7	11	8	9	7	10	10	9	8	11	9	9	10	8	9	9	10	11	11	11	13	9	12	10	11	11	10	10
P50295	Arylamine N-acetyltransferase 2 OS=Mus musculus OX=10090 GN=Nat2 PE=1 SV=1	2.27	Up	0.030975	Nat2	33.701	26.2	37	4	4	0	1	0	1	1	0	2	1	1	0	1	2	2	2	2	2	2	2	1	3	2	2	1	2	2	1	1	2	1	1	3	3	1	3	2	1	3	2	3
P11370	Retrovirus-related Env polyprotein from Fv-4 locus OS=Mus musculus OX=10090 GN=Fv4 PE=1 SV=2	0.432	Down	0.00021602	Fv4	74.452	7.7	117	6	3	6	4	4	5	4	4	7	6	5	6	4	4	4	4	4	4	3	3	3	3	4	3	7	4	5	4	3	6	6	6	6	6	6	6	6	5	5	6	6
Q9CQM5	Thioredoxin domain-containing protein 17 OS=Mus musculus OX=10090 GN=Txndc17 PE=1 SV=1	0.631	Down	0.041578	Txndc17	14.015	43.1	43	4	4	2	1	1	2	1	1	2	1	2	1	2	2	1	2	1	1	2	4	1	2	2	1	2	2	1	2	1	2	3	3	2	3	2	2	2	3	2	3	2
Q8BW72	Lysine-specific demethylase 4A OS=Mus musculus OX=10090 GN=Kdm4a PE=1 SV=3	1.544	Up	0.0199367	Kdm4a	120.33	7.9	33	7	7	0	0	0	0	1	1	1	1	1	1	1	1	2	1	1	1	1	3	2	4	2	1	2	2	1	1	1	5	1	2	5	5	6	4	5	3	4	4	3
O55242	Sigma non-opioid intracellular receptor 1 OS=Mus musculus OX=10090 GN=Sigmar1 PE=1 SV=1	0.488	Down	0.0041834	Sigmar1	25.25	11.2	26	2	2	0	2	1	2	2	2	1	1	1	0	1	1	1	0	2	1	1	1	1	1	1	0	0	1	0	1	1	2	2	1	1	2	2	2	2	2	2	1	2
E9Q1P8	Interferon regulatory factor 2-binding protein 2 OS=Mus musculus OX=10090 GN=Irf2bp2 PE=1 SV=1	0.634	Down	0.00022467	Irf2bp2	59.291	51.6	218	17	13	12	9	13	6	8	8	10	7	11	9	12	10	6	8	6	5	7	4	8	9	12	4	5	7	9	7	6	13	13	14	10	12	12	12	13	14	12	15	14
Q3U182	CREB-regulated transcription coactivator 2 OS=Mus musculus OX=10090 GN=Crtc2 PE=1 SV=2	1.933	Up	0.00164324	Crtc2	73.215	15.6	60	5	5	1	0	1	2	1	3	1	3	2	1	3	1	4	3	2	3	1	1	2	4	3	3	2	3	3	3	4	2	3	2	3	1	3	3	4	2	4	4	3
O55142	60S ribosomal protein L35a OS=Mus musculus OX=10090 GN=Rpl35a PE=1 SV=2	0.514	Down	0.0186553	Rpl35a	12.554	45.5	86	8	8	4	3	5	5	3	6	4	4	5	4	4	4	3	2	4	2	2	3	3	4	2	1	1	3	1	2	2	6	5	8	6	8	7	6	8	8	7	6	8
Q8R5M8	Cell adhesion molecule 1 OS=Mus musculus OX=10090 GN=Cadm1 PE=1 SV=2	0.639	Down	0.003581	Cadm1	49.788	38.6	165	12	12	6	10	9	4	7	7	7	4	4	6	8	4	7	4	4	2	5	6	11	10	9	4	2	7	8	4	6	10	10	11	10	10	10	9	10	9	11	11	9
Q9EQQ9	Protein O-GlcNAcase OS=Mus musculus OX=10090 GN=Oga PE=1 SV=2	1.563	Up	0.000120655	Oga	103.16	34.1	203	21	21	8	2	4	7	6	5	8	4	6	6	6	8	8	7	6	8	10	8	11	9	9	12	7	9	10	10	9	16	9	9	15	11	15	17	13	12	17	16	14
Q3UD01	Ataxin-7-like protein 3B OS=Mus musculus OX=10090 GN=Atxn7l3b PE=1 SV=1	0.423	Down	0.042897	Atxn7l3b	10.731	30.9	27	2	2	1	1	1	1	1	2	0	2	1	2	1	1	1	0	1	1	1	0	1	2	1	0	1	0	1	2	1	1	2	1	2	1	2	2	2	2	2	2	2
Q6P9P6	Kinesin-like protein KIF11 OS=Mus musculus OX=10090 GN=Kif11 PE=1 SV=1	1.559	Up	0.006957	Kif11	118.03	29.5	182	21	21	9	12	8	2	4	7	5	7	5	9	7	9	8	4	7	6	5	5	7	9	5	6	5	5	7	11	8	16	13	18	11	15	14	17	15	16	17	17	17
P48722	Heat shock 70 kDa protein 4L OS=Mus musculus OX=10090 GN=Hspa4l PE=1 SV=2	1.831	Up	0.00114056	Hspa4l	94.381	41.1	235	24	21	5	7	8	7	3	5	6	4	7	6	10	10	10	8	7	12	10	14	10	10	9	13	9	9	11	14	11	17	15	16	20	16	15	17	17	18	20	21	19
Q9QXN3	Activating signal cointegrator 1 OS=Mus musculus OX=10090 GN=Trip4 PE=1 SV=2	1.691	Up	0.0123821	Trip4	66.197	29.4	80	12	11	0	1	2	2	2	2	2	1	2	2	2	2	6	4	3	4	3	4	1	4	3	5	2	6	5	3	7	6	7	8	6	9	9	9	7	8	8	5	9
O08908	Phosphatidylinositol 3-kinase regulatory subunit beta OS=Mus musculus OX=10090 GN=Pik3r2 PE=1 SV=2	1.527	Up	0.016557	Pik3r2	81.265	20.9	48	10	9	1	0	2	1	1	2	1	2	1	2	3	3	0	3	1	2	3	0	3	1	4	4	1	1	2	2	2	5	3	4	5	5	4	7	5	3	5	7	6
Q9D1R9	60S ribosomal protein L34 OS=Mus musculus OX=10090 GN=Rpl34 PE=1 SV=2	0.413	Down	0.0072438	Rpl34	13.293	37.6	98	7	7	4	5	6	3	3	4	4	5	4	4	5	4	4	1	3	5	5	2	4	3	2	3	1	5	4	3	2	7	7	7	7	7	6	7	7	7	6	7	7
Q3TJD7	PDZ and LIM domain protein 7 OS=Mus musculus OX=10090 GN=Pdlim7 PE=1 SV=1	0.38	Down	0.000155995	Pdlim7	50.118	20.1	30	7	7	1	1	1	2	4	3	1	3	3	0	1	0	0	0	1	2	1	1	1	1	0	1	0	1	1	0	0	3	4	2	4	6	5	3	5	5	3	2	3
Q6Q899	Probable ATP-dependent RNA helicase DDX58 OS=Mus musculus OX=10090 GN=Ddx58 PE=1 SV=2	2.1	Up	0.000119777	Ddx58	105.97	39.4	483	35	35	10	8	10	13	12	13	18	19	22	14	12	9	20	23	18	25	24	24	15	16	13	21	20	21	27	32	24	18	16	21	18	25	24	27	26	24	24	25	26
Q3UCQ1	Forkhead box protein K2 OS=Mus musculus OX=10090 GN=Foxk2 PE=1 SV=3	1.971	Up	0.0089048	Foxk2	68.446	17.2	31	4	4	0	1	1	2	1	1	1	0	0	1	1	1	2	1	1	1	3	1	0	1	2	1	0	1	5	1	1	3	1	4	3	3	4	3	3	3	4	3	4
Q920A5	Retinoid-inducible serine carboxypeptidase OS=Mus musculus OX=10090 GN=Scpep1 PE=1 SV=2	2.021	Up	0.00121925	Scpep1	50.964	17.9	66	7	7	3	3	2	1	2	1	1	1	2	3	3	3	3	3	2	1	3	3	2	3	4	2	4	5	2	2	2	4	4	5	4	3	3	3	5	3	5	4	5
P09581	Macrophage colony-stimulating factor 1 receptor OS=Mus musculus OX=10090 GN=Csf1r PE=1 SV=3	0.42	Down	0.00023912	Csf1r	109.18	29.1	178	22	22	11	10	13	5	8	6	3	1	3	7	5	7	2	2	3	1	1	2	17	18	26	5	3	4	6	5	4	17	15	19	12	14	13	8	7	8	12	15	14
Q8VI94	2'-5'-oligoadenylate synthase-like protein 1 OS=Mus musculus OX=10090 GN=Oasl1 PE=2 SV=1	1.502	Up	0.00084325	Oasl1	59.088	36.6	228	14	14	5	7	5	7	8	8	7	11	10	7	6	5	9	8	8	10	10	11	6	8	4	10	6	10	15	13	14	10	9	12	9	9	10	10	10	11	12	11	10
Q8K1E0	Syntaxin-5 OS=Mus musculus OX=10090 GN=Stx5 PE=1 SV=3	1.608	Up	0.00107626	Stx5	39.713	31.8	151	7	7	3	4	5	6	7	7	6	5	4	6	5	5	6	5	5	6	6	6	5	6	7	6	6	6	6	7	5	5	5	6	5	5	6	5	6	6	5	5	5
Q61083	Mitogen-activated protein kinase kinase kinase 2 OS=Mus musculus OX=10090 GN=Map3k2 PE=1 SV=2	1.556	Up	0.038259	Map3k2	69.573	15.2	25	5	5	0	0	0	1	1	1	0	0	0	1	0	1	1	3	1	2	0	1	2	2	1	2	1	0	2	2	0	5	0	3	3	4	3	2	2	1	1	3	4
Q9R008	Mevalonate kinase OS=Mus musculus OX=10090 GN=Mvk PE=1 SV=1	2.368	Up	8.1289e-05	Mvk	41.877	18.2	52	4	4	3	2	2	1	1	1	0	1	1	3	2	4	3	2	2	2	2	1	3	2	3	2	3	1	3	1	1	3	3	3	3	3	3	2	2	2	4	3	4
P52019	Squalene monooxygenase OS=Mus musculus OX=10090 GN=Sqle PE=2 SV=1	0.208	Down	0.00031734	Sqle	63.769	18.4	78	7	7	7	5	5	5	8	7	6	6	8	5	3	1	2	1	2	1	0	1	2	1	1	0	1	0	0	0	0	6	4	7	5	6	6	5	6	6	5	5	5
P11688	Integrin alpha-5 OS=Mus musculus OX=10090 GN=Itga5 PE=1 SV=3	0.325	Down	7.9775e-05	Itga5	115.04	20.1	77	17	17	0	1	0	9	4	5	9	6	12	0	0	0	3	3	3	3	3	3	0	0	0	3	1	3	2	2	2	4	2	6	16	11	15	15	14	16	3	3	2
Q9JKR6	Hypoxia up-regulated protein 1 OS=Mus musculus OX=10090 GN=Hyou1 PE=1 SV=1	1.58	Up	4.3304e-06	Hyou1	111.18	49.9	1196	44	43	44	38	50	45	48	44	45	43	43	42	41	42	52	48	43	46	45	48	36	40	48	45	49	39	41	49	42	36	34	39	39	39	39	37	38	35	38	39	37
O88746	Target of Myb protein 1 OS=Mus musculus OX=10090 GN=Tom1 PE=1 SV=1	1.518	Up	0.0086024	Tom1	54.325	32.7	84	11	11	2	3	2	2	2	3	2	1	1	8	3	6	5	4	4	5	2	1	3	4	5	2	2	1	2	5	4	7	6	8	7	6	9	6	5	5	8	7	10
Q9ER81	Torsin-1A-interacting protein 2, isoform IFRG15 OS=Mus musculus OX=10090 GN=Tor1aip2 PE=1 SV=1	0.358	Down	0.0023357	Tor1aip2	15.278	32.1	43	3	3	1	2	1	2	2	2	4	2	3	2	2	2	1	0	1	2	2	2	2	2	1	1	1	1	1	1	0	2	2	2	3	2	2	3	3	3	2	2	2
P81117	Nucleobindin-2 OS=Mus musculus OX=10090 GN=Nucb2 PE=1 SV=2	2.013	Up	2.3653e-05	Nucb2	50.304	51.2	416	19	19	12	12	15	10	10	13	14	10	11	17	14	15	19	16	17	23	19	15	17	15	18	19	17	17	17	18	16	15	13	15	14	14	15	16	15	15	15	16	14
P08043	Zinc finger protein 2 OS=Mus musculus OX=10090 GN=Zfp2 PE=2 SV=2	0.504	Down	0.034502	Zfp2	52.534	8.5	31	3	2	2	1	1	2	2	0	0	2	1	0	1	1	1	1	1	0	1	1	2	1	2	1	2	1	1	1	2	2	1	2	2	3	1	1	2	2	2	2	2
Q60865	Caprin-1 OS=Mus musculus OX=10090 GN=Caprin1 PE=1 SV=2	0.575	Down	3.4662e-06	Caprin1	78.168	28.4	248	15	15	12	12	15	13	12	11	10	16	11	10	7	9	10	7	10	8	8	8	6	8	6	6	6	4	6	11	6	15	13	15	15	15	14	13	15	14	14	12	15
Q9ES70	Serine/threonine-protein kinase Nek6 OS=Mus musculus OX=10090 GN=Nek6 PE=1 SV=1	0.45	Down	0.0022623	Nek6	35.742	17.9	19	4	4	1	0	3	1	1	3	0	0	1	2	2	1	0	0	0	0	0	0	1	1	2	0	0	0	0	0	0	3	3	4	3	3	3	3	1	2	4	2	3
P22437	Prostaglandin G/H synthase 1 OS=Mus musculus OX=10090 GN=Ptgs1 PE=1 SV=1	0.442	Down	0.0095981	Ptgs1	69.042	17.3	60	7	6	4	3	3	3	2	5	5	2	4	5	3	2	1	1	3	1	0	2	3	3	4	1	0	0	0	0	0	5	5	6	5	5	7	6	5	6	7	7	5
Q9DB42	Zinc finger protein 593 OS=Mus musculus OX=10090 GN=Znf593 PE=1 SV=2	0.406	Down	0.000177403	Znf593	15.147	39.6	26	4	4	1	2	1	2	0	2	2	2	1	1	1	0	1	1	0	1	0	0	1	1	1	1	1	0	1	1	1	3	2	2	2	3	3	3	4	4	2	2	2
Q8BP47	Asparagine--tRNA ligase, cytoplasmic OS=Mus musculus OX=10090 GN=NARS1 PE=1 SV=2	1.618	Up	7.5679e-05	NARS1	64.279	42.2	816	23	23	28	27	31	29	31	31	30	33	29	28	30	32	32	30	35	34	30	28	28	25	27	32	34	30	33	30	29	21	22	22	23	22	22	21	22	22	23	19	21
Q3TRM8	Hexokinase-3 OS=Mus musculus OX=10090 GN=Hk3 PE=1 SV=2	2.953	Up	8.3472e-05	Hk3	100.1	43.2	461	29	27	10	9	14	15	8	11	13	13	13	19	14	20	23	20	19	18	21	21	19	20	15	22	20	21	21	22	20	17	19	22	23	19	21	22	22	22	25	22	22
Q9DC50	Peroxisomal carnitine O-octanoyltransferase OS=Mus musculus OX=10090 GN=Crot PE=1 SV=1	1.936	Up	0.00882	Crot	70.264	25.7	63	9	9	1	1	2	1	2	1	1	2	1	2	3	2	4	3	3	2	2	4	2	1	3	3	2	2	5	4	4	4	2	5	6	4	5	4	5	4	6	8	6
P59108	Copine-2 OS=Mus musculus OX=10090 GN=Cpne2 PE=1 SV=1	1.593	Up	0.0037964	Cpne2	61.035	17.5	38	7	6	1	0	1	1	0	1	1	0	0	1	2	0	2	2	3	2	2	2	0	0	2	3	1	3	4	3	1	4	6	4	5	5	5	6	5	2	4	6	3
P70699	Lysosomal alpha-glucosidase OS=Mus musculus OX=10090 GN=Gaa PE=1 SV=2	1.683	Up	0.0051199	Gaa	106.25	22.4	161	16	16	2	3	5	5	5	6	4	5	4	6	6	4	7	7	6	9	8	5	7	8	3	8	4	8	9	9	8	9	8	12	10	11	14	11	9	11	15	13	11
P17897	Lysozyme C-1 OS=Mus musculus OX=10090 GN=Lyz1 PE=1 SV=1	0.231	Down	2.8981e-06	Lyz1	16.794	47.3	135	6	4	7	6	5	4	6	7	6	5	5	7	4	3	4	6	7	5	4	4	5	5	6	2	5	4	3	4	6	5	5	5	4	6	6	5	5	4	5	5	5
Q80TA9	Ectopic P granules protein 5 homolog OS=Mus musculus OX=10090 GN=Epg5 PE=1 SV=2	1.746	Up	0.0090953	Epg5	290.8	3.4	22	6	6	0	0	0	0	0	0	0	0	0	1	1	0	1	0	1	1	1	1	3	0	0	1	1	2	3	2	3	3	3	3	2	2	4	1	2	1	3	2	1
Q9Z2D6	Methyl-CpG-binding protein 2 OS=Mus musculus OX=10090 GN=Mecp2 PE=1 SV=1	1.697	Up	0.0048382	Mecp2	52.307	23.8	65	8	8	2	1	1	2	1	3	2	2	1	3	0	3	5	2	4	1	3	1	3	3	3	3	3	2	4	4	3	3	2	6	3	3	7	6	4	5	6	5	4
P97492	Regulator of G-protein signaling 14 OS=Mus musculus OX=10090 GN=Rgs14 PE=1 SV=2	1.703	Up	0.036336	Rgs14	59.846	29.6	46	11	11	2	2	2	1	0	1	1	0	0	2	3	3	2	2	2	2	1	1	4	6	3	2	1	1	1	0	1	6	4	7	5	5	5	7	3	2	8	7	6
Q923B0	Gamma-glutamylaminecyclotransferase OS=Mus musculus OX=10090 GN=Ggact PE=1 SV=1	1.503	Up	0.0167182	Ggact	17.08	36.2	31	4	3	1	1	1	1	0	1	1	0	0	2	1	1	1	1	2	1	1	1	1	2	2	1	1	2	1	2	2	4	2	2	3	2	3	3	2	3	2	2	2
Q8VHX6	Filamin-C OS=Mus musculus OX=10090 GN=Flnc PE=1 SV=3	2.737	Up	0.0025647	Flnc	291.12	12.4	27	27	13	0	0	0	1	0	0	0	0	0	1	0	0	3	3	2	1	2	0	0	0	0	4	4	2	2	1	1	15	10	13	15	14	13	13	13	15	13	14	14
P30285	Cyclin-dependent kinase 4 OS=Mus musculus OX=10090 GN=Cdk4 PE=1 SV=1	0.487	Down	5.8572e-05	Cdk4	33.75	46.2	236	12	11	11	12	13	11	9	11	12	11	9	12	9	10	8	6	7	7	8	5	9	9	8	7	7	5	7	8	5	11	11	11	11	11	11	10	10	10	10	10	10
P0C6B7	Immunoglobulin superfamily member 6 OS=Mus musculus OX=10090 GN=Igsf6 PE=2 SV=1	0.577	Down	0.0057823	Igsf6	26.354	13.1	56	4	4	4	3	2	3	4	3	2	2	2	2	3	3	1	2	2	0	1	1	4	1	2	3	0	1	1	2	2	4	4	4	4	4	4	3	3	4	3	4	3
Q62433	Protein NDRG1 OS=Mus musculus OX=10090 GN=Ndrg1 PE=1 SV=1	3.066	Up	0.0022403	Ndrg1	43.008	47.2	259	12	12	5	1	6	5	7	6	8	9	10	13	12	13	7	11	11	8	8	6	13	16	14	13	10	12	11	13	11	8	6	8	8	8	8	8	8	9	11	10	10
Q61549	Adhesion G protein-coupled receptor E1 OS=Mus musculus OX=10090 GN=Adgre1 PE=1 SV=1	1.507	Up	0.00074381	Adgre1	102.13	15.5	88	8	8	3	1	3	2	2	2	3	3	3	0	2	1	5	5	3	3	3	5	5	3	4	4	2	5	7	5	4	4	4	5	4	5	6	6	5	5	4	5	7
O88879	Apoptotic protease-activating factor 1 OS=Mus musculus OX=10090 GN=Apaf1 PE=1 SV=3	1.622	Up	0.0031623	Apaf1	141	17.9	97	15	15	1	1	1	1	2	3	2	3	2	3	8	3	7	6	4	3	3	1	6	5	3	5	4	4	4	6	6	8	6	7	9	8	10	7	5	6	12	14	9
Q99JY4	TraB domain-containing protein OS=Mus musculus OX=10090 GN=Trabd PE=1 SV=1	1.549	Up	0.0017984	Trabd	42.189	36.4	94	10	10	5	0	2	2	6	2	4	4	3	3	5	4	5	2	4	3	5	5	3	0	4	2	3	4	4	6	4	7	5	7	5	7	6	8	8	6	6	8	7
Q920E5	Farnesyl pyrophosphate synthase OS=Mus musculus OX=10090 GN=Fdps PE=1 SV=1	1.532	Up	7.794e-05	Fdps	40.581	45.6	430	16	16	16	20	19	14	16	18	13	17	13	19	17	16	18	13	19	17	18	17	16	14	17	12	15	17	12	13	14	15	15	14	12	13	13	15	14	13	14	15	15
Q64281	Leukocyte immunoglobulin-like receptor subfamily B member 4 OS=Mus musculus OX=10090 GN=Lilrb4 PE=1 SV=1	0.341	Down	0.00036101	Lilrb4	37.544	32.2	80	8	8	1	1	2	5	6	5	6	4	3	2	1	1	2	4	3	4	5	3	2	1	2	1	3	3	3	3	4	5	4	4	5	8	6	7	7	7	5	5	5
Q9Z2V5	Histone deacetylase 6 OS=Mus musculus OX=10090 GN=Hdac6 PE=1 SV=3	1.551	Up	0.0040762	Hdac6	125.79	10.6	119	8	8	2	5	4	4	4	5	3	4	4	5	7	5	6	5	6	3	4	4	6	3	4	4	3	5	6	3	5	6	7	6	6	8	7	6	8	8	8	8	8
O35639	Annexin A3 OS=Mus musculus OX=10090 GN=Anxa3 PE=1 SV=4	1.719	Up	7.7224e-05	Anxa3	36.384	63.5	333	17	17	8	4	8	11	10	11	12	10	12	15	7	10	18	14	16	15	13	13	13	15	14	15	16	13	9	15	16	12	9	16	16	17	13	13	16	13	17	17	14
Q8VCX5	Calcium uptake protein 1, mitochondrial OS=Mus musculus OX=10090 GN=Micu1 PE=1 SV=1	0.594	Down	0.00042105	Micu1	54.352	13.8	51	5	5	2	1	3	3	2	3	3	2	2	5	2	1	3	1	1	0	0	1	3	2	2	2	1	1	0	2	3	2	2	2	3	2	3	4	3	3	4	2	4
Q922Q9	Chitinase domain-containing protein 1 OS=Mus musculus OX=10090 GN=Chid1 PE=1 SV=1	1.906	Up	0.0046389	Chid1	44.905	31.3	92	9	9	3	2	2	3	3	4	3	2	3	3	3	2	3	2	4	3	3	3	4	3	4	4	4	3	8	7	4	3	6	4	5	5	4	6	4	5	5	6	4
Q9R0H0	Peroxisomal acyl-coenzyme A oxidase 1 OS=Mus musculus OX=10090 GN=Acox1 PE=1 SV=5	1.538	Up	0.00087574	Acox1	74.648	29.2	85	12	12	2	4	5	1	3	2	0	0	2	6	4	2	1	3	3	3	3	2	5	3	6	3	4	3	6	5	4	9	5	9	11	7	9	8	8	4	8	8	6
Q8BZ20	Protein mono-ADP-ribosyltransferase PARP12 OS=Mus musculus OX=10090 GN=Parp12 PE=1 SV=3	0.58	Down	0.0033041	Parp12	79.916	21.4	88	12	12	3	1	4	5	7	5	6	7	9	3	1	2	2	2	3	4	2	2	1	1	3	3	0	3	3	2	4	8	7	8	9	10	8	9	9	11	7	6	7
O88907	E3 SUMO-protein ligase PIAS1 OS=Mus musculus OX=10090 GN=Pias1 PE=1 SV=2	0.508	Down	0.0423	Pias1	71.617	9.4	30	4	3	2	2	1	3	1	1	1	3	2	2	2	2	1	0	0	0	1	0	1	1	1	0	2	1	0	0	0	4	4	3	4	3	3	4	4	3	4	4	3
Q8JZN7	Mitochondrial Rho GTPase 2 OS=Mus musculus OX=10090 GN=Rhot2 PE=1 SV=1	1.537	Up	0.0116204	Rhot2	69.07	32.1	92	13	12	3	3	1	0	1	1	3	2	0	5	6	4	5	2	5	7	7	2	4	4	3	3	5	4	3	4	5	6	7	7	8	5	7	8	6	7	7	8	6
E9PYK3	Protein mono-ADP-ribosyltransferase PARP4 OS=Mus musculus OX=10090 GN=Parp4 PE=1 SV=1	2.824	Up	0.00065676	Parp4	216.13	13.5	128	18	18	0	1	2	2	1	2	1	1	3	7	4	6	8	8	6	8	10	4	8	7	7	3	2	5	11	6	5	9	4	10	11	10	10	9	10	9	17	15	15
Q8K3X4	Probable E3 ubiquitin-protein ligase IRF2BPL OS=Mus musculus OX=10090 GN=Irf2bpl PE=1 SV=1	0.639	Down	0.00081927	Irf2bpl	80.564	31.1	186	15	11	9	9	7	10	8	8	5	11	7	7	6	9	6	4	7	5	8	4	8	4	5	8	5	6	5	8	7	13	12	13	12	11	13	13	14	12	10	12	13
Q8BSN5	PHD finger protein 23 OS=Mus musculus OX=10090 GN=Phf23 PE=2 SV=2	0.455	Down	0.0115197	Phf23	43.546	14.7	16	3	3	2	0	1	1	1	2	1	2	1	1	0	0	0	0	1	1	0	1	0	0	0	0	0	0	1	0	0	3	1	3	1	2	2	2	2	3	3	1	1
P50429	Arylsulfatase B OS=Mus musculus OX=10090 GN=Arsb PE=1 SV=3	0.531	Down	0.0032587	Arsb	59.646	25.7	140	11	10	5	7	7	9	7	7	8	6	7	8	8	7	4	2	2	3	5	2	5	8	7	2	1	2	3	5	3	9	8	9	9	11	8	9	9	7	10	10	8
Q9JIZ9	Phospholipid scramblase 3 OS=Mus musculus OX=10090 GN=Plscr3 PE=1 SV=1	1.852	Up	0.010803	Plscr3	31.802	19.6	47	3	3	1	1	2	1	2	2	2	2	2	2	1	2	2	2	2	3	2	2	2	1	2	2	1	1	2	2	1	1	1	2	2	2	2	2	2	2	3	2	2
Q3V1T4	Prolyl 3-hydroxylase 1 OS=Mus musculus OX=10090 GN=P3h1 PE=1 SV=2	1.508	Up	0.0057186	P3h1	83.65	12.6	47	6	6	1	1	0	2	2	1	1	1	1	0	0	1	3	2	4	3	2	5	1	2	2	2	2	1	2	1	4	4	2	5	3	5	5	4	6	4	6	5	5
Q99K95	Replication termination factor 2 OS=Mus musculus OX=10090 GN=Rtf2 PE=1 SV=1	0.527	Down	0.0020787	Rtf2	33.934	25.1	55	6	6	2	4	4	2	1	4	2	4	2	5	4	2	2	0	0	2	0	3	2	2	2	1	0	2	2	1	0	5	5	5	4	5	5	5	5	3	6	5	5
Q9CYH2	Peroxiredoxin-like 2A OS=Mus musculus OX=10090 GN=Prxl2a PE=1 SV=2	1.739	Up	0.0007824	Prxl2a	24.394	16.5	30	3	3	1	1	1	2	0	1	1	1	1	1	2	1	1	2	1	1	2	0	1	0	1	1	1	2	1	1	2	2	2	1	2	2	1	2	2	2	1	2	2
Q8K0Q5	Rho GTPase-activating protein 18 OS=Mus musculus OX=10090 GN=Arhgap18 PE=1 SV=1	1.769	Up	0.042139	Arhgap18	74.929	19	43	9	9	1	0	4	1	1	0	2	0	1	2	3	1	2	1	0	1	1	1	3	3	1	2	4	2	2	1	3	6	2	7	3	4	4	5	2	5	5	6	4
Q99LE1	RILP-like protein 2 OS=Mus musculus OX=10090 GN=Rilpl2 PE=1 SV=1	2.892	Up	0.04596	Rilpl2	22.393	51.3	26	8	6	0	0	0	0	1	1	1	0	0	0	1	1	2	0	1	1	1	3	0	0	0	2	1	1	2	4	3	2	0	1	3	3	4	3	3	1	4	5	3
Q05816	Fatty acid-binding protein 5 OS=Mus musculus OX=10090 GN=Fabp5 PE=1 SV=3	1.756	Up	0.0142161	Fabp5	15.137	72.6	409	12	12	12	12	15	10	11	14	11	13	13	18	15	20	16	15	14	17	18	19	16	17	21	13	18	16	16	14	15	11	12	11	11	11	11	11	11	11	12	12	12
O35375	Neuropilin-2 OS=Mus musculus OX=10090 GN=Nrp2 PE=1 SV=2	0.281	Down	4.2615e-05	Nrp2	104.63	39.1	277	25	25	14	12	9	16	26	22	21	18	18	6	9	7	6	4	4	5	5	9	6	8	9	8	5	5	7	9	9	21	16	17	24	23	23	21	22	19	13	16	15
Q8BKX1	Brain-specific angiogenesis inhibitor 1-associated protein 2 OS=Mus musculus OX=10090 GN=Baiap2 PE=1 SV=2	0.439	Down	0.021323	Baiap2	59.236	13.5	30	5	5	2	3	1	1	3	2	2	2	1	1	0	1	0	1	0	0	1	0	2	2	2	1	0	1	1	0	0	4	4	4	2	2	3	3	4	1	3	3	3
Q9CY16	28S ribosomal protein S28, mitochondrial OS=Mus musculus OX=10090 GN=Mrps28 PE=1 SV=1	0.644	Down	0.0127575	Mrps28	20.52	24.2	56	5	5	3	2	3	3	3	2	2	2	4	2	2	2	1	2	2	1	1	3	2	2	4	2	3	0	1	1	1	4	4	4	4	5	5	5	5	5	3	4	4
P45700	Mannosyl-oligosaccharide 1,2-alpha-mannosidase IA OS=Mus musculus OX=10090 GN=Man1a1 PE=1 SV=1	3.775	Up	0.0019772	Man1a1	73.275	17.1	42	7	7	0	0	0	0	0	1	1	0	0	1	1	0	2	1	3	2	4	1	2	2	2	4	1	3	4	5	2	1	1	3	5	2	5	4	4	3	7	4	6
P36371	Antigen peptide transporter 2 OS=Mus musculus OX=10090 GN=Tap2 PE=1 SV=1	1.768	Up	0.00077577	Tap2	77.444	22.6	106	11	11	3	1	3	4	1	2	1	3	1	1	2	4	6	3	6	6	7	5	6	4	2	3	5	5	9	6	7	6	5	6	7	8	5	5	7	5	5	7	6
Q99PM9	Uridine-cytidine kinase 2 OS=Mus musculus OX=10090 GN=Uck2 PE=1 SV=1	0.352	Down	0.0001031	Uck2	29.404	34.1	143	8	5	6	8	6	8	8	7	7	7	7	5	5	5	6	3	5	5	4	5	4	4	5	6	4	4	3	3	3	5	8	6	7	7	6	5	6	6	4	7	4
Q91V76	Ester hydrolase C11orf54 homolog OS=Mus musculus OX=10090 PE=1 SV=1	1.576	Up	0.0069407	---	34.995	32.4	72	6	6	2	3	2	3	2	3	1	3	2	3	3	4	5	3	2	2	2	2	3	3	4	3	2	2	3	2	3	6	5	5	5	4	4	6	5	4	4	4	4
Q9Z1Z0	General vesicular transport factor p115 OS=Mus musculus OX=10090 GN=Uso1 PE=1 SV=2	1.539	Up	6.1525e-05	Uso1	106.98	45.3	724	34	34	23	26	22	25	26	23	25	23	26	25	25	23	31	29	28	31	28	28	25	25	26	30	28	28	33	31	31	29	29	31	32	31	25	27	30	28	27	29	31
P52293	Importin subunit alpha-1 OS=Mus musculus OX=10090 GN=Kpna2 PE=1 SV=2	0.547	Down	2.7619e-06	Kpna2	57.927	51.2	328	18	18	15	14	18	14	14	12	16	15	13	10	9	11	11	12	13	12	10	13	11	11	10	12	9	8	11	12	12	16	15	17	15	15	15	17	14	14	12	13	14
Q9JJ78	Lymphokine-activated killer T-cell-originated protein kinase OS=Mus musculus OX=10090 GN=Pbk PE=1 SV=1	0.564	Down	0.0053996	Pbk	36.744	37.6	94	12	12	6	6	5	4	3	2	5	3	5	3	2	3	4	4	4	3	4	1	4	3	3	3	1	4	3	3	3	11	9	9	9	9	8	8	8	10	7	6	9
Q9CZW4	Long-chain-fatty-acid--CoA ligase 3 OS=Mus musculus OX=10090 GN=Acsl3 PE=1 SV=2	1.577	Up	1.62705e-05	Acsl3	80.491	41.7	219	20	19	11	6	5	5	8	6	8	5	5	10	8	7	11	10	11	11	8	8	7	9	7	9	10	8	9	10	7	16	13	14	13	13	13	12	10	15	17	17	14
P11157	Ribonucleoside-diphosphate reductase subunit M2 OS=Mus musculus OX=10090 GN=Rrm2 PE=1 SV=1	1.681	Up	0.00040445	Rrm2	45.095	40	204	14	14	13	12	15	4	3	5	9	10	10	8	8	8	9	8	7	6	9	4	6	6	7	5	5	8	5	9	5	14	14	14	11	11	10	11	11	11	11	12	12
Q6ZPR6	Inhibitor of Bruton tyrosine kinase OS=Mus musculus OX=10090 GN=Ibtk PE=1 SV=3	1.545	Up	0.0107402	Ibtk	149.57	15.7	72	14	14	2	1	5	2	2	0	3	2	4	3	2	1	6	3	3	4	5	3	3	1	1	3	0	4	2	2	5	7	2	5	3	6	6	5	6	5	9	7	8
Q9ER72	Cysteine--tRNA ligase, cytoplasmic OS=Mus musculus OX=10090 GN=Cars PE=1 SV=2	1.811	Up	0.000101574	Cars	94.859	54.6	621	40	40	20	16	18	21	17	20	20	17	18	22	24	28	22	27	26	26	28	32	25	25	22	23	27	21	28	25	23	34	30	30	28	26	30	28	26	28	30	33	33
Q4JK59	Methylcytosine dioxygenase TET2 OS=Mus musculus OX=10090 GN=Tet2 PE=1 SV=3	0.626	Down	0.035877	Tet2	212.13	5.3	44	7	7	1	1	1	2	3	3	3	3	3	1	1	1	1	1	1	2	4	2	1	1	1	1	2	1	1	1	1	2	1	1	4	6	5	4	6	4	2	1	2
Q60952	Centrosome-associated protein CEP250 OS=Mus musculus OX=10090 GN=Cep250 PE=1 SV=4	0.521	Down	0.0040389	Cep250	276.81	2.5	27	5	4	0	1	1	2	3	2	0	1	0	1	1	1	1	0	1	2	0	0	1	3	2	1	1	0	1	1	0	3	3	3	3	5	4	4	4	4	5	4	5
Q99LS3	Phosphoserine phosphatase OS=Mus musculus OX=10090 GN=Psph PE=1 SV=1	1.985	Up	0.000104935	Psph	25.096	52	214	11	11	7	6	6	8	6	8	9	8	8	9	10	8	9	8	9	8	9	8	7	7	8	8	9	8	10	7	6	10	9	9	8	10	10	8	11	9	10	11	11
Q08639	Transcription factor Dp-1 OS=Mus musculus OX=10090 GN=Tfdp1 PE=1 SV=1	0.516	Down	0.0179233	Tfdp1	45.23	22	65	5	5	4	5	4	3	4	2	3	3	1	2	2	2	1	2	3	2	2	2	2	2	2	2	2	2	2	2	2	3	4	5	4	5	4	3	3	4	4	4	3
Q8CAA7	Glucose 1,6-bisphosphate synthase OS=Mus musculus OX=10090 GN=Pgm2l1 PE=1 SV=1	1.504	Up	0.035096	Pgm2l1	70.279	7.9	35	4	4	1	0	1	1	2	1	1	1	0	2	2	2	2	1	1	2	2	0	2	0	2	1	0	1	3	2	2	1	1	2	3	3	3	3	3	2	3	3	3
Q9D8N2	DENN domain-containing protein 10 OS=Mus musculus OX=10090 GN=Dennd10 PE=1 SV=2	1.651	Up	0.0045753	Dennd10	40.42	32.2	115	8	8	4	2	6	2	4	3	3	5	4	3	7	4	5	5	7	4	4	4	4	4	3	3	4	4	5	7	5	6	6	6	5	5	5	6	5	7	8	7	7
Q9DCH6	AN1-type zinc finger protein 6 OS=Mus musculus OX=10090 GN=Zfand6 PE=1 SV=1	0.614	Down	0.046436	Zfand6	24.001	23.3	43	3	3	3	1	3	3	1	2	2	1	2	2	2	2	2	1	2	2	1	0	3	1	2	0	1	0	1	1	2	3	1	3	3	3	2	3	2	3	3	2	3
P39428	TNF receptor-associated factor 1 OS=Mus musculus OX=10090 GN=Traf1 PE=1 SV=2	0.177	Down	0.000101407	Traf1	45.464	38.6	50	10	10	0	0	0	5	4	4	8	7	9	0	0	0	0	1	0	4	2	1	0	1	0	1	1	0	0	1	1	2	4	1	6	8	8	9	10	9	3	3	3
Q921X9	Protein disulfide-isomerase A5 OS=Mus musculus OX=10090 GN=Pdia5 PE=1 SV=1	1.725	Up	0.00065867	Pdia5	59.266	29	168	12	12	6	5	4	4	5	7	4	4	5	7	5	6	8	10	7	8	7	6	3	6	4	9	8	9	5	9	7	9	9	11	10	8	12	9	10	11	9	9	10
Q5SSW2	Proteasome activator complex subunit 4 OS=Mus musculus OX=10090 GN=Psme4 PE=1 SV=1	1.633	Up	0.0021354	Psme4	211.19	14.5	186	20	20	7	4	7	5	6	5	7	6	4	8	8	8	10	7	7	8	7	5	9	4	7	7	7	6	8	8	11	13	8	13	12	12	15	13	11	11	16	15	14
P62754	40S ribosomal protein S6 OS=Mus musculus OX=10090 GN=Rps6 PE=1 SV=1	0.655	Down	0.0071615	Rps6	28.68	43.4	346	15	15	12	22	14	14	14	11	14	12	15	15	11	13	13	11	13	14	13	11	11	11	8	13	12	11	16	10	12	12	14	15	13	14	13	12	12	13	13	13	13
Q8C5Q4	G-rich sequence factor 1 OS=Mus musculus OX=10090 GN=Grsf1 PE=1 SV=2	0.599	Down	0.00059972	Grsf1	53.076	27.8	110	8	8	6	8	5	6	5	4	3	4	6	4	1	3	4	3	2	7	2	3	2	5	4	4	2	3	6	5	3	6	7	7	6	6	6	7	5	8	6	6	6
P26151	High affinity immunoglobulin gamma Fc receptor I OS=Mus musculus OX=10090 GN=Fcgr1 PE=1 SV=1	1.684	Up	0.00186027	Fcgr1	44.887	33.9	96	12	12	3	2	3	2	4	4	2	2	2	1	3	2	6	3	4	5	4	4	2	1	1	4	6	5	6	9	6	6	5	6	6	7	8	6	5	4	7	5	7
Q61024	Asparagine synthetase [glutamine-hydrolyzing] OS=Mus musculus OX=10090 GN=Asns PE=1 SV=3	1.768	Up	1.7365e-06	Asns	64.282	55.6	604	25	25	19	18	21	19	18	18	19	19	18	24	23	21	31	24	22	30	25	26	20	21	22	23	27	21	25	27	23	21	20	22	19	22	19	20	24	21	23	22	23
O08992	Syntenin-1 OS=Mus musculus OX=10090 GN=Sdcbp PE=1 SV=1	0.594	Down	0.0147007	Sdcbp	32.379	35.1	113	8	7	4	4	3	5	4	5	4	5	4	4	3	5	3	5	4	5	5	4	2	4	3	2	3	5	4	9	5	4	4	4	6	5	6	5	5	4	5	6	7
Q9JIA7	Sphingosine kinase 2 OS=Mus musculus OX=10090 GN=Sphk2 PE=1 SV=2	1.907	Up	0.0103999	Sphk2	65.617	27.9	149	11	11	3	2	2	4	3	6	6	6	2	5	5	5	7	5	5	6	7	5	4	6	5	8	7	6	10	11	8	6	7	5	6	5	7	7	8	6	7	8	7
Q5PRF0	HEAT repeat-containing protein 5A OS=Mus musculus OX=10090 GN=Heatr5a PE=1 SV=2	1.605	Up	0.0037998	Heatr5a	219.89	10.9	97	15	15	2	2	3	3	1	2	2	1	1	5	3	6	7	4	5	5	4	5	7	4	4	4	3	4	3	4	3	10	9	8	8	3	5	9	9	6	13	9	10
Q8K009	Mitochondrial 10-formyltetrahydrofolate dehydrogenase OS=Mus musculus OX=10090 GN=Aldh1l2 PE=1 SV=2	5.045	Up	4.0227e-06	Aldh1l2	101.59	46.9	378	32	30	3	0	2	5	1	3	6	4	5	19	19	23	18	19	16	14	17	16	17	16	19	22	25	22	21	18	28	16	13	16	12	15	14	15	13	13	25	25	25
Q9CZI9	Apoptosis-enhancing nuclease OS=Mus musculus OX=10090 GN=Aen PE=2 SV=1	0.427	Down	0.0049177	Aen	37.309	18.2	53	4	4	4	0	3	4	5	4	4	2	3	2	1	0	3	1	1	2	2	1	1	1	0	1	1	2	2	2	1	4	2	4	4	4	4	4	4	3	3	3	4
P47964	60S ribosomal protein L36 OS=Mus musculus OX=10090 GN=Rpl36 PE=1 SV=2	0.65	Down	0.0013416	Rpl36	12.215	24.8	62	3	3	3	3	2	3	2	3	3	3	3	2	2	3	3	1	2	3	3	2	2	2	2	2	1	2	2	2	1	3	3	2	3	3	3	3	3	3	3	3	3
Q8BTZ7	Mannose-1-phosphate guanyltransferase beta OS=Mus musculus OX=10090 GN=Gmppb PE=1 SV=1	1.831	Up	0.000115286	Gmppb	39.916	46.9	238	12	12	8	8	5	4	8	6	11	9	7	6	8	9	10	11	11	13	11	10	9	7	7	10	11	9	9	11	10	10	11	9	9	10	9	10	10	10	8	10	10
Q64152	Transcription factor BTF3 OS=Mus musculus OX=10090 GN=Btf3 PE=1 SV=3	0.658	Down	0.00085709	Btf3	22.031	49	220	8	8	10	9	8	10	11	7	10	6	10	10	8	6	10	7	6	7	8	8	8	7	7	8	9	8	7	7	8	7	5	7	7	8	8	8	7	8	7	6	7
P39689	Cyclin-dependent kinase inhibitor 1 OS=Mus musculus OX=10090 GN=Cdkn1a PE=1 SV=4	0.396	Down	0.00028325	Cdkn1a	17.785	30.8	14	4	3	0	1	0	2	1	1	0	0	3	0	1	0	0	0	0	0	0	0	1	2	0	0	0	1	0	0	1	3	3	3	4	3	4	3	4	4	3	3	3
Q9DAV9	Trimeric intracellular cation channel type B OS=Mus musculus OX=10090 GN=Tmem38b PE=1 SV=1	0.649	Down	0.029465	Tmem38b	32.64	30.8	88	7	7	4	5	6	6	5	4	3	4	4	2	4	2	1	4	1	2	2	3	3	2	2	3	5	2	2	4	3	6	5	7	7	5	5	4	5	6	4	4	4
B2RX14	Terminal uridylyltransferase 4 OS=Mus musculus OX=10090 GN=Tut4 PE=1 SV=2	1.513	Up	0.047263	Tut4	184.65	8.8	74	9	9	3	1	2	1	2	1	3	1	2	3	2	4	4	3	2	3	1	1	5	4	5	3	4	4	3	4	3	7	4	5	6	6	3	6	3	5	7	6	7
P24270	Catalase OS=Mus musculus OX=10090 GN=Cat PE=1 SV=4	1.528	Up	7.5989e-05	Cat	59.795	53.1	484	23	23	17	18	19	17	16	18	12	15	16	17	17	17	19	21	16	22	21	16	19	14	18	20	16	21	21	22	19	22	19	22	18	19	21	19	18	19	19	19	21
Q9Z2X8	Kelch-like ECH-associated protein 1 OS=Mus musculus OX=10090 GN=Keap1 PE=1 SV=1	0.369	Down	0.00164105	Keap1	69.552	34.9	94	16	16	9	5	8	7	6	4	5	3	5	3	3	3	0	3	1	2	2	1	5	2	4	1	2	2	3	2	3	14	9	14	12	13	12	15	11	10	8	10	12
Q9D1L0	Coiled-coil-helix-coiled-coil-helix domain-containing protein 2 OS=Mus musculus OX=10090 GN=Chchd2 PE=2 SV=1	0.533	Down	8.3314e-05	Chchd2	15.661	30.7	80	3	3	4	5	4	2	3	3	3	2	3	3	3	3	3	3	1	2	1	3	4	4	3	3	3	4	3	3	2	3	3	3	3	3	3	3	3	3	3	3	3
Q8BH04	Phosphoenolpyruvate carboxykinase [GTP], mitochondrial OS=Mus musculus OX=10090 GN=Pck2 PE=1 SV=1	2.424	Up	2.1687e-05	Pck2	70.527	50.6	441	24	23	10	14	13	12	10	8	12	12	13	18	16	21	20	20	20	14	16	18	19	17	16	19	24	21	18	20	20	18	16	19	17	19	16	17	18	16	21	21	20
O89050	Muskelin OS=Mus musculus OX=10090 GN=Mkln1 PE=1 SV=1	0.34	Down	0.005642	Mkln1	84.877	30.7	85	18	18	4	4	7	11	8	8	11	9	6	1	1	0	2	2	1	3	0	1	0	1	1	0	0	1	1	1	1	11	10	13	17	16	15	15	16	13	7	8	8
O89017	Legumain OS=Mus musculus OX=10090 GN=Lgmn PE=1 SV=1	1.667	Up	0.0064772	Lgmn	49.372	25.1	109	7	7	2	3	4	3	3	4	3	1	1	6	4	4	3	3	4	3	4	3	4	8	7	6	7	4	5	5	5	6	4	5	4	6	7	5	4	4	6	6	6
P05555	Integrin alpha-M OS=Mus musculus OX=10090 GN=Itgam PE=1 SV=2	1.749	Up	0.000123477	Itgam	127.48	33.5	590	36	36	12	13	13	17	21	22	20	14	14	19	22	19	24	28	21	18	24	21	25	27	26	26	30	27	26	33	28	27	18	22	24	29	26	25	24	22	25	31	28
Q9D1G2	Phosphomevalonate kinase OS=Mus musculus OX=10090 GN=Pmvk PE=1 SV=3	1.51	Up	0.006179	Pmvk	21.916	24.5	65	5	5	2	2	3	3	2	2	3	3	1	1	2	3	4	3	2	2	3	4	1	3	2	2	2	3	3	2	2	5	4	5	4	5	4	4	5	4	4	5	5
Q8R059	UDP-glucose 4-epimerase OS=Mus musculus OX=10090 GN=Gale PE=1 SV=1	2.19	Up	4.2319e-05	Gale	38.224	43.8	114	10	10	3	3	4	2	4	5	4	4	4	2	4	5	5	3	4	4	3	6	7	4	7	4	4	5	5	4	5	3	5	5	4	6	6	5	5	4	4	6	8
O35892	Nuclear autoantigen Sp-100 OS=Mus musculus OX=10090 GN=Sp100 PE=1 SV=2	1.835	Up	0.00127693	Sp100	54.726	24.5	115	11	8	3	2	4	5	4	3	2	5	4	4	5	3	4	6	2	6	4	5	2	1	5	7	4	5	6	7	7	7	7	7	8	9	7	9	7	5	11	9	8
Q8BXA1	Golgi integral membrane protein 4 OS=Mus musculus OX=10090 GN=Golim4 PE=1 SV=1	1.772	Up	0.00028002	Golim4	76.784	29.3	213	18	18	7	4	9	3	7	6	4	5	6	8	9	7	9	7	9	10	10	6	9	9	10	11	7	10	13	9	9	11	6	11	12	10	10	10	8	12	12	12	13
Q9WVL2	Signal transducer and activator of transcription 2 OS=Mus musculus OX=10090 GN=Stat2 PE=1 SV=1	2.841	Up	0.025116	Stat2	105.42	16.4	73	12	12	0	1	1	1	1	0	3	0	1	0	0	2	5	0	2	5	5	4	5	1	4	6	4	4	6	5	7	8	3	6	6	7	6	6	10	6	7	9	10
Q8BGQ1	Spermatogenesis-defective protein 39 homolog OS=Mus musculus OX=10090 GN=Vipas39 PE=1 SV=1	1.553	Up	0.0033159	Vipas39	56.624	20.2	58	7	7	2	1	1	2	2	2	1	2	1	2	3	4	3	3	3	3	2	3	3	2	3	2	1	1	3	1	2	4	3	3	3	5	6	6	4	4	6	7	5
P26231	Catenin alpha-1 OS=Mus musculus OX=10090 GN=Ctnna1 PE=1 SV=1	0.277	Down	0.00065671	Ctnna1	100.11	28.5	99	16	12	7	8	9	6	8	5	8	7	7	4	4	2	1	1	2	0	0	2	4	5	4	1	0	1	2	1	0	12	14	13	12	16	14	12	13	12	11	13	11
Q8CFA1	Interleukin-1 receptor-associated kinase-like 2 OS=Mus musculus OX=10090 GN=Irak2 PE=2 SV=2	0.361	Down	0.00078402	Irak2	69.046	15	35	6	6	2	1	2	3	4	3	3	5	1	1	0	1	0	1	1	0	2	0	0	0	0	1	0	1	1	1	1	2	2	4	4	6	4	4	6	6	4	4	2
Q9DBG1	Sterol 26-hydroxylase, mitochondrial OS=Mus musculus OX=10090 GN=Cyp27a1 PE=1 SV=1	1.507	Up	0.002617	Cyp27a1	60.719	11.1	46	4	4	2	0	2	2	0	2	1	1	1	1	3	2	1	1	2	1	2	2	2	2	2	2	1	2	3	3	3	3	1	2	3	1	3	3	2	1	3	4	3
P41274	Tumor necrosis factor ligand superfamily member 9 OS=Mus musculus OX=10090 GN=Tnfsf9 PE=1 SV=1	0.534	Down	0.0198997	Tnfsf9	33.853	16.2	16	4	3	0	1	0	2	1	2	1	1	1	1	0	1	0	1	0	0	0	0	1	0	1	0	0	1	0	0	1	3	3	3	3	3	3	3	3	2	3	3	3
Q9CR60	Vesicle transport protein GOT1B OS=Mus musculus OX=10090 GN=Golt1b PE=1 SV=1	1.601	Up	0.00069575	Golt1b	15.421	10.9	59	2	2	2	3	3	2	2	3	3	3	3	3	3	2	2	1	2	2	3	1	2	3	1	2	1	1	2	2	2	2	2	2	2	2	2	2	2	2	2	2	2
P09450	Transcription factor jun-B OS=Mus musculus OX=10090 GN=Junb PE=1 SV=1	0.535	Down	8.2652e-05	Junb	35.765	42.4	150	9	9	6	7	6	7	8	7	9	9	9	6	3	4	6	5	6	7	5	6	4	3	4	4	2	3	5	3	6	7	6	6	6	7	8	6	8	7	6	5	6
Q9DBE8	Alpha-1,3/1,6-mannosyltransferase ALG2 OS=Mus musculus OX=10090 GN=Alg2 PE=1 SV=2	1.725	Up	0.00133595	Alg2	47.404	45.5	162	13	13	4	3	3	4	6	5	4	4	4	4	7	5	7	8	9	8	8	7	6	4	5	8	6	5	8	9	11	7	6	10	9	10	10	9	8	8	9	7	8
Q9D061	Acyl-CoA-binding domain-containing protein 6 OS=Mus musculus OX=10090 GN=Acbd6 PE=1 SV=2	0.351	Down	0.0115638	Acbd6	30.887	33.7	28	7	7	2	2	1	2	2	4	2	2	2	0	0	2	0	0	0	0	1	1	0	1	0	1	0	0	2	0	1	5	3	4	6	5	5	4	5	4	3	4	3
Q8BJS4	SUN domain-containing protein 2 OS=Mus musculus OX=10090 GN=Sun2 PE=1 SV=3	0.567	Down	0.00029715	Sun2	81.604	49	317	24	24	14	14	18	15	17	13	15	15	16	16	15	15	13	7	12	6	6	7	15	15	13	9	5	6	8	9	3	21	17	19	21	19	20	21	22	23	20	20	21
P07742	Ribonucleoside-diphosphate reductase large subunit OS=Mus musculus OX=10090 GN=Rrm1 PE=1 SV=2	0.544	Down	0.0020363	Rrm1	90.209	48.9	493	31	31	25	26	25	23	23	24	23	20	21	24	23	20	20	19	21	17	15	18	12	16	16	9	7	6	12	15	13	27	23	26	23	25	26	26	23	25	28	25	25
Q9CXI5	Mesencephalic astrocyte-derived neurotrophic factor OS=Mus musculus OX=10090 GN=Manf PE=1 SV=1	1.531	Up	0.00266	Manf	20.373	49.2	284	14	14	10	11	9	7	10	9	9	9	8	10	7	10	11	12	11	14	12	12	9	11	10	13	14	10	11	14	11	11	12	13	12	13	12	14	12	13	13	11	13
Q91VV4	DENN domain-containing protein 2D OS=Mus musculus OX=10090 GN=Dennd2d PE=1 SV=1	2.16	Up	0.004543	Dennd2d	53.211	11.7	32	5	5	2	0	1	1	1	1	0	1	0	3	2	0	3	2	2	2	0	2	1	0	1	1	1	1	1	1	2	3	1	3	3	3	3	2	2	1	4	3	2
P21460	Cystatin-C OS=Mus musculus OX=10090 GN=Cst3 PE=1 SV=2	0.076	Down	0.000183348	Cst3	15.531	61.4	110	8	8	8	8	9	3	7	5	6	5	7	4	4	4	0	0	0	0	1	0	5	6	6	1	5	4	4	3	5	6	7	7	6	5	6	6	5	7	4	6	5
Q8JZL3	Thiamine-triphosphatase OS=Mus musculus OX=10090 GN=Thtpa PE=1 SV=3	1.51	Up	0.0117808	Thtpa	24.264	26.3	45	5	5	2	2	2	2	1	2	1	2	2	1	2	2	2	1	1	2	2	2	2	2	3	2	0	1	1	2	1	5	4	3	3	4	3	3	3	3	4	4	4
Q3B7Z2	Oxysterol-binding protein 1 OS=Mus musculus OX=10090 GN=Osbp PE=1 SV=3	1.647	Up	0.00053684	Osbp	88.796	42.6	355	22	22	10	10	13	8	14	7	7	16	9	13	17	13	16	14	16	15	13	14	12	15	17	14	14	11	19	14	14	18	17	19	17	17	17	17	17	15	19	18	16
Q8K1T1	Leucine-rich repeat-containing protein 25 OS=Mus musculus OX=10090 GN=Lrrc25 PE=1 SV=1	1.649	Up	0.00023568	Lrrc25	32.673	32	94	6	6	2	2	2	3	4	2	3	3	3	3	2	2	4	4	5	5	4	4	4	4	4	4	4	4	3	5	5	4	2	3	4	4	4	4	3	4	5	4	3
[truncated: 167 more rows]
[truncated: 105 more columns]

## Sheet: M28_48hvsM28_24h
Protein accession	Protein description	M28_48h/M28_24h Ratio	Regulated Type	M28_48h/M28_24h P value	Gene name	Mol. weight [kDa]	Sequence coverage [%]	MS/MS Counts	Peptides	Unique peptides	MS/MS Count KB_4h_1	MS/MS Count KB_4h_2	MS/MS Count KB_4h_3	MS/MS Count M28_4h_1	MS/MS Count M28_4h_2	MS/MS Count M28_4h_3	MS/MS Count Q_4h_1	MS/MS Count Q_4h_2	MS/MS Count Q_4h_3	MS/MS Count KB_24h_1	MS/MS Count KB_24h_2	MS/MS Count KB_24h_3	MS/MS Count M28_24h_1	MS/MS Count M28_24h_2	MS/MS Count M28_24h_3	MS/MS Count Q_24h_1	MS/MS Count Q_24h_2	MS/MS Count Q_24h_3	MS/MS Count KB_48h_1	MS/MS Count KB_48h_2	MS/MS Count KB_48h_3	MS/MS Count M28_48h_1	MS/MS Count M28_48h_2	MS/MS Count M28_48h_3	MS/MS Count Q_48h_1	MS/MS Count Q_48h_2	MS/MS Count Q_48h_3	Peptides KB_4h_1	Peptides KB_4h_2	Peptides KB_4h_3	Peptides M28_4h_1	Peptides M28_4h_2	Peptides M28_4h_3	Peptides Q_4h_1	Peptides Q_4h_2	Peptides Q_4h_3	Peptides KB_24h_1	Peptides KB_24h_2	Peptides KB_24h_3
[truncated: 158 more rows]
[truncated: 105 more columns]

[truncated: 8 more sheets: Q_24hvsQ_4h, Q_4hvsM28_4h, Q_24hvsM28_24h, Q_48hvsM28_48h, Q_48hvsQ_24h, Q_4hvsKB_4h, Q_24hvsKB_24h, Q_48hvsKB_48h]
